# Supplementary material for: Rapid Remodeling of the Host Epithelial Cell Proteome by the Listeriolysin O (LLO) Pore-forming Toxin
Source: Mol Cell Proteomics. 2018 May 11;17(8):1627–36. doi: 10.1074/mcp.RA118.000767 (PMC6072537; doi:10.1074/mcp.RA118.000767)
Supplement: Supplemental Data [file supp_RA118.000767_137078_1_supp_132593_p87lqq.xlsx]

## Sheet: Table S1
Supplementary Table 1. List of the 1834 proteins that were quantified in both SILAC experiments (exp SILAC#1 and exp SILAC#2). In both experiments, the FDR for protein identification was set at 1% on the PSM, peptide and protein level. The 151 proteins that were downregulated upon LLO treatment in both experiments are highlighted in green (log2 of normalized LLO/control ratio < -0.5). Columns fro…
Majority protein accession	Gene name	Protein name	log2 (LLO/CTRL) [exp SILAC#1]	# unique peptides [exp SILAC#1]	protein score [exp SILAC#1]	log2 (LLO/CTRL) [exp SILAC#2]	# unique peptides [exp SILAC#2]	protein score [exp SILAC#2]
P63313	TMSB10	Thymosin beta-10	-3.67129	4	59.388	-2.19279	4	31.126
P62328	TMSB4X	Thymosin beta-4	-3.57568	5	86.037	-2.19011	6	24.96
P04080	CSTB	Cystatin-B	-3.31072	3	40.963	-1.88534	4	22.951
Q9BRA2	TXNDC17	Thioredoxin domain-containing protein 17	-3.24619	2	13.801	-1.81619	3	6.019
P10599	TXN	Thioredoxin	-3.19773	5	52.768	-1.72766	8	41.63
Q01995	TAGLN	Transgelin	-3.19087	9	132.9	-1.56545	14	76.247
P62937	PPIA	Peptidyl-prolyl cis-trans isomerase A	-3.1428	10	124.07	-1.76939	14	84.659
P07108	DBI	Acyl-CoA-binding protein	-2.73841	5	45.24	-1.71616	4	6.1678
Q9Y2V2	CARHSP1	Calcium-regulated heat stable protein 1	-2.54027	1	15.424	-1.35902	2	16.024
P36405	ARL3	ADP-ribosylation factor-like protein 3	-2.48649	3	19.307	-1.48254	4	8.5646
Q6EEV6	SUMO4	Small ubiquitin-related modifier 4	-2.44552	1	12.832	-1.52216	1	10.546
P30086	PEBP1	Phosphatidylethanolamine-binding protein 1	-2.38406	7	122.21	-1.5212	8	82.211
Q9Y3A5	SBDS	Ribosome maturation protein SBDS	-2.37265	7	53.71	-1.3051	8	23.52
P37802	TAGLN2	Transgelin-2	-2.35402	8	216.26	-1.35383	14	175.45
Q9NRX4	PHPT1	14 kDa phosphohistidine phosphatase	-2.33869	2	23.65	-1.47067	4	22.589
P52943	CRIP2	Cysteine-rich protein 2	-2.31488	2	26.521	-1.13277	1	5.4824
Q9H3K6	BOLA2	BolA-like protein 2	-2.31251	3	22.466	-2.26793	3	9.7273
Q6EMK4	VASN	Vasorin	-2.31079	1	7.8543	-2.27873	1	2.6502
P84077	ARF1	ADP-ribosylation factor 1	-2.27998	1	137.02	-1.32423	2	116.17
O75347	TBCA	Tubulin-specific chaperone A	-2.27704	3	19.06	-1.19805	5	14.24
Q14019	COTL1	Coactosin-like protein	-2.24182	5	49.184	-1.4846	3	29.797
P63241	EIF5A	Eukaryotic translation initiation factor 5A-1	-2.2346	8	134.98	-1.23505	12	77.382
P00568	AK1	Adenylate kinase isoenzyme 1	-2.22028	5	35.25	-1.05769	6	18.039
Q01469	FABP5	Fatty acid-binding protein, epidermal	-2.17547	2	15.761	-1.94976	6	32.677
P61088	UBE2N	Ubiquitin-conjugating enzyme E2 N	-2.14261	4	41.191	-0.907583	10	28.482
P61086	UBE2K	Ubiquitin-conjugating enzyme E2 K	-2.13327	2	16.227	-0.931607	6	15.545
O60869	EDF1	Endothelial differentiation-related factor 1	-2.01713	2	19.024	-1.48058	5	21.725
P61960	UFM1	Ubiquitin-fold modifier 1	-1.98936	2	13.851	-1.70982	3	8.4348
P68036	UBE2L3	Ubiquitin-conjugating enzyme E2 L3	-1.9877	3	29.007	-1.51753	6	20.619
P17931	LGALS3	Galectin-3	-1.98313	3	40.454	-1.09646	4	30.131
P63279	UBE2I	SUMO-conjugating enzyme UBC9	-1.97166	2	13.968	-1.06723	4	8.9861
O00625	PIR	Pirin	-1.97041	4	33.39	-0.839395	9	30.141
P30085	CMPK1	UMP-CMP kinase	-1.91213	6	66.187	-0.963992	7	37.174
P30043	BLVRB	Flavin reductase (NADPH)	-1.90185	2	12.493	-1.16948	3	25.849
Q15121	PEA15	Astrocytic phosphoprotein PEA-15	-1.89057	2	14.05	-0.958212	4	16.517
Q9UK76	HN1	Hematological and neurological expressed 1 protein	-1.88609	3	37.374	-1.16047	4	44.497
Q8WZA0	LZIC	Protein LZIC	-1.88172	1	9.1098	-0.781905	4	17.792
P40261	NNMT	Nicotinamide N-methyltransferase	-1.8559	2	26.289	-0.944858	2	9.4086
Q13442	PDAP1	28 kDa heat- and acid-stable phosphoprotein	-1.82327	6	53.695	-0.849759	6	90.716
Q14118	DAG1	Dystroglycan	-1.81904	2	12.434	-2.15196	2	4.4993
Q07812	BAX	Apoptosis regulator BAX	-1.7822	1	9.1952	-2.34741	2	7.7824
P16152	CBR1	Carbonyl reductase [NADPH] 1	-1.73812	10	107.07	-0.892197	8	62.117
P61081	UBE2M	NEDD8-conjugating enzyme Ubc12	-1.73668	3	19.629	-0.691087	3	4.0507
P30046	DDT	D-dopachrome decarboxylase	-1.73097	5	41.254	-0.71563	5	38.087
Q9Y696	CLIC4	Chloride intracellular channel protein 4	-1.71137	6	48.913	-0.61306	5	20.337
P09382	LGALS1	Galectin-1	-1.70585	5	88.251	-0.819668	9	74.261
P62826	RAN	GTP-binding nuclear protein Ran	-1.67923	8	74.8	-0.951886	11	73.776
Q14847	LASP1	LIM and SH3 domain protein 1	-1.64169	4	30.966	-0.85997	4	14.289
Q9Y316	MEMO1	Protein MEMO1	-1.63796	1	10.296	-1.02269	2	16.586
P60981	DSTN	Destrin	-1.63267	4	41.28	-0.73292	9	24.536
P49773	HINT1	Histidine triad nucleotide-binding protein 1	-1.61039	4	58.042	-0.807108	7	35.147
O43768	ENSA	Alpha-endosulfine	-1.60876	3	51.698	-1.15458	6	116.74
P62942	FKBP1A	Peptidyl-prolyl cis-trans isomerase FKBP1A	-1.60806	1	6.9534	-2.35586	7	35.578
P42330	AKR1C3	Aldo-keto reductase family 1 member C3	-1.60367	5	50.839	-0.746485	6	34.548
P18085	ARF4	ADP-ribosylation factor 4	-1.58697	3	24.082	-1.22571	5	12.215
Q15056	EIF4H	Eukaryotic translation initiation factor 4H	-1.57519	6	64.777	-0.962438	7	56.743
Q9H910	HN1L	Hematological and neurological expressed 1-like protein	-1.57351	5	39.011	-1.25604	6	19.867
P62993	GRB2	Growth factor receptor-bound protein 2	-1.55954	3	19.042	-1.02056	8	11.13
O00299	CLIC1	Chloride intracellular channel protein 1	-1.53906	9	91.483	-0.779218	10	75.609
O14737	PDCD5	Programmed cell death protein 5	-1.49696	6	76.431	-0.718351	5	38.223
P82979	SARNP	SAP domain-containing ribonucleoprotein	-1.48888	5	65.529	-0.67437	5	59.621
P62987	UBA52	Ubiquitin-60S ribosomal protein L40	-1.47325	6	100.07	-0.954196	6	41.725
Q96EK6	GNPNAT1	Glucosamine 6-phosphate N-acetyltransferase	-1.46164	2	26.481	-0.664028	1	7.2169
P07737	PFN1	Profilin-1	-1.45514	9	174.7	-0.700351	10	136.06
P23528	CFL1	Cofilin-1	-1.44089	8	226.33	-0.698574	8	106.32
P00441	SOD1	Superoxide dismutase [Cu-Zn]	-1.43051	1	9.28	-0.550014	5	25.745
O75368	SH3BGRL	SH3 domain-binding glutamic acid-rich-like protein	-1.41573	2	28.302	-1.46048	2	63.566
Q9UKY7	CDV3	Protein CDV3 homolog	-1.38293	5	38.763	-0.748976	6	18.504
Q96C19	EFHD2	EF-hand domain-containing protein D2	-1.38146	3	16.997	-0.62826	4	4.9974
P24666	ACP1	Low molecular weight phosphotyrosine protein phosphatase	-1.36721	2	14.685	-1.55621	4	16.619
P15121	AKR1B1	Aldose reductase	-1.35723	5	32.451	-0.645241	10	18.045
Q99439	CNN2	Calponin-2	-1.34832	4	41.037	-1.16176	6	61.103
P00558	PGK1	Phosphoglycerate kinase 1	-1.34696	21	302.68	-0.565402	27	183.42
O95861	BPNT1	3(2),5-bisphosphate nucleotidase 1	-1.33483	2	23.884	-0.616358	2	9.7444
O43813	LANCL1	LanC-like protein 1	-1.33461	2	11.15	-0.496309	6	21.228
P55957	BID	BH3-interacting domain death agonist	-1.32272	5	37.879	-1.12082	5	22.627
Q9UMY4	SNX12	Sorting nexin-12	-1.31995	2	17.492	-1.38681	2	2.4474
P14174	MIF	Macrophage migration inhibitory factor	-1.31977	2	49.778	-0.996244	3	16.563
Q9H0W9	C11orf54	Ester hydrolase C11orf54	-1.31111	2	14.194	-0.715893	4	12.836
P42771	CDKN2A	Cyclin-dependent kinase inhibitor 2A	-1.3028	5	52.615	-1.13619	7	35.217
P37840	SNCA	Alpha-synuclein	-1.26836	2	58.433	-0.612305	3	8.6391
P53004	BLVRA	Biliverdin reductase A	-1.26278	4	37.044	-0.645702	7	22.414
P52895	AKR1C2	Aldo-keto reductase family 1 member C2	-1.2537	3	29.706	-0.756511	4	49.22
Q96T37	RBM15	Putative RNA-binding protein 15	-1.25133	2	13.662	-0.556601	2	11.793
Q15819	UBE2V2	Ubiquitin-conjugating enzyme E2 variant 2	-1.24004	4	29.965	-1.11096	3	41.912
Q6GMV3	PTRHD1	Putative peptidyl-tRNA hydrolase PTRHD1	-1.23589	1	9.4044	-0.683652	1	5.6601
Q04828	AKR1C1	Aldo-keto reductase family 1 member C1	-1.23474	0	150.16	-0.810813	0	34.598
P58546	MTPN	Myotrophin	-1.22746	1	47.196	-0.643579	3	28.924
O43447	PPIH	Peptidyl-prolyl cis-trans isomerase H	-1.22132	2	11.612	-0.830742	3	10.216
P15374	UCHL3	Ubiquitin carboxyl-terminal hydrolase isozyme L3	-1.21377	2	31.018	-0.689478	6	52.911
P13693	TPT1	Translationally-controlled tumor protein	-1.17778	2	12.49	-0.631896	7	27.139
P39748	FEN1	Flap endonuclease 1	-1.17723	7	43.984	-0.579952	11	64.944
Q15257	PPP2R4	Serine/threonine-protein phosphatase 2A activator	-1.17286	2	17.12	-0.655077	4	10.968
P36952	SERPINB5	Serpin B5	-1.16786	11	138.87	-0.505281	13	80.252
P22061	PCMT1	Protein-L-isoaspartate(D-aspartate) O-methyltransferase	-1.16508	5	55.402	-0.553655	8	14.273
O94760	DDAH1	N(G),N(G)-dimethylarginine dimethylaminohydrolase 1	-1.1623	2	13.987	-0.805623	2	4.9824
Q13526	PIN1	Peptidyl-prolyl cis-trans isomerase NIMA-interacting 1	-1.15386	3	28.454	-1.40054	3	14.389
Q99497	PARK7	Protein deglycase DJ-1	-1.15322	7	193.62	-0.503756	12	116.48
Q96MW1	CCDC43	Coiled-coil domain-containing protein 43	-1.1504	3	19.533	-0.972252	1	1.4798
Q8WW12	PCNP	PEST proteolytic signal-containing nuclear protein	-1.13059	2	11.697	-0.791522	4	29.214
Q9ULC4	MCTS1	Malignant T-cell-amplified sequence 1	-1.1245	2	12.82	-0.747602	3	5.033
P55263	ADK	Adenosine kinase	-1.11741	2	52.768	-0.549028	3	59.631
Q13907	IDI1	Isopentenyl-diphosphate Delta-isomerase 1	-1.10569	1	30.354	-0.529971	2	13.79
O94875	SORBS2	Sorbin and SH3 domain-containing protein 2	-1.05556	3	22.821	-0.910502	2	3.4317
Q9H4A6	GOLPH3	Golgi phosphoprotein 3	-1.05044	3	34.638	-0.62854	5	55.356
P07741	APRT	Adenine phosphoribosyltransferase	-1.01864	6	43.467	-0.567935	8	71.208
O75531	BANF1	Barrier-to-autointegration factor	-1.01368	3	37.539	-0.601697	2	13.785
P85037	FOXK1	Forkhead box protein K1	-1.0104	2	11.079	-0.592349	4	9.7596
P06493	CDK1	Cyclin-dependent kinase 1	-0.990595	5	49.055	-0.577151	8	28.873
Q9Y6E2	BZW2	Basic leucine zipper and W2 domain-containing protein 2	-0.985645	6	75.128	-0.500496	5	33.043
Q14157	UBAP2L	Ubiquitin-associated protein 2-like	-0.981138	6	53.794	-0.730749	9	64.607
P46108	CRK	Adapter molecule crk	-0.943999	6	53.521	-0.694479	5	31.262
P23919	DTYMK	Thymidylate kinase	-0.932031	6	45.18	-0.713432	8	13.83
Q9Y376	CAB39	Calcium-binding protein 39	-0.878825	5	33.272	-0.664119	4	18.214
Q99622	C12orf57	Protein C10	-0.873846	2	30.632	-0.747688	3	18.75
O60563	CCNT1	Cyclin-T1	-0.855954	1	9.5171	-1.2906	2	3.8764
Q8IVM0	CCDC50	Coiled-coil domain-containing protein 50	-0.852303	3	18.801	-0.84318	3	5.3149
Q15417	CNN3	Calponin-3	-0.806998	2	14.537	-0.695905	8	42.482
Q8WWM7	ATXN2L	Ataxin-2-like protein	-0.801305	4	23.567	-0.90381	5	11.377
P63165	SUMO1	Small ubiquitin-related modifier 1	-0.797814	2	14.424	-0.680594	3	14.551
P47813	EIF1AX	Eukaryotic translation initiation factor 1A, X-chromosomal	-0.792632	3	26.897	-0.740021	4	29.452
Q9Y520	PRRC2C	Protein PRRC2C	-0.788016	9	62.099	-0.999351	11	22.273
Q6WCQ1	MPRIP	Myosin phosphatase Rho-interacting protein	-0.773097	2	14.997	-0.882917	4	8.3228
Q01844	EWSR1	RNA-binding protein EWS	-0.760358	3	43.403	-0.561106	5	22.696
Q15843	NEDD8	NEDD8	-0.758477	1	9.4271	-2.09136	3	10.722
O00151	PDLIM1	PDZ and LIM domain protein 1	-0.749354	4	29.476	-0.599127	6	18.85
P35637	FUS	RNA-binding protein FUS	-0.743086	5	43.551	-0.613626	6	30.435
Q9Y383	LUC7L2	Putative RNA-binding protein Luc7-like 2	-0.734059	2	48.531	-0.619742	4	27.828
Q9UGP8	SEC63	Translocation protein SEC63 homolog	-0.730751	2	29.917	-0.778797	3	2.8062
O95721	SNAP29	Synaptosomal-associated protein 29	-0.729363	1	7.8191	-0.853836	1	9.944
Q9UKV3	ACIN1	Apoptotic chromatin condensation inducer in the nucleus	-0.714728	3	85.215	-0.499986	7	47.784
P58107	EPPK1	Epiplakin	-0.683182	29	323.31	-0.670931	37	300.37
Q9UPN6	SCAF8	Protein SCAF8	-0.681886	2	15.229	-1.27608	1	8.2067
P49750	YLPM1	YLP motif-containing protein 1	-0.653083	2	16.946	-1.01664	2	11.247
Q6UN15	FIP1L1	Pre-mRNA 3-end-processing factor FIP1	-0.649571	2	60.81	-1.00913	5	31.133
P98179	RBM3	RNA-binding protein 3	-0.646473	3	23.435	-0.674641	3	17.345
Q15428	SF3A2	Splicing factor 3A subunit 2	-0.641334	1	6.5617	-0.647084	4	23.329
P63167	DYNLL1	Dynein light chain 1, cytoplasmic	-0.613962	3	31.903	-0.545375	2	6.3497
Q9BSD7	NTPCR	Cancer-related nucleoside-triphosphatase	-0.610345	1	9.9903	-0.543595	2	23.53
Q15691	MAPRE1	Microtubule-associated protein RP/EB family member 1	-0.58955	7	80.908	-0.567837	10	62.735
O75400	PRPF40A	Pre-mRNA-processing factor 40 homolog A	-0.586341	2	29.505	-0.691177	5	31.028
Q15366	PCBP2	Poly(rC)-binding protein 2	-0.570379	5	99.784	-0.500088	10	97.73
Q9Y2Z0	SUGT1	Suppressor of G2 allele of SKP1 homolog	-0.567233	4	27.32	-0.674551	9	40.931
Q16775	HAGH	Hydroxyacylglutathione hydrolase, mitochondrial	-0.555884	3	23.059	-0.532068	1	3.7994
Q9NQ88	TIGAR	Fructose-2,6-bisphosphatase TIGAR	-0.552791	3	18.772	-0.87743	2	3.602
Q15365	PCBP1	Poly(rC)-binding protein 1	-0.55148	4	59.922	-0.555325	10	170.67
P21980	TGM2	Protein-glutamine gamma-glutamyltransferase 2	-0.540778	5	45.844	-0.713696	8	52.442
O95817	BAG3	BAG family molecular chaperone regulator 3	-0.535164	6	53.744	-0.716332	10	39.932
Q8TEM1	NUP210	Nuclear pore membrane glycoprotein 210	-0.505656	5	43.97	-0.935912	5	11.151
Q9Y3D8	AK6	Adenylate kinase isoenzyme 6	-0.50177	1	44.448	-0.796099	1	29.055
Q12972	PPP1R8	Nuclear inhibitor of protein phosphatase 1	-0.495695	2	17.672	-0.609188	3	4.7316
Q9NWH9	SLTM	SAFB-like transcription modulator	-1.76014	2	16.478	-0.232661	6	9.6853
Q14116	IL18	Interleukin-18	-1.55567	2	13.963	-0.348912	3	4.8529
Q13228	SELENBP1	Selenium-binding protein 1	-1.36435	3	41.636	-0.367036	8	36.113
P30740	SERPINB1	Leukocyte elastase inhibitor	-1.26958	3	23.013	-0.488515	2	20.696
P27695	APEX1	DNA-(apurinic or apyrimidinic site) lyase	-1.23216	4	28.192	-0.444985	5	24.605
P26583	HMGB2	High mobility group protein B2	-1.21504	8	95.217	-0.372061	8	35.134
Q00688	FKBP3	Peptidyl-prolyl cis-trans isomerase FKBP3	-1.20158	4	47.976	-0.349026	10	34.531
P09429	HMGB1	High mobility group protein B1	-1.18695	10	106.21	-0.446786	13	70.476
Q9NUQ9	FAM49B	Protein FAM49B	-1.13949	8	90.849	-0.463309	8	43.386
P62256	UBE2H	Ubiquitin-conjugating enzyme E2 H	-1.13616	1	34.805	-0.367483	3	24.003
P23193	TCEA1	Transcription elongation factor A protein 1	-1.11616	2	11.748	-0.382169	5	10.955
P14550	AKR1A1	Alcohol dehydrogenase [NADP(+)]	-1.11198	3	18.951	-0.478713	6	21.481
O15347	HMGB3	High mobility group protein B3	-1.07987	2	16.631	-0.404794	3	11.093
P09488	GSTM1	Glutathione S-transferase Mu 1	-1.07266	1	28.745	-0.331017	2	36.638
Q14320	FAM50A	Protein FAM50A	-1.06613	4	25.935	-0.457542	7	12.223
O14562	UBFD1	Ubiquitin domain-containing protein UBFD1	-1.04716	3	36.869	-0.237808	3	45.787
Q8WWI1	LMO7	LIM domain only protein 7	-1.03611	6	58.472	-0.478195	7	27.547
P08397	HMBS	Porphobilinogen deaminase	-1.01054	2	68.089	-0.439357	2	42.301
Q06830	PRDX1	Peroxiredoxin-1	-1.00474	13	163.93	-0.388796	15	98.463
P15559	NQO1	NAD(P)H dehydrogenase [quinone] 1	-1.00277	8	61.127	-0.401958	10	46.596
P52565	ARHGDIA	Rho GDP-dissociation inhibitor 1	-0.990481	6	96.566	-0.339594	8	44.675
Q16774	GUK1	Guanylate kinase	-0.986388	2	34.474	-0.428571	4	14.758
Q9P258	RCC2	Protein RCC2	-0.983475	7	104.88	-0.487898	13	131.01
Q9BY44	EIF2A	Eukaryotic translation initiation factor 2A	-0.973526	8	70.18	-0.395392	9	52.432
Q15785	TOMM34	Mitochondrial import receptor subunit TOM34	-0.961704	2	31.114	-0.382944	6	27.521
P40616	ARL1	ADP-ribosylation factor-like protein 1	-0.95786	1	7.6009	-0.441802	2	3.7048
P35237	SERPINB6	Serpin B6	-0.953858	2	23.637	-0.282499	7	51.81
Q7L1Q6	BZW1	Basic leucine zipper and W2 domain-containing protein 1	-0.940506	13	116.31	-0.344147	12	81.445
P20962	PTMS	Parathymosin	-0.940257	1	20.052	-0.476434	1	10.863
P61764	STXBP1	Syntaxin-binding protein 1	-0.914086	2	13.432	-0.305212	3	12.321
P30041	PRDX6	Peroxiredoxin-6	-0.874931	12	128.05	-0.394295	16	115.84
Q9Y450	HBS1L	HBS1-like protein	-0.86247	2	16.421	0.03484	3	15.632
Q9Y281	CFL2	Cofilin-2	-0.847414	2	12.021	-0.392867	5	48.356
P09211	GSTP1	Glutathione S-transferase P	-0.843629	8	255.35	-0.299127	13	255.21
P30044	PRDX5	Peroxiredoxin-5, mitochondrial	-0.839002	9	77.901	-0.381283	14	71.54
Q9GZZ1	NAA50	N-alpha-acetyltransferase 50	-0.838538	4	30.589	-0.295488	8	34.27
Q16658	FSCN1	Fascin	-0.837145	13	110.41	-0.33754	18	168.99
Q9BRP8	WIBG	Partner of Y14 and mago	-0.812992	3	35.125	-0.177216	2	41.231
Q99584	S100A13	Protein S100-A13	-0.80498	3	57.823	-0.175045	3	32.982
P32119	PRDX2	Peroxiredoxin-2	-0.796912	9	97.047	-0.336512	13	70.474
Q96FQ6	S100A16	Protein S100-A16	-0.793557	3	28.453	-0.420078	4	12.743
P21266	GSTM3	Glutathione S-transferase Mu 3	-0.779918	8	112.3	-0.386701	6	21.436
Q9UGI8	TES	Testin	-0.761678	1	9.492	-0.357833	1	3.5433
Q99685	MGLL	Monoglyceride lipase	-0.752291	2	11.048	-0.121679	4	5.9694
P60174	TPI1	Triosephosphate isomerase	-0.751587	12	217.52	-0.296663	17	174.07
Q5VW32	BROX	BRO1 domain-containing protein BROX	-0.742748	2	35.586	-0.445939	2	27.401
P60842	EIF4A1	Eukaryotic initiation factor 4A-I	-0.730727	15	244.39	-0.414677	13	172.19
P06132	UROD	Uroporphyrinogen decarboxylase	-0.724659	2	23.981	-0.0102069	6	15.322
Q8TDX7	NEK7	Serine/threonine-protein kinase Nek7	-0.72085	2	15.317	-0.359071	2	3.2329
P63000	RAC1	Ras-related C3 botulinum toxin substrate 1	-0.714894	2	12.602	-0.321582	2	5.5616
P78406	RAE1	mRNA export factor	-0.714444	1	6.9833	-0.318114	3	7.7699
P28482	MAPK1	Mitogen-activated protein kinase 1	-0.704512	6	36.865	-0.276794	5	13.744
Q96HC4	PDLIM5	PDZ and LIM domain protein 5	-0.694345	11	120.6	-0.44615	11	49.353
P10768	ESD	S-formylglutathione hydrolase	-0.692175	3	32.848	-0.197111	4	41.601
Q8NCW5	APOA1BP	NAD(P)H-hydrate epimerase	-0.676342	2	13.497	-0.132248	1	9.7396
Q96AC1	FERMT2	Fermitin family homolog 2	-0.672819	10	102.6	-0.141825	12	38.204
Q9NR12	PDLIM7	PDZ and LIM domain protein 7	-0.664425	9	72.723	-0.258941	5	11.322
Q04760	GLO1	Lactoylglutathione lyase	-0.661798	7	45.335	-0.290306	12	32.321
P48637	GSS	Glutathione synthetase	-0.657491	1	7.6281	0.117208	6	16.948
Q15645	TRIP13	Pachytene checkpoint protein 2 homolog	-0.65649	7	91.04	-0.345851	10	74.982
P13929	ENO3	Beta-enolase	-0.651564	7	66.14	-0.0209111	7	67.007
Q9BZZ5	API5	Apoptosis inhibitor 5	-0.639962	6	157.44	-0.280125	5	46.553
O00148	DDX39A	ATP-dependent RNA helicase DDX39A	-0.63131	2	13.209	-0.261952	4	30.066
Q96KB5	PBK	Lymphokine-activated killer T-cell-originated protein kinase	-0.60898	1	5.8572	-0.359521	3	6.1184
P68402	PAFAH1B2	Platelet-activating factor acetylhydrolase IB subunit beta	-0.606891	2	22.539	-0.234011	3	28.316
O95232	LUC7L3	Luc7-like protein 3	-0.605376	6	59.202	-0.372841	8	38.965
P11766	ADH5	Alcohol dehydrogenase class-3	-0.605266	2	12.207	0.0233724	4	5.7568
Q14232	EIF2B1	Translation initiation factor eIF-2B subunit alpha	-0.602044	3	22.231	-0.0640551	5	11.098
P25685	DNAJB1	DnaJ homolog subfamily B member 1	-0.594748	4	41.462	-0.405883	5	23.271
Q0ZGT2	NEXN	Nexilin	-0.593028	3	17.912	-0.0890913	2	3.7013
P53999	SUB1	Activated RNA polymerase II transcriptional coactivator p15	-0.591375	4	39.07	-0.319849	9	53.135
Q8N1G4	LRRC47	Leucine-rich repeat-containing protein 47	-0.591179	4	32.02	-0.165815	6	20.034
P13797	PLS3	Plastin-3	-0.59031	16	145.38	-0.110497	18	116.62
P55010	EIF5	Eukaryotic translation initiation factor 5	-0.587446	5	44.058	-0.311968	6	19.4
P78417	GSTO1	Glutathione S-transferase omega-1	-0.586991	7	77.958	-0.237319	6	15.105
O75083	WDR1	WD repeat-containing protein 1	-0.582058	10	99.977	-0.166073	13	50.996
Q9HB71	CACYBP	Calcyclin-binding protein	-0.577121	8	109.83	-0.176067	10	72.687
P36871	PGM1	Phosphoglucomutase-1	-0.574799	11	173.67	-0.191689	18	107.13
Q9Y570	PPME1	Protein phosphatase methylesterase 1	-0.573338	4	24.928	-0.319618	5	16.721
Q8WU90	ZC3H15	Zinc finger CCCH domain-containing protein 15	-0.571086	5	37.305	-0.133432	7	27.171
Q96FW1	OTUB1	Ubiquitin thioesterase OTUB1	-0.560898	7	79.657	-0.308011	6	32.737
O00764	PDXK	Pyridoxal kinase	-0.560324	3	19.664	-0.167486	8	26.73
Q96BN8	OTULIN	Ubiquitin thioesterase otulin	-0.560111	2	13.37	-0.115033	5	20.144
Q9BZK7	TBL1XR1	F-box-like/WD repeat-containing protein TBL1XR1	-0.559601	2	17.27	-0.245861	3	3.9685
Q6FI81	CIAPIN1	Anamorsin	-0.557157	2	14.028	-0.266397	5	16.467
Q5VTL8	PRPF38B	Pre-mRNA-splicing factor 38B	-0.554676	2	18.272	-0.340847	2	13.02
Q9BUP3	HTATIP2	Oxidoreductase HTATIP2	-0.554061	5	29.144	-0.241352	6	16.443
P18669	PGAM1	Phosphoglycerate mutase 1	-0.549325	9	93.474	-0.209391	12	64.093
P61221	ABCE1	ATP-binding cassette sub-family E member 1	-0.547868	6	75.705	-0.222805	12	59.571
Q15181	PPA1	Inorganic pyrophosphatase	-0.54372	8	63.104	-0.209141	14	53.566
P06730	EIF4E	Eukaryotic translation initiation factor 4E	-0.540505	2	29.37	-0.151339	3	3.4627
P61020	RAB5B	Ras-related protein Rab-5B	-0.532136	2	12.323	-0.0467006	2	5.2113
Q01658	DR1	Protein Dr1	-0.527096	2	13.63	-0.337426	4	13.094
Q92878	RAD50	DNA repair protein RAD50	-0.526286	4	57.917	-0.17645	6	21.922
O14908	GIPC1	PDZ domain-containing protein GIPC1	-0.524977	2	15.253	-0.441483	2	1.6234
Q13838	DDX39B	Spliceosome RNA helicase DDX39B	-0.524272	2	76.56	-0.257252	6	54.971
Q9P000	COMMD9	COMM domain-containing protein 9	-0.522406	1	19.775	-0.28238	4	32.107
O76003	GLRX3	Glutaredoxin-3	-0.520645	8	76.833	-0.279768	10	43.828
P50395	GDI2	Rab GDP dissociation inhibitor beta	-0.520293	10	179.5	-0.184852	15	111.37
P19623	SRM	Spermidine synthase	-0.520024	8	55.797	-0.29337	9	31.362
P78330	PSPH	Phosphoserine phosphatase	-0.519342	4	37.722	0.0185565	4	14.918
Q07960	ARHGAP1	Rho GTPase-activating protein 1	-0.51546	4	24.354	-0.0409625	10	55.388
Q08499	PDE4D	cAMP-specific 3,5-cyclic phosphodiesterase 4D	-0.513008	2	14.752	0.0579472	5	25.481
P35269	GTF2F1	General transcription factor IIF subunit 1	-0.506886	1	6.3263	-0.341417	4	23.649
P49756	RBM25	RNA-binding protein 25	-0.505595	5	32.189	-0.41684	3	10.52
Q9NZB2	FAM120A	Constitutive coactivator of PPAR-gamma-like protein 1	-0.505062	4	24.13	0.114441	5	11.347
Q9UJU6	DBNL	Drebrin-like protein	-0.503343	3	19.256	-0.443607	6	37.414
O95456	PSMG1	Proteasome assembly chaperone 1	-0.502158	2	14.415	-0.234379	3	9.0325
Q05682	CALD1	Caldesmon	-0.496224	8	79.585	-0.479438	12	50.494
Q9NTK5	OLA1	Obg-like ATPase 1	-0.494719	6	71.944	-0.206393	10	49.651
P11802	CDK4	Cyclin-dependent kinase 4	-0.494109	2	11.059	-0.271665	3	12.738
P36915	GNL1	Guanine nucleotide-binding protein-like 1	-0.492403	2	18.477	-0.0554733	2	7.2534
P50402	EMD	Emerin	-0.490679	3	19.404	-0.423094	3	19.955
A6NDG6	PGP	Phosphoglycolate phosphatase	-0.490091	2	34.509	0.0310467	3	28.659
Q14919	DRAP1	Dr1-associated corepressor	-0.48461	3	22.634	-0.195348	3	13.028
Q9Y512	SAMM50	Sorting and assembly machinery component 50 homolog	-0.484005	2	12.188	-0.723952	2	4.0089
Q9Y5A9	YTHDF2	YTH domain-containing family protein 2	-0.479532	3	23.447	-0.643487	3	9.7352
Q13148	TARDBP	TAR DNA-binding protein 43	-0.479412	3	95.525	-0.248413	5	53.984
Q9NX63	CHCHD3	MICOS complex subunit MIC19	-0.478929	3	19.531	-0.64321	3	5.1951
Q15404	RSU1	Ras suppressor protein 1	-0.478768	3	16.719	-0.18954	2	1.5848
Q14914	PTGR1	Prostaglandin reductase 1	-0.478447	7	126.43	-0.262794	8	72.328
Q15102	PAFAH1B3	Platelet-activating factor acetylhydrolase IB subunit gamma	-0.477321	4	30.456	-0.11929	6	24.04
O14979	HNRNPDL	Heterogeneous nuclear ribonucleoprotein D-like	-0.474813	3	18.503	-0.222186	7	26.756
P28288	ABCD3	ATP-binding cassette sub-family D member 3	-0.474472	3	16.418	-1.00806	3	9.8294
Q9H788	SH2D4A	SH2 domain-containing protein 4A	-0.471189	1	9.742	-0.301002	3	12.072
Q9NQR4	NIT2	Omega-amidase NIT2	-0.46927	2	14.923	-0.1141	4	18.468
Q16891	IMMT	MICOS complex subunit MIC60	-0.466835	4	28.804	-0.60739	10	31.212
P28347	TEAD1	Transcriptional enhancer factor TEF-1	-0.463967	1	12.705	-0.235972	1	5.9302
P23921	RRM1	Ribonucleoside-diphosphate reductase large subunit	-0.463708	11	113.53	-0.098689	16	73.334
Q15942	ZYX	Zyxin	-0.463529	7	113.14	-0.929488	11	66.323
P16949	STMN1	Stathmin	-0.457633	7	71.173	-0.00748258	5	30.133
Q15424	SAFB	Scaffold attachment factor B1	-0.45595	1	16.586	-0.340847	2	12.385
Q6Y7W6	GIGYF2	PERQ amino acid-rich with GYF domain-containing protein 2	-0.448961	3	40.875	-0.376846	4	40.557
Q5JVF3	PCID2	PCI domain-containing protein 2	-0.448607	5	36.995	-0.268075	2	5.7682
P63173	RPL38	60S ribosomal protein L38	-0.446777	3	57.31	-0.328836	5	39.012
O95747	OXSR1	Serine/threonine-protein kinase OSR1	-0.445853	2	18.728	-0.325386	6	18.725
Q9UKK9	NUDT5	ADP-sugar pyrophosphatase	-0.445735	7	51.276	-0.1396	8	38.797
Q13492	PICALM	Phosphatidylinositol-binding clathrin assembly protein	-0.442418	3	49.528	-0.391108	3	44.226
P51114	FXR1	Fragile X mental retardation syndrome-related protein 1	-0.436198	6	42.88	-0.184852	6	11.893
Q9UL25	RAB21	Ras-related protein Rab-21	-0.435261	2	22.114	-0.304044	3	9.0361
P49790	NUP153	Nuclear pore complex protein Nup153	-0.428702	3	21.591	-0.966578	3	19.016
P52597	HNRNPF	Heterogeneous nuclear ribonucleoprotein F	-0.426354	3	32.367	-0.0727232	8	63.292
Q9UHA4	LAMTOR3	Ragulator complex protein LAMTOR3	-0.422443	2	11.52	0.0691189	4	34.946
P42166	TMPO	Lamina-associated polypeptide 2, isoform alpha	-0.421361	1	29.898	-0.386038	2	15.306
O00560	SDCBP	Syntenin-1	-0.416577	1	58.503	-0.845751	5	64.996
P50579	METAP2	Methionine aminopeptidase 2	-0.416154	3	43.341	-0.219215	4	11.492
Q6XQN6	NAPRT	Nicotinate phosphoribosyltransferase	-0.415769	2	19.441	0.0959129	4	10.189
P98175	RBM10	RNA-binding protein 10	-0.415365	2	17.804	-0.56267	3	8.8407
P40925	MDH1	Malate dehydrogenase, cytoplasmic	-0.414057	7	74.317	-0.064331	10	57.661
P16930	FAH	Fumarylacetoacetase	-0.413807	2	25.075	0.000707094	5	39.229
O75794	CDC123	Cell division cycle protein 123 homolog	-0.413634	2	14.144	-0.575893	1	3.8315
Q8N8S7	ENAH	Protein enabled homolog	-0.412462	3	26.99	-0.580628	7	26.767
O60437	PPL	Periplakin	-0.411387	4	37.288	-0.833092	11	29.337
P40121	CAPG	Macrophage-capping protein	-0.40788	6	57.346	-0.128161	8	43.42
P49903	SEPHS1	Selenide, water dikinase 1	-0.407325	1	19.481	-0.164658	2	7.0409
Q13185	CBX3	Chromobox protein homolog 3	-0.4057	2	39.524	-0.219339	3	59.73
Q12765	SCRN1	Secernin-1	-0.405337	1	7.5414	-0.0458623	3	8.4348
Q04323	UBXN1	UBX domain-containing protein 1	-0.40505	2	40.018	-0.194213	6	18.656
P35658	NUP214	Nuclear pore complex protein Nup214	-0.400835	5	79.253	-0.463832	12	59.432
O14497	ARID1A	AT-rich interactive domain-containing protein 1A	-0.40053	2	11.364	-0.621618	2	4.787
Q96SU4	OSBPL9	Oxysterol-binding protein-related protein 9	-0.400339	2	13.04	-0.0146409	2	6.9359
Q92841	DDX17	Probable ATP-dependent RNA helicase DDX17	-0.398075	11	136.07	-0.24062	14	77.546
Q9NX18	SDHAF2	Succinate dehydrogenase assembly factor 2, mitochondrial	-0.397087	1	5.8721	0.215714	3	16.767
Q14643	ITPR1	Inositol 1,4,5-trisphosphate receptor type 1	-0.395454	3	21.394	-0.57947	4	13.41
Q13177	PAK2	Serine/threonine-protein kinase PAK 2	-0.394714	3	19.582	-0.075738	7	39.978
P06733	ENO1	Alpha-enolase	-0.391304	27	323.31	-0.0988238	28	323.31
P04818	TYMS	Thymidylate synthase	-0.389602	4	45.493	-0.492827	7	72.442
P26196	DDX6	Probable ATP-dependent RNA helicase DDX6	-0.389394	4	46.457	-0.145873	4	37.297
Q9UPT8	ZC3H4	Zinc finger CCCH domain-containing protein 4	-0.387185	2	12.411	-0.607484	2	3.3777
P15311	EZR	Ezrin	-0.385639	12	149.88	-0.0526941	18	90.332
O43488	AKR7A2	Aflatoxin B1 aldehyde reductase member 2	-0.384584	3	35.555	0.228875	2	28.718
Q9BZX2	UCK2	Uridine-cytidine kinase 2	-0.384113	1	6.1296	-0.461843	2	3.4967
Q16222	UAP1	UDP-N-acetylhexosamine pyrophosphorylase	-0.38069	5	37.461	-0.202386	4	12.869
P23588	EIF4B	Eukaryotic translation initiation factor 4B	-0.379733	6	84.844	-0.287236	10	88.02
P38919	EIF4A3	Eukaryotic initiation factor 4A-III	-0.379095	10	91.014	-0.412619	16	76.207
P22392	NME2	Nucleoside diphosphate kinase B	-0.378832	5	43.118	-0.0343566	7	76.927
Q92734	TFG	Protein TFG	-0.378513	2	18.487	-0.497127	3	6.5081
O14745	SLC9A3R1	Na(+)/H(+) exchange regulatory cofactor NHE-RF1	-0.378026	7	54.121	-0.144438	12	55.348
P54577	YARS	Tyrosine--tRNA ligase, cytoplasmic	-0.377726	19	146.63	-0.0315364	22	51.004
Q06124	PTPN11	Tyrosine-protein phosphatase non-receptor type 11	-0.376695	3	20.512	-0.118227	5	13.036
P09651	HNRNPA1	Heterogeneous nuclear ribonucleoprotein A1	-0.376414	13	210.51	-0.25882	19	137.34
Q9ULR0	ISY1	Pre-mRNA-splicing factor ISY1 homolog	-0.376077	2	20.399	-0.408712	3	4.2342
Q9NUU7	DDX19A	ATP-dependent RNA helicase DDX19A	-0.373159	1	6.9413	-0.342782	4	20.626
Q86U42	PABPN1	Polyadenylate-binding protein 2	-0.371684	2	17.782	-0.103263	3	12.053
P49792	RANBP2	E3 SUMO-protein ligase RanBP2	-0.36829	11	115.68	-0.610039	11	107.72
Q0VDG4	SCRN3	Secernin-3	-0.3655	2	17.337	-0.207268	2	11.026
P09960	LTA4H	Leukotriene A-4 hydrolase	-0.365202	9	80.081	-0.102591	12	44.105
Q9UBK8	MTRR	Methionine synthase reductase	-0.361898	4	57.47	-0.174918	5	48.91
Q9Y5S9	RBM8A	RNA-binding protein 8A	-0.359435	4	33.028	-0.347325	5	22.848
Q13418	ILK	Integrin-linked protein kinase	-0.358066	2	20.286	-0.0756011	2	6.7737
Q8IVF2	AHNAK2	Protein AHNAK2	-0.356199	6	37.189	-0.575409	11	40.672
Q9HB40	SCPEP1	Retinoid-inducible serine carboxypeptidase	-0.352271	2	12.549	-0.0839282	1	2.2754
P51858	HDGF	Hepatoma-derived growth factor	-0.351571	8	85.858	-0.174279	13	46.445
Q8IYB3	SRRM1	Serine/arginine repetitive matrix protein 1	-0.349916	2	14.673	-0.66339	4	27.71
Q99615	DNAJC7	DnaJ homolog subfamily C member 7	-0.348941	6	35.934	-0.153805	5	10.598
O60488	ACSL4	Long-chain-fatty-acid--CoA ligase 4	-0.346536	2	20.799	-0.442864	4	11.798
O00178	GTPBP1	GTP-binding protein 1	-0.345693	1	8.4078	-0.0999011	1	2.8146
Q9UPQ0	LIMCH1	LIM and calponin homology domains-containing protein 1	-0.344831	3	34.795	-0.34301	9	33.356
Q07157	TJP1	Tight junction protein ZO-1	-0.342964	6	42.375	-0.541118	10	29.797
P46782	RPS5	40S ribosomal protein S5	-0.342415	2	12.261	0.00802926	5	105.61
Q9H4M9	EHD1	EH domain-containing protein 1	-0.342067	6	43.466	0.000360719	9	17.964
Q9UHD1	CHORDC1	Cysteine and histidine-rich domain-containing protein 1	-0.341519	2	20.594	-0.217355	8	19.064
Q15149	PLEC	Plectin	-0.340879	115	323.31	-0.432853	126	323.31
Q9NVD7	PARVA	Alpha-parvin	-0.339856	2	23.899	-0.140779	2	28.647
O75438	NDUFB1	NADH dehydrogenase [ubiquinone] 1 beta subcomplex subunit 1	-0.339327	1	6.7078	-0.472176	1	2.884
Q9Y5K6	CD2AP	CD2-associated protein	-0.338104	2	12.729	-0.376068	3	3.5473
P13639	EEF2	Elongation factor 2	-0.336446	28	323.01	-0.120617	44	275
Q13126	MTAP	S-methyl-5-thioadenosine phosphorylase	-0.336264	5	44.492	-0.00891709	6	39.901
P26368	U2AF2	Splicing factor U2AF 65 kDa subunit	-0.334898	7	62.895	-0.414569	10	30.806
Q9Y312	AAR2	Protein AAR2 homolog	-0.330211	1	10.859	-0.263395	3	13.944
P30419	NMT1	Glycylpeptide N-tetradecanoyltransferase 1	-0.329975	5	35.69	-0.0278618	7	75.833
P33316	DUT	Deoxyuridine 5-triphosphate nucleotidohydrolase, mitochondrial	-0.328797	4	65.595	-0.139339	8	53.378
Q9NYF8	BCLAF1	Bcl-2-associated transcription factor 1	-0.327294	6	143.05	-0.50284	7	20.33
Q9Y617	PSAT1	Phosphoserine aminotransferase	-0.326661	12	133.64	-0.0429244	17	95.374
Q9UH65	SWAP70	Switch-associated protein 70	-0.326245	2	11.824	-0.0483757	6	9.3631
Q8NC51	SERBP1	Plasminogen activator inhibitor 1 RNA-binding protein	-0.326154	9	111.8	-0.153546	15	112.64
Q13769	THOC5	THO complex subunit 5 homolog	-0.323516	2	10.933	-0.125783	2	5.9324
Q14247	CTTN	Src substrate cortactin	-0.31775	7	50.229	-0.643579	11	43.522
P09874	PARP1	Poly [ADP-ribose] polymerase 1	-0.317211	13	115.66	-0.0524159	21	104.07
P46013	MKI67	Antigen KI-67	-0.315666	7	50.218	-0.84318	7	18.234
Q9Y653	GPR56	G-protein coupled receptor 56	-0.315558	1	6.0643	0.155004	3	7.2794
P56537	EIF6	Eukaryotic translation initiation factor 6	-0.314607	5	70.239	-0.283092	5	33.138
Q9UBQ0	VPS29	Vacuolar protein sorting-associated protein 29	-0.313352	5	36.401	-0.181802	3	8.1665
Q9BUJ2	HNRNPUL1	Heterogeneous nuclear ribonucleoprotein U-like protein 1	-0.313316	6	138.93	-0.487898	9	73.615
P42167	TMPO	Lamina-associated polypeptide 2, isoforms beta/gamma	-0.31319	2	53.538	-0.429964	3	28.71
O43809	NUDT21	Cleavage and polyadenylation specificity factor subunit 5	-0.311918	8	58.751	-0.426426	8	20.669
P62316	SNRPD2	Small nuclear ribonucleoprotein Sm D2	-0.311685	3	22.025	-0.153416	6	22.955
Q01130	SRSF2	Serine/arginine-rich splicing factor 2	-0.311238	4	58	-0.19497	4	39.671
P52888	THOP1	Thimet oligopeptidase	-0.310737	3	18.416	0.0557262	4	14.437
Q9BWF3	RBM4	RNA-binding protein 4	-0.30693	5	39.822	-0.207893	4	10.583
P06454	PTMA	Prothymosin alpha	-0.305664	2	33.403	-0.0221902	3	24.085
Q15648	MED1	Mediator of RNA polymerase II transcription subunit 1	-0.305396	1	7.7671	-0.424277	1	2.8314
Q5M775	SPECC1	Cytospin-B	-0.303419	2	13.165	-0.216362	2	7.1641
Q8WX93	PALLD	Palladin	-0.302511	12	107.64	-0.305912	15	49.503
Q9NP97	DYNLRB1	Dynein light chain roadblock-type 1	-0.300004	4	38.033	-0.163628	4	14.542
Q96AE4	FUBP1	Far upstream element-binding protein 1	-0.299134	12	131.99	-0.361544	15	83.627
Q9H773	DCTPP1	dCTP pyrophosphatase 1	-0.297839	3	19.502	-0.0190614	6	15.957
Q7L014	DDX46	Probable ATP-dependent RNA helicase DDX46	-0.296775	6	41.915	-0.534858	8	15.003
P09104	ENO2	Gamma-enolase	-0.296598	4	27.936	0.118774	4	14.322
P26038	MSN	Moesin	-0.296279	15	269.53	-0.044604	26	208.79
P61106	RAB14	Ras-related protein Rab-14	-0.295464	8	86.327	-0.0731347	9	55.648
P52209	PGD	6-phosphogluconate dehydrogenase, decarboxylating	-0.294703	16	205.95	0.0551715	21	100.15
Q9P287	BCCIP	BRCA2 and CDKN1A-interacting protein	-0.294349	3	33.627	-0.15562	6	20.646
P51991	HNRNPA3	Heterogeneous nuclear ribonucleoprotein A3	-0.292864	10	135.87	-0.0897693	13	48.189
P61978	HNRNPK	Heterogeneous nuclear ribonucleoprotein K	-0.292263	15	230.1	-0.380397	20	187.58
P51812	RPS6KA3	Ribosomal protein S6 kinase alpha-3	-0.291928	2	11.026	0.180888	4	10.766
Q05639	EEF1A2	Elongation factor 1-alpha 2	-0.290992	2	16.544	-0.288654	3	12.609
P50552	VASP	Vasodilator-stimulated phosphoprotein	-0.290409	3	26.765	-0.359746	6	41.843
P62306	SNRPF	Small nuclear ribonucleoprotein F	-0.290057	1	48.934	-0.308128	4	41.227
Q9C005	DPY30	Protein dpy-30 homolog	-0.289087	2	31.706	-0.377512	2	29.567
O94979	SEC31A	Protein transport protein Sec31A	-0.28884	7	51.613	-0.184725	9	39.04
Q9NSI2	FAM207A	Protein FAM207A	-0.288505	1	7.3967	1.07808	2	5.4067
Q13057	COASY	Bifunctional coenzyme A synthase	-0.2878	6	65.19	-0.334225	6	35.026
P61923	COPZ1	Coatomer subunit zeta-1	-0.28641	2	18.714	-0.200379	3	14.374
P63162	SNRPN	Small nuclear ribonucleoprotein-associated protein N	-0.286181	1	9.4574	-0.348686	6	38.782
Q9ULV4	CORO1C	Coronin-1C	-0.284212	4	58.539	-0.0297002	6	38.45
P46459	NSF	Vesicle-fusing ATPase	-0.283615	5	36.088	-0.023894	11	32.924
P42677	RPS27	40S ribosomal protein S27	-0.283193	2	21.877	-0.284633	3	14.398
P45880	VDAC2	Voltage-dependent anion-selective channel protein 2	-0.283053	5	39.62	-0.581014	6	21.885
P00492	HPRT1	Hypoxanthine-guanine phosphoribosyltransferase	-0.281614	6	51.668	-0.0728604	7	24.794
Q12792	TWF1	Twinfilin-1	-0.280633	4	46.558	0.0639369	7	40.791
O60888	CUTA	Protein CutA	-0.279494	2	26.88	-0.0415234	4	17.591
P62995	TRA2B	Transformer-2 protein homolog beta	-0.279476	3	21.536	-0.404031	4	13.029
P47755	CAPZA2	F-actin-capping protein subunit alpha-2	-0.279161	5	43.907	-0.0211954	6	36.29
P43487	RANBP1	Ran-specific GTPase-activating protein	-0.278881	1	15.475	-0.309176	7	29.155
P78344	EIF4G2	Eukaryotic translation initiation factor 4 gamma 2	-0.276258	12	94.655	-0.269632	11	38.519
P61160	ACTR2	Actin-related protein 2	-0.27432	7	70.861	0.0893134	9	75.931
Q92597	NDRG1	Protein NDRG1	-0.274163	3	57.149	-0.122341	5	23.139
Q14126	DSG2	Desmoglein-2	-0.273674	5	32.062	-1.51379	6	89.606
P29401	TKT	Transketolase	-0.272141	25	323.31	0.0704211	30	216.81
Q9Y6C9	MTCH2	Mitochondrial carrier homolog 2	-0.269825	5	52.41	-0.447949	5	20.88
P15531	NME1	Nucleoside diphosphate kinase A	-0.269321	5	102.69	-0.0226164	7	27.071
Q14444	CAPRIN1	Caprin-1	-0.268087	7	67.504	-0.52316	11	47.243
Q14676	MDC1	Mediator of DNA damage checkpoint protein 1	-0.267983	3	19.806	-0.206143	5	16.379
Q04446	GBE1	1,4-alpha-glucan-branching enzyme	-0.267062	7	80.726	0.00416096	9	23.754
O96008	TOMM40	Mitochondrial import receptor subunit TOM40 homolog	-0.266524	3	20.444	-0.383718	4	9.3482
Q15813	TBCE	Tubulin-specific chaperone E	-0.265605	5	36.577	-0.0714881	7	20.353
P62495	ETF1	Eukaryotic peptide chain release factor subunit 1	-0.264911	9	109.71	-0.134352	10	54.184
O95816	BAG2	BAG family molecular chaperone regulator 2	-0.264114	3	32.138	-0.202261	5	24.85
Q9UQ80	PA2G4	Proliferation-associated protein 2G4	-0.263975	13	193.29	-0.122209	16	85.326
A5YKK6	CNOT1	CCR4-NOT transcription complex subunit 1	-0.2633	5	49.553	-0.225645	5	15.838
Q13363	CTBP1	C-terminal-binding protein 1	-0.261362	1	15.846	0.164545	2	2.4526
Q9BY77	POLDIP3	Polymerase delta-interacting protein 3	-0.260826	4	45.078	-0.515208	3	17.591
P30622	CLIP1	CAP-Gly domain-containing linker protein 1	-0.260273	4	28.663	-0.131458	5	11.533
Q9HCN4	GPN1	GPN-loop GTPase 1	-0.260048	3	21.9	-0.108759	2	7.291
P54920	NAPA	Alpha-soluble NSF attachment protein	-0.259116	3	40.401	-0.0579701	4	54.382
Q12965	MYO1E	Unconventional myosin-Ie	-0.257701	3	21.89	-0.51248	5	22.747
Q9UBQ7	GRHPR	Glyoxylate reductase/hydroxypyruvate reductase	-0.256838	5	164.44	-0.00288251	8	97.526
O15042	U2SURP	U2 snRNP-associated SURP motif-containing protein	-0.255598	4	45.552	-0.508226	5	9.8105
P33240	CSTF2	Cleavage stimulation factor subunit 2	-0.254307	4	46.267	-0.832688	4	36.272
Q14103	HNRNPD	Heterogeneous nuclear ribonucleoprotein D0	-0.252329	4	60.474	-0.108491	9	45.367
O60841	EIF5B	Eukaryotic translation initiation factor 5B	-0.251865	5	50.179	-0.0375931	8	47.979
Q8NE71	ABCF1	ATP-binding cassette sub-family F member 1	-0.251522	5	95.22	-0.0177794	9	63.908
Q9UNZ2	NSFL1C	NSFL1 cofactor p47	-0.251333	3	23.816	-0.500496	5	21.554
Q15369	TCEB1	Transcription elongation factor B polypeptide 1	-0.251316	1	9.5421	0.0857263	3	13.977
Q96M27	PRRC1	Protein PRRC1	-0.250165	1	7.5927	-0.304511	3	22.89
Q8NFH3	NUP43	Nucleoporin Nup43	-0.248399	2	15.836	-0.123401	4	10.97
Q04637	EIF4G1	Eukaryotic translation initiation factor 4 gamma 1	-0.248348	15	124.17	-0.446468	19	53.705
Q9NR46	SH3GLB2	Endophilin-B2	-0.248262	3	24.487	-0.160404	2	12.025
O95299	NDUFA10	NADH dehydrogenase [ubiquinone] 1 alpha subcomplex subunit 10, mitochondrial	-0.248194	2	18.528	-0.176578	2	7.1874
P13473	LAMP2	Lysosome-associated membrane glycoprotein 2	-0.248056	1	6.1057	-0.166587	2	6.6725
P55769	NHP2L1	NHP2-like protein 1	-0.247834	3	22.514	-0.213503	5	11.508
Q5SY16	NOL9	Polynucleotide 5-hydroxyl-kinase NOL9	-0.247029	2	12.393	-0.0581086	3	12.385
P35221	CTNNA1	Catenin alpha-1	-0.245694	12	136.64	-0.282618	17	124.1
O95433	AHSA1	Activator of 90 kDa heat shock protein ATPase homolog 1	-0.24554	2	14.755	-0.24062	6	11.802
Q14CX7	NAA25	N-alpha-acetyltransferase 25, NatB auxiliary subunit	-0.245266	3	18.494	-0.0720372	3	4.0932
P11413	G6PD	Glucose-6-phosphate 1-dehydrogenase	-0.245061	17	183	0.0752008	28	121.52
Q16629	SRSF7	Serine/arginine-rich splicing factor 7	-0.244565	5	43.823	-0.375178	5	19.354
P52907	CAPZA1	F-actin-capping protein subunit alpha-1	-0.244446	7	165.46	0.038347	8	86.219
Q8IXI1	RHOT2	Mitochondrial Rho GTPase 2	-0.244326	1	17.162	-0.329985	1	4.0936
Q13595	TRA2A	Transformer-2 protein homolog alpha	-0.244224	2	33.442	-0.269153	2	5.0017
P49589	CARS	Cysteine--tRNA ligase, cytoplasmic	-0.243096	3	21.082	0.115066	8	31.174
P51610	HCFC1	Host cell factor 1	-0.242721	5	38.777	-0.44869	8	20.484
Q14241	TCEB3	Transcription elongation factor B polypeptide 3	-0.242004	1	8.0782	-0.241718	1	1.8227
P05783	KRT18	Keratin, type I cytoskeletal 18	-0.241765	22	280.26	-0.231432	27	188.34
Q7Z5L9	IRF2BP2	Interferon regulatory factor 2-binding protein 2	-0.240043	2	20.861	-0.659742	3	13.921
P48147	PREP	Prolyl endopeptidase	-0.240026	4	57.949	-0.0958569	3	44.173
Q9Y6E0	STK24	Serine/threonine-protein kinase 24	-0.239856	2	11.868	-0.066537	2	30.91
Q96K37	SLC35E1	Solute carrier family 35 member E1	-0.2388	2	13.857	0.0167017	3	31.748
Q9BRT8	CBWD1	COBW domain-containing protein 1	-0.238698	2	15.368	-0.320658	2	9.4894
P06703	S100A6	Protein S100-A6	-0.238698	2	12.712	0.0559362	2	3.0112
P13798	APEH	Acylamino-acid-releasing enzyme	-0.238119	7	98.83	0.0770715	7	39.262
P11274	BCR	Breakpoint cluster region protein	-0.238068	2	11.924	-0.485427	3	7.6771
Q9UI30	TRMT112	Multifunctional methyltransferase subunit TRM112-like protein	-0.238068	2	24.711	-0.237564	4	15.445
Q9Y6G5	COMMD10	COMM domain-containing protein 10	-0.238068	2	11.141	-0.139077	1	2.0551
Q9Y2L1	DIS3	Exosome complex exonuclease RRP44	-0.235603	7	49.306	-0.0824301	5	18.801
Q15024	EXOSC7	Exosome complex component RRP42	-0.233888	3	20.927	-0.0728604	3	7.1037
P35241	RDX	Radixin	-0.232667	8	86.52	0.0423825	14	66.147
P20839	IMPDH1	Inosine-5-monophosphate dehydrogenase 1	-0.231837	5	41.566	-0.2929	5	11.609
O43172	PRPF4	U4/U6 small nuclear ribonucleoprotein Prp4	-0.231532	3	23.851	-0.407298	3	6.5922
P61619	SEC61A1	Protein transport protein Sec61 subunit alpha isoform 1	-0.230855	3	15.65	-0.461738	5	17.273
Q9UBB6	NCDN	Neurochondrin	-0.229771	1	7.9577	-0.174534	3	7.8704
Q9Y2D5	AKAP2	A-kinase anchor protein 2	-0.228385	2	13.661	-0.0663992	4	13.566
Q9UNF1	MAGED2	Melanoma-associated antigen D2	-0.226628	3	30.774	0.103643	2	11.731
P12429	ANXA3	Annexin A3	-0.224958	19	212.68	-0.0480967	21	114.31
P12268	IMPDH2	Inosine-5-monophosphate dehydrogenase 2	-0.224907	15	206.26	-0.154583	18	122.72
P54727	RAD23B	UV excision repair protein RAD23 homolog B	-0.224772	5	98.643	-0.488618	5	32.053
O15027	SEC16A	Protein transport protein Sec16A	-0.223761	5	37.043	-0.234256	6	13.875
O15320	CTAGE5	cTAGE family member 5	-0.222902	2	12.023	-3.52243	3	3.4865
P31942	HNRNPH3	Heterogeneous nuclear ribonucleoprotein H3	-0.222246	6	68.665	-0.171719	8	33.86
Q02978	SLC25A11	Mitochondrial 2-oxoglutarate/malate carrier protein	-0.222061	7	81.355	-0.130931	9	76.734
A0FGR8	ESYT2	Extended synaptotagmin-2	-0.221169	2	26.033	-0.0329472	2	23.999
Q9NZ01	TECR	Very-long-chain enoyl-CoA reductase	-0.220295	5	36.04	-0.105008	5	9.7195
Q9NUQ8	ABCF3	ATP-binding cassette sub-family F member 3	-0.220127	3	18.848	-0.0687396	2	5.8146
Q15125	EBP	3-beta-hydroxysteroid-Delta(8),Delta(7)-isomerase	-0.22011	1	10.851	-0.117961	2	10.244
Q99623	PHB2	Prohibitin-2	-0.219354	11	101.5	-0.343351	13	82.774
P62263	RPS14	40S ribosomal protein S14	-0.218749	4	26.605	-0.049352	6	16.473
Q9Y3F4	STRAP	Serine-threonine kinase receptor-associated protein	-0.218481	7	83.082	-0.170951	11	74.554
P31946	YWHAB	14-3-3 protein beta/alpha	-0.218313	7	93.619	0.0304129	11	118.71
P09012	SNRPA	U1 small nuclear ribonucleoprotein A	-0.21786	3	29.364	-0.263876	5	13.55
Q9UHB9	SRP68	Signal recognition particle subunit SRP68	-0.216434	4	42.686	0.0147473	6	29.447
Q96PK6	RBM14	RNA-binding protein 14	-0.215697	6	48.328	-0.493032	7	27.112
Q9NRG9	AAAS	Aladin	-0.215446	3	18.251	-0.375067	4	7.0829
O14964	HGS	Hepatocyte growth factor-regulated tyrosine kinase substrate	-0.215178	2	12.767	-0.0714881	1	3.3358
O95292	VAPB	Vesicle-associated membrane protein-associated protein B/C	-0.215144	3	50.819	-0.00820001	3	15.549
Q9NPF4	OSGEP	Probable tRNA N6-adenosine threonylcarbamoyltransferase	-0.214809	2	17.461	0.0931094	2	5.6271
Q8N163	CCAR2	Cell cycle and apoptosis regulator protein 2	-0.21429	7	57.888	-0.223546	12	53.291
P18206	VCL	Vinculin	-0.213454	29	323.31	0.0126791	39	255.43
P21796	VDAC1	Voltage-dependent anion-selective channel protein 1	-0.212166	6	100.57	-0.465713	12	60.723
P59998	ARPC4	Actin-related protein 2/3 complex subunit 4	-0.212066	5	43.457	0.102729	7	20.091
Q9NVM9	ASUN	Protein asunder homolog	-0.211749	2	12.634	-0.0742314	2	4.0151
Q9P0J0	NDUFA13	NADH dehydrogenase [ubiquinone] 1 alpha subcomplex subunit 13	-0.211648	1	5.887	-0.279055	2	3.8362
Q9Y6K9	IKBKG	NF-kappa-B essential modulator	-0.210463	3	36.54	-0.840604	3	12.41
P30838	ALDH3A1	Aldehyde dehydrogenase, dimeric NADP-preferring	-0.209578	2	14.71	-0.0590783	4	18.137
Q14677	CLINT1	Clathrin interactor 1	-0.209378	5	65.106	-0.779806	4	34.097
P31943	HNRNPH1	Heterogeneous nuclear ribonucleoprotein H	-0.209078	8	248.97	-0.279293	7	117.72
Q8TBQ9	TMEM167A	Protein kish-A	-0.208728	1	7.0645	-0.215865	1	3.006
P17174	GOT1	Aspartate aminotransferase, cytoplasmic	-0.208161	12	148.68	0.0930171	12	84.36
P63092	GNAS	Guanine nucleotide-binding protein G(s) subunit alpha isoforms short	-0.207961	4	26.098	-0.180912	3	6.5187
P28062	PSMB8	Proteasome subunit beta type-8	-0.207728	2	12.402	-0.0270125	1	3.3198
Q8TEQ6	GEMIN5	Gem-associated protein 5	-0.206545	1	6.0177	-0.0596322	7	11.56
P62136	PPP1CA	Serine/threonine-protein phosphatase PP1-alpha catalytic subunit	-0.204715	2	15.826	-0.154842	4	53.394
Q9Y263	PLAA	Phospholipase A-2-activating protein	-0.2041	4	77.247	-0.148218	6	42.339
Q9H4G0	EPB41L1	Band 4.1-like protein 1	-0.201775	1	5.9527	-0.179511	6	8.9661
Q96I24	FUBP3	Far upstream element-binding protein 3	-0.200598	7	57.63	-0.348686	9	38.214
P02545	LMNA	Prelamin-A/C	-0.2002	38	323.31	-0.166715	46	323.31
O75880	SCO1	Protein SCO1 homolog, mitochondrial	-0.200034	2	12.066	0.180773	2	5.9374
Q9NXE4	SMPD4	Sphingomyelin phosphodiesterase 4	-0.199189	2	25.287	-0.659742	1	14.312
P38606	ATP6V1A	V-type proton ATPase catalytic subunit A	-0.199106	6	84.229	-0.0567222	10	61.424
P04350	TUBB4A	Tubulin beta-4A chain	-0.19904	0	18.273	0.15888	0	7.2779
Q07955	SRSF1	Serine/arginine-rich splicing factor 1	-0.198643	6	47.623	-0.083792	11	28.794
P06744	GPI	Glucose-6-phosphate isomerase	-0.198461	19	323.31	-0.00934717	21	186.59
Q16881	TXNRD1	Thioredoxin reductase 1, cytoplasmic	-0.197683	13	173.67	0.0210576	17	116.47
Q9NQP4	PFDN4	Prefoldin subunit 4	-0.197219	4	38.476	0.587338	4	28.511
O60684	KPNA6	Importin subunit alpha-7	-0.194972	4	47.96	-0.132116	3	21.475
Q14657	LAGE3	EKC/KEOPS complex subunit LAGE3	-0.193585	1	9.9481	0.11157	2	5.1061
P12270	TPR	Nucleoprotein TPR	-0.193519	25	266.88	-0.646531	34	187.86
P43307	SSR1	Translocon-associated protein subunit alpha	-0.193189	3	78.436	-0.461424	2	36.557
Q92922	SMARCC1	SWI/SNF complex subunit SMARCC1	-0.193107	2	13.401	-0.684101	3	19.569
P53611	RABGGTB	Geranylgeranyl transferase type-2 subunit beta	-0.19248	2	11.998	-0.0612923	3	6.5547
Q9UBB4	ATXN10	Ataxin-10	-0.192365	8	70.519	-0.253747	10	64.764
O60231	DHX16	Putative pre-mRNA-splicing factor ATP-dependent RNA helicase DHX16	-0.190487	2	12.471	-0.170053	2	4.1396
Q96TA1	FAM129B	Niban-like protein 1	-0.190092	11	151.95	-0.0896337	12	102.58
Q9Y5L0	TNPO3	Transportin-3	-0.189483	2	13.238	0.0729683	3	7.2959
O75832	PSMD10	26S proteasome non-ATPase regulatory subunit 10	-0.187839	2	11.885	-0.365245	3	6.4896
Q9BXP5	SRRT	Serrate RNA effector molecule homolog	-0.187576	7	46.508	-0.144438	8	27.948
P51149	RAB7A	Ras-related protein Rab-7a	-0.186525	7	92.481	-0.106482	8	67.707
P55327	TPD52	Tumor protein D52	-0.186262	5	65.523	-0.0206267	7	43.553
P43490	NAMPT	Nicotinamide phosphoribosyltransferase	-0.185704	4	21.538	-0.0475384	9	42.927
Q9NTX5	ECHDC1	Ethylmalonyl-CoA decarboxylase	-0.185474	2	13.692	-0.441696	4	12.819
Q8WVM8	SCFD1	Sec1 family domain-containing protein 1	-0.184933	4	28.455	-0.0866479	5	17.678
Q96EE3	SEH1L	Nucleoporin SEH1	-0.184933	3	27.281	-0.0343566	3	12.635
P12081	HARS	Histidine--tRNA ligase, cytoplasmic	-0.184146	5	47.403	-0.032383	11	26.693
P39687	ANP32A	Acidic leucine-rich nuclear phosphoprotein 32 family member A	-0.182786	4	29.1	-0.00518438	6	18.042
O00154	ACOT7	Cytosolic acyl coenzyme A thioester hydrolase	-0.182737	4	26.327	0.0323592	8	60.304
O43707	ACTN4	Alpha-actinin-4	-0.182622	33	323.31	0.096283	38	323.31
P49411	TUFM	Elongation factor Tu, mitochondrial	-0.182442	13	184.95	-0.457016	21	107.85
P31947	SFN	14-3-3 protein sigma	-0.182344	2	15.573	0.0732415	10	45.561
P04083	ANXA1	Annexin A1	-0.181869	20	323.31	-0.0942361	25	251.66
Q5VT52	RPRD2	Regulation of nuclear pre-mRNA domain-containing protein 2	-0.181853	2	14.42	-0.709555	3	5.9633
P11717	IGF2R	Cation-independent mannose-6-phosphate receptor	-0.181051	6	40.683	-0.346078	9	27.978
P14866	HNRNPL	Heterogeneous nuclear ribonucleoprotein L	-0.18061	10	121.97	-0.0958569	13	108.59
Q09666	AHNAK	Neuroblast differentiation-associated protein AHNAK	-0.179923	149	323.31	-0.418676	178	323.31
P08237	PFKM	ATP-dependent 6-phosphofructokinase, muscle type	-0.179417	4	25.148	0.0140479	9	23.741
Q92945	KHSRP	Far upstream element-binding protein 2	-0.179057	12	119.18	-0.468427	16	85.273
Q9NY33	DPP3	Dipeptidyl peptidase 3	-0.178682	4	55.539	0.104589	5	39.886
Q96KR1	ZFR	Zinc finger RNA-binding protein	-0.177311	5	67.441	-0.344942	5	57.942
O95340	PAPSS2	Bifunctional 3-phosphoadenosine 5-phosphosulfate synthase 2	-0.176984	3	21.535	-0.218099	3	22.344
O15305	PMM2	Phosphomannomutase 2	-0.176838	2	11.935	-0.299362	4	4.9828
P16615	ATP2A2	Sarcoplasmic/endoplasmic reticulum calcium ATPase 2	-0.176495	7	88.15	-0.20364	10	55.427
P84103	SRSF3	Serine/arginine-rich splicing factor 3	-0.175338	4	36.536	-0.213378	4	11.631
Q07065	CKAP4	Cytoskeleton-associated protein 4	-0.175159	13	208.24	-0.211635	11	120.09
Q93052	LPP	Lipoma-preferred partner	-0.173889	2	11.919	-0.413269	7	18.973
Q09028	RBBP4	Histone-binding protein RBBP4	-0.173287	2	15.141	-0.0492125	4	11.362
P51148	RAB5C	Ras-related protein Rab-5C	-0.172896	3	49.396	-0.0915306	2	32.947
P62318	SNRPD3	Small nuclear ribonucleoprotein Sm D3	-0.172425	3	19.967	-0.220825	3	12.036
P12814	ACTN1	Alpha-actinin-1	-0.17197	21	303.64	0.0107447	24	157.46
Q6NZI2	PTRF	Polymerase I and transcript release factor	-0.171271	7	59.755	-0.121811	9	71.75
P41091	EIF2S3	Eukaryotic translation initiation factor 2 subunit 3	-0.17106	9	86.127	0.00662272	8	75.475
O00273	DFFA	DNA fragmentation factor subunit alpha	-0.169761	3	32.672	-0.0939658	7	32.566
P08758	ANXA5	Annexin A5	-0.169047	16	255.7	-0.0344975	19	194.2
P51809	VAMP7	Vesicle-associated membrane protein 7	-0.168966	3	21.477	-0.384602	2	3.2658
O96019	ACTL6A	Actin-like protein 6A	-0.168852	3	18.935	-0.0347792	6	10.439
Q01085	TIAL1	Nucleolysin TIAR	-0.168188	2	27.126	-0.138421	4	10.882
Q13428	TCOF1	Treacle protein	-0.167637	4	26.119	-0.552869	4	7.0598
P49755	TMED10	Transmembrane emp24 domain-containing protein 10	-0.164804	3	26.322	-0.136716	5	18.057
Q13151	HNRNPA0	Heterogeneous nuclear ribonucleoprotein A0	-0.164739	4	54.3	-0.216734	8	46.793
P10644	PRKAR1A	cAMP-dependent protein kinase type I-alpha regulatory subunit	-0.162735	5	45.85	0.0797067	8	36.118
O14776	TCERG1	Transcription elongation regulator 1	-0.162444	5	31.357	-0.474047	12	20.724
P22626	HNRNPA2B1	Heterogeneous nuclear ribonucleoproteins A2/B1	-0.162202	17	236.69	-0.0953168	23	164.37
O75475	PSIP1	PC4 and SFRS1-interacting protein	-0.161427	3	26.939	-0.00647756	8	50.712
Q9Y277	VDAC3	Voltage-dependent anion-selective channel protein 3	-0.161379	2	17.207	-0.236952	3	3.9749
Q86XP3	DDX42	ATP-dependent RNA helicase DDX42	-0.161379	3	17.277	-0.201132	4	10.353
Q9P253	VPS18	Vacuolar protein sorting-associated protein 18 homolog	-0.16096	1	9.1172	-0.108089	1	2.1251
P49959	MRE11A	Double-strand break repair protein MRE11A	-0.16054	2	11.843	-0.141956	4	7.9449
Q969X5	ERGIC1	Endoplasmic reticulum-Golgi intermediate compartment protein 1	-0.160347	3	33.455	-0.124857	5	20.93
Q92621	NUP205	Nuclear pore complex protein Nup205	-0.160218	5	31.45	-0.18574	6	14.648
O43290	SART1	U4/U6.U5 tri-snRNP-associated protein 1	-0.160218	2	11.063	-0.182057	5	11.939
Q8WUM4	PDCD6IP	Programmed cell death 6-interacting protein	-0.160121	19	211.96	-0.155749	23	140.2
Q9NZI8	IGF2BP1	Insulin-like growth factor 2 mRNA-binding protein 1	-0.159976	3	24.914	0.045223	4	13.173
Q99729	HNRNPAB	Heterogeneous nuclear ribonucleoprotein A/B	-0.159589	7	73.858	-0.176067	8	63.579
Q92979	EMG1	Ribosomal RNA small subunit methyltransferase NEP1	-0.158623	4	28.499	-0.194844	5	9.7265
P62487	POLR2G	DNA-directed RNA polymerase II subunit RPB7	-0.158429	2	12.469	0.0513543	2	2.8356
P63104	YWHAZ	14-3-3 protein zeta/delta	-0.158107	9	190.01	0.0190242	13	183.01
Q15233	NONO	Non-POU domain-containing octamer-binding protein	-0.157866	6	77.907	-0.420402	11	65.36
Q9UQ35	SRRM2	Serine/arginine repetitive matrix protein 2	-0.157271	14	112.51	-0.919912	15	51.768
P20810	CAST	Calpastatin	-0.157094	5	63.962	-0.105142	12	70.269
P54578	USP14	Ubiquitin carboxyl-terminal hydrolase 14	-0.157045	5	44.537	-0.0485152	6	26.648
Q9Y6A9	SPCS1	Signal peptidase complex subunit 1	-0.156852	1	9.9135	-0.24987	1	4.3453
P43246	MSH2	DNA mismatch repair protein Msh2	-0.15674	3	17.244	-0.0976108	8	32.023
P16401	HIST1H1B	Histone H1.5	-0.156595	7	55.005	0.0874881	7	41.783
Q8N257	HIST3H2BB	Histone H2B type 3-B	-0.156547	2	15.503	-0.0272956	2	3.7448
P62304	SNRPE	Small nuclear ribonucleoprotein E	-0.155888	3	27.191	-0.274769	4	26.758
P60891	PRPS1	Ribose-phosphate pyrophosphokinase 1	-0.155004	3	126.48	-0.0736832	3	49.421
Q9NX24	NHP2	H/ACA ribonucleoprotein complex subunit 2	-0.154361	1	6.3451	-0.120485	3	8.2799
Q9H0D6	XRN2	5-3 exoribonuclease 2	-0.154137	2	10.787	-0.326422	2	2.1244
O43252	PAPSS1	Bifunctional 3-phosphoadenosine 5-phosphosulfate synthase 1	-0.154088	5	39.955	0.00417543	8	31.46
P46821	MAP1B	Microtubule-associated protein 1B	-0.153061	7	61.303	0.00846455	16	76.809
O60216	RAD21	Double-strand-break repair protein rad21 homolog	-0.152757	3	19.129	-0.117961	4	19.252
Q92688	ANP32B	Acidic leucine-rich nuclear phosphoprotein 32 family member B	-0.152596	5	39.487	0.0910949	5	34.258
Q9HA77	CARS2	Probable cysteine--tRNA ligase, mitochondrial	-0.152516	2	12.759	0.175273	2	3.8739
O60256	PRPSAP2	Phosphoribosyl pyrophosphate synthase-associated protein 2	-0.15234	5	35.479	0.0826523	5	21.129
P14324	FDPS	Farnesyl pyrophosphate synthase	-0.152211	4	31.254	0.293536	6	27.071
O43681	ASNA1	ATPase ASNA1	-0.151731	5	33.226	0.0958358	4	15.753
Q9BVI4	NOC4L	Nucleolar complex protein 4 homolog	-0.151715	2	12.388	-0.12446	4	8.0285
Q9BTW9	TBCD	Tubulin-specific chaperone D	-0.151138	3	24.56	0.0907108	6	21.848
Q9BTY7	HGH1	Protein HGH1 homolog	-0.150994	2	11.771	-0.0204844	3	7.1457
O43390	HNRNPR	Heterogeneous nuclear ribonucleoprotein R	-0.150241	11	107.6	-0.1956	13	78.359
P35573	AGL	Glycogen debranching enzyme	-0.150001	5	34.176	0.186426	7	21.815
P00403	MT-CO2	Cytochrome c oxidase subunit 2	-0.148513	4	28.614	-0.239276	5	10.103
O95777	LSM8	U6 snRNA-associated Sm-like protein LSm8	-0.147458	4	31.985	-0.113034	4	28.639
Q9NS69	TOMM22	Mitochondrial import receptor subunit TOM22 homolog	-0.146723	4	86.874	-0.418244	4	54.655
O15511	ARPC5	Actin-related protein 2/3 complex subunit 5	-0.146691	1	13.311	-0.0094905	4	9.6383
Q13435	SF3B2	Splicing factor 3B subunit 2	-0.146627	12	126.01	-0.378623	19	64.62
P37837	TALDO1	Transaldolase	-0.1461	7	54.639	-0.0144981	10	37.865
Q5VTR2	RNF20	E3 ubiquitin-protein ligase BRE1A	-0.145781	1	7.1907	-0.138421	2	8.4045
Q9HCD5	NCOA5	Nuclear receptor coactivator 5	-0.145733	3	19.731	-0.577538	3	8.1455
O43617	TRAPPC3	Trafficking protein particle complex subunit 3	-0.145605	2	12.51	-0.52306	3	4.7042
Q15637	SF1	Splicing factor 1	-0.145478	2	15.515	-0.551491	8	35.248
Q9BXK5	BCL2L13	Bcl-2-like protein 13	-0.144967	2	24.617	-0.0936954	3	32.149
P0DN76	U2AF1	Splicing factor U2AF 35 kDa subunit	-0.144935	2	18.852	-0.324004	2	16.339
Q9NUQ7	UFSP2	Ufm1-specific protease 2	-0.144521	2	11.682	0.099309	2	2.0746
Q86UE4	MTDH	Protein LYRIC	-0.143931	2	13.015	-0.059909	3	4.9503
Q00839	HNRNPU	Heterogeneous nuclear ribonucleoprotein U	-0.143835	18	284.8	-0.382391	21	177.59
Q9UHL4	DPP7	Dipeptidyl peptidase 2	-0.143548	3	18.328	0.0315184	2	4.9083
Q09161	NCBP1	Nuclear cap-binding protein subunit 1	-0.143421	3	19.366	0.0818428	11	33.342
P52948	NUP98	Nuclear pore complex protein Nup98-Nup96	-0.142863	7	108.68	-0.344601	9	55.122
Q9UNF0	PACSIN2	Protein kinase C and casein kinase substrate in neurons protein 2	-0.14272	4	27.514	-0.133695	4	9.441
Q01813	PFKP	ATP-dependent 6-phosphofructokinase, platelet type	-0.142672	10	92.524	-0.00317044	14	78.745
Q9Y3B4	SF3B6	Splicing factor 3B subunit 6	-0.141207	2	12.351	0.368942	2	5.1353
Q9H3Z4	DNAJC5	DnaJ homolog subfamily C member 5	-0.140555	2	12.62	0.130981	1	3.1463
O60506	SYNCRIP	Heterogeneous nuclear ribonucleoprotein Q	-0.140142	11	167.41	-0.0926134	10	52.693
Q96A65	EXOC4	Exocyst complex component 4	-0.139411	3	67.099	-0.0961269	2	31.121
Q13310	PABPC4	Polyadenylate-binding protein 4	-0.13922	10	81.675	-0.336398	10	28.535
Q96KP4	CNDP2	Cytosolic non-specific dipeptidase	-0.138696	5	38.692	0.0335548	10	38.231
Q9BVP2	GNL3	Guanine nucleotide-binding protein-like 3	-0.13833	5	49.439	-0.414352	5	30.742
Q14498	RBM39	RNA-binding protein 39	-0.138251	6	99.741	-0.180784	10	42.28
Q9NPQ8	RIC8A	Synembryn-A	-0.136728	4	39.212	-0.128689	5	9.2503
Q9BWU0	SLC4A1AP	Kanadaptin	-0.13641	1	7.8511	0.0815374	4	6.3813
O96000	NDUFB10	NADH dehydrogenase [ubiquinone] 1 beta subcomplex subunit 10	-0.135982	1	6.5253	-0.128953	4	12.856
Q9HB07	C12orf10	UPF0160 protein MYG1, mitochondrial	-0.135887	2	12.368	-0.0455828	3	10.661
Q9UQE7	SMC3	Structural maintenance of chromosomes protein 3	-0.135586	4	25.465	-0.00331439	5	9.7307
P84090	ERH	Enhancer of rudimentary homolog	-0.134746	1	26.461	-0.167743	3	25.343
Q9NTJ3	SMC4	Structural maintenance of chromosomes protein 4	-0.134398	7	54.375	-0.0241778	14	45.933
P63208	SKP1	S-phase kinase-associated protein 1	-0.134018	2	47.354	-0.131194	3	37.772
Q8IWE2	FAM114A1	Protein NOXP20	-0.13348	4	52.416	0.196525	7	28.769
P04406	GAPDH	Glyceraldehyde-3-phosphate dehydrogenase	-0.133321	19	274.73	-0.00920383	23	203.76
O75818	RPP40	Ribonuclease P protein subunit p40	-0.133227	3	23.355	-0.0843364	2	21.253
P62805	HIST1H4A	Histone H4	-0.132673	9	113.7	-0.133958	10	59.081
O14530	TXNDC9	Thioredoxin domain-containing protein 9	-0.132515	1	6.1679	-0.400647	2	5.8051
Q9H3N1	TMX1	Thioredoxin-related transmembrane protein 1	-0.132388	2	13.159	-0.259423	3	4.4194
P43243	MATR3	Matrin-3	-0.131882	14	145.3	-0.280481	19	136.55
O75874	IDH1	Isocitrate dehydrogenase [NADP] cytoplasmic	-0.13174	7	72.722	-0.0184917	11	80.555
Q8N7H5	PAF1	RNA polymerase II-associated factor 1 homolog	-0.131613	2	12.986	-0.121413	3	6.1172
Q9NRY2	INIP	SOSS complex subunit C	-0.131455	2	15.6	-0.115566	2	6.6348
O43143	DHX15	Pre-mRNA-splicing factor ATP-dependent RNA helicase DHX15	-0.131234	16	175.51	-0.197865	22	113.2
Q13423	NNT	NAD(P) transhydrogenase, mitochondrial	-0.129687	15	165.49	-0.180275	16	134.64
P16403	HIST1H1C	Histone H1.2	-0.12874	3	123.62	-0.0017302	3	56.272
Q9UBM7	DHCR7	7-dehydrocholesterol reductase	-0.12833	3	21.865	-0.195852	4	18.683
O14974	PPP1R12A	Protein phosphatase 1 regulatory subunit 12A	-0.127888	3	17.34	-0.165687	4	10.228
P05976	MYL1	Myosin light chain 1/3, skeletal muscle isoform	-0.127652	1	14.69	-0.113834	1	13.397
P48506	GCLC	Glutamate--cysteine ligase catalytic subunit	-0.1274	2	11.525	0.0410757	2	3.6026
P43304	GPD2	Glycerol-3-phosphate dehydrogenase, mitochondrial	-0.126801	7	106.72	-0.0953168	13	54.963
P12955	PEPD	Xaa-Pro dipeptidase	-0.126785	1	12.985	-0.101785	2	5.0274
Q6NXS1	PPP1R2P3	Protein phosphatase inhibitor 2-like protein 3	-0.126155	2	19.946	-0.373175	3	18.164
P51571	SSR4	Translocon-associated protein subunit delta	-0.124204	2	19.949	-0.376624	4	33.727
Q15907	RAB11B	Ras-related protein Rab-11B	-0.12411	8	72.779	-0.055751	10	32.189
O60716	CTNND1	Catenin delta-1	-0.123638	2	16.86	-0.222557	6	16.533
P39656	DDOST	Dolichyl-diphosphooligosaccharide--protein glycosyltransferase 48 kDa subunit	-0.123528	7	74.637	-0.172231	10	39.884
Q96K17	BTF3L4	Transcription factor BTF3 homolog 4	-0.123528	2	15.494	-0.00920383	2	1.5875
P63220	RPS21	40S ribosomal protein S21	-0.123497	5	45.393	-0.0874628	7	36.767
Q9NU22	MDN1	Midasin	-0.122256	5	37.806	-0.146916	2	5.8224
Q9Y224	C14orf166	UPF0568 protein C14orf166	-0.121502	4	50.708	-0.0094905	10	79.076
O15397	IPO8	Importin-8	-0.119981	1	7.9157	0.0521917	2	2.6202
Q02952	AKAP12	A-kinase anchor protein 12	-0.119934	7	102.48	-0.110363	7	73.17
Q08257	CRYZ	Quinone oxidoreductase	-0.11951	5	34.539	0.0432742	7	23.052
O60664	PLIN3	Perilipin-3	-0.118978	5	59.04	0.0299415	10	103.26
P46926	GNPDA1	Glucosamine-6-phosphate isomerase 1	-0.118868	3	27.007	0.0883161	3	6.6011
O43776	NARS	Asparagine--tRNA ligase, cytoplasmic	-0.11868	7	63.195	0.0384063	10	36.593
Q6PGP7	TTC37	Tetratricopeptide repeat protein 37	-0.118586	2	12.046	0.113645	3	3.4518
Q9H814	PHAX	Phosphorylated adapter RNA export protein	-0.118539	1	11.83	-0.202762	2	11.243
Q9Y6Y8	SEC23IP	SEC23-interacting protein	-0.118461	2	19.228	-0.166715	5	26.451
P55786	NPEPPS	Puromycin-sensitive aminopeptidase	-0.117819	18	175.42	0.0360229	24	102
P23246	SFPQ	Splicing factor, proline- and glutamine-rich	-0.117803	10	94.919	-0.305912	11	45.129
O75367	H2AFY	Core histone macro-H2A.1	-0.117787	7	103.37	-0.0608775	7	44.326
P21399	ACO1	Cytoplasmic aconitate hydratase	-0.117412	10	75.86	-0.0483757	12	49.164
O00567	NOP56	Nucleolar protein 56	-0.117193	5	37.655	-0.109695	11	33.073
P37108	SRP14	Signal recognition particle 14 kDa protein	-0.116895	6	124	0.0773759	6	61.77
Q9H0U4	RAB1B	Ras-related protein Rab-1B	-0.116661	4	68.689	-0.181548	2	48.045
P49915	GMPS	GMP synthase [glutamine-hydrolyzing]	-0.116551	7	53.843	-0.0150693	9	24.317
P62195	PSMC5	26S protease regulatory subunit 8	-0.116082	8	66.741	-0.0163537	10	26.2
P08243	ASNS	Asparagine synthetase [glutamine-hydrolyzing]	-0.114582	10	73.819	-0.0582472	11	44.771
Q9Y6G9	DYNC1LI1	Cytoplasmic dynein 1 light intermediate chain 1	-0.114238	2	53.619	-0.0461418	5	55.223
O60264	SMARCA5	SWI/SNF-related matrix-associated actin-dependent regulator of chromatin subfamily A member 5	-0.112833	3	44.154	-0.157302	5	24.189
Q9NR45	NANS	Sialic acid synthase	-0.112568	2	13.863	-0.0263043	5	13.905
P11908	PRPS2	Ribose-phosphate pyrophosphokinase 2	-0.111835	2	20.179	-0.0938306	2	23.448
Q92900	UPF1	Regulator of nonsense transcripts 1	-0.11157	5	46.835	-0.0947766	13	30.876
Q99575	POP1	Ribonucleases P/MRP protein subunit POP1	-0.111524	4	47.112	-0.0231844	5	17.109
Q13765	NACA	Nascent polypeptide-associated complex subunit alpha	-0.111461	5	128.3	-0.159112	6	122.2
Q9UJZ1	STOML2	Stomatin-like protein 2, mitochondrial	-0.11129	4	27.27	0.000822571	10	50.37
P43034	PAFAH1B1	Platelet-activating factor acetylhydrolase IB subunit alpha	-0.111134	4	97.602	0.0393252	7	27.93
O60925	PFDN1	Prefoldin subunit 1	-0.111087	4	26.636	-0.0124972	6	7.7729
Q8TBX8	PIP4K2C	Phosphatidylinositol 5-phosphate 4-kinase type-2 gamma	-0.11034	2	18.74	-0.0633649	2	8.2933
Q8N684	CPSF7	Cleavage and polyadenylation specificity factor subunit 7	-0.110106	4	28.478	-0.763327	3	9.6714
P62140	PPP1CB	Serine/threonine-protein phosphatase PP1-beta catalytic subunit	-0.109779	2	69.973	-0.289952	3	15.208
Q03252	LMNB2	Lamin-B2	-0.108799	3	19.348	-0.162597	9	22.784
Q13813	SPTAN1	Spectrin alpha chain, non-erythrocytic 1	-0.10684	56	323.31	-0.0889557	104	323.31
Q96Q11	TRNT1	CCA tRNA nucleotidyltransferase 1, mitochondrial	-0.106156	3	20.641	0.174507	5	13.675
Q53EL6	PDCD4	Programmed cell death protein 4	-0.105986	3	24.842	-0.0601858	4	17.827
P38159	RBMX	RNA-binding motif protein, X chromosome	-0.105877	7	60.708	-0.090718	9	37.45
P62314	SNRPD1	Small nuclear ribonucleoprotein Sm D1	-0.105784	3	40.123	-0.283092	4	37.499
Q13561	DCTN2	Dynactin subunit 2	-0.104977	4	30.221	-0.0367495	10	84.518
P10620	MGST1	Microsomal glutathione S-transferase 1	-0.103069	2	32.431	0.0715425	3	15.76
Q13523	PRPF4B	Serine/threonine-protein kinase PRP4 homolog	-0.103007	3	48.746	-0.127765	2	8.3412
P26232	CTNNA2	Catenin alpha-2	-0.102775	1	35.403	-0.257131	1	20.753
Q1KMD3	HNRNPUL2	Heterogeneous nuclear ribonucleoprotein U-like protein 2	-0.102682	4	52.543	-0.0912598	8	46.926
Q9H4A3	WNK1	Serine/threonine-protein kinase WNK1	-0.102574	3	19.134	-0.385597	3	4.6842
O43175	PHGDH	D-3-phosphoglycerate dehydrogenase	-0.101583	13	180.75	0.238289	13	88.385
Q9P0S9	TMEM14C	Transmembrane protein 14C	-0.101552	3	40.718	-0.240498	4	30.586
P61313	RPL15	60S ribosomal protein L15	-0.10149	3	23.043	0.0804692	5	54.562
Q8TCJ2	STT3B	Dolichyl-diphosphooligosaccharide--protein glycosyltransferase subunit STT3B	-0.10132	2	14.494	-0.342213	3	15.57
Q9UL46	PSME2	Proteasome activator complex subunit 2	-0.100036	6	51.466	0.194493	8	45.87
Q8TAT6	NPLOC4	Nuclear protein localization protein 4 homolog	-0.0996336	1	13.075	-0.193583	4	5.8459
Q9Y5M8	SRPRB	Signal recognition particle receptor subunit beta	-0.0988454	5	43.407	-0.409255	4	23.35
Q6YN16	HSDL2	Hydroxysteroid dehydrogenase-like protein 2	-0.0988145	4	42.525	0.0400073	7	37.591
Q8WYA6	CTNNBL1	Beta-catenin-like protein 1	-0.0984901	3	21.321	-0.232415	4	6.0134
Q16719	KYNU	Kynureninase	-0.0984592	10	135.98	-0.0836559	13	117.22
P11172	UMPS	Uridine 5-monophosphate synthase	-0.0980731	5	53.633	-0.127897	7	30.12
Q9UBT2	UBA2	SUMO-activating enzyme subunit 2	-0.0976717	7	66.12	-0.0893626	7	29.394
P62258	YWHAE	14-3-3 protein epsilon	-0.0976562	14	255.14	0.0312088	19	171.31
P20700	LMNB1	Lamin-B1	-0.0973475	16	138.58	-0.114367	29	136.16
P04843	RPN1	Dolichyl-diphosphooligosaccharide--protein glycosyltransferase subunit 1	-0.0973321	18	228.87	-0.255924	22	100.97
P41227	NAA10	N-alpha-acetyltransferase 10	-0.0965915	3	20.901	0.0484271	6	18.39
Q7KZF4	SND1	Staphylococcal nuclease domain-containing protein 1	-0.0964681	16	152.52	-0.0950467	26	131.2
O75844	ZMPSTE24	CAAX prenyl protease 1 homolog	-0.0957895	3	25.601	-0.134484	7	15.999
Q9BV20	MRI1	Methylthioribose-1-phosphate isomerase	-0.0956045	2	13.237	-0.122474	3	9.0143
Q71DI3	HIST2H3A	Histone H3.2	-0.0955737	4	24.905	-0.146395	1	17.418
Q9Y3E0	GOLT1B	Vesicle transport protein GOT1B	-0.0953117	1	18.286	0.0998964	2	9.6848
Q7L5N1	COPS6	COP9 signalosome complex subunit 6	-0.0948956	4	27.555	0.0137274	5	7.8783
P61158	ACTR3	Actin-related protein 3	-0.0935096	8	95.55	0.0909105	11	54.937
Q15654	TRIP6	Thyroid receptor-interacting protein 6	-0.0934634	3	27.806	-0.243182	3	8.3558
Q9NVA2	40787	Septin-11	-0.093448	4	36.744	0.0866912	7	50.303
P17812	CTPS1	CTP synthase 1	-0.0934172	10	90.06	0.0785027	12	50.197
P47756	CAPZB	F-actin-capping protein subunit beta	-0.0923863	5	44.35	0.0269545	9	64.838
Q08209	PPP3CA	Serine/threonine-protein phosphatase 2B catalytic subunit alpha isoform	-0.092171	5	36.003	-0.0124972	6	18.705
P09972	ALDOC	Fructose-bisphosphate aldolase C	-0.092171	4	88.247	0.142242	2	31.221
P05198	EIF2S1	Eukaryotic translation initiation factor 2 subunit 1	-0.0919711	11	168.67	0.0232111	14	138.61
P67812	SEC11A	Signal peptidase complex catalytic subunit SEC11A	-0.091925	3	17.911	-0.398569	2	3.3328
Q02790	FKBP4	Peptidyl-prolyl cis-trans isomerase FKBP4	-0.0916636	15	158.12	0.00620248	26	190.11
P61019	RAB2A	Ras-related protein Rab-2A	-0.0916328	6	55.56	-0.0285692	9	36.301
Q15370	TCEB2	Transcription elongation factor B polypeptide 2	-0.0912793	1	6.6734	-0.19862	3	7.8633
P53992	SEC24C	Protein transport protein Sec24C	-0.0912793	6	42.638	0.0217311	5	27.477
Q9ULX3	NOB1	RNA-binding protein NOB1	-0.0912639	2	11.68	-0.044604	2	10.572
Q9P2J5	LARS	Leucine--tRNA ligase, cytoplasmic	-0.0909566	14	123.08	0.134018	21	72.313
P05186	ALPL	Alkaline phosphatase, tissue-nonspecific isozyme	-0.0908798	6	39.18	-0.117828	9	88.495
Q99471	PFDN5	Prefoldin subunit 5	-0.0901885	3	40.087	-0.0250288	6	57.657
P22087	FBL	rRNA 2-O-methyltransferase fibrillarin	-0.0901578	5	31.843	-0.0427844	9	16.605
O00186	STXBP3	Syntaxin-binding protein 3	-0.0899121	2	18.453	-0.0690147	2	9.257
O43719	HTATSF1	HIV Tat-specific factor 1	-0.0897739	2	13.175	-0.0703893	4	47.779
P21333	FLNA	Filamin-A	-0.0892673	83	323.31	-0.0497702	98	323.31
Q8WWY3	PRPF31	U4/U6 small nuclear ribonucleoprotein Prp31	-0.089252	3	25.867	-0.0836559	2	9.765
Q8N1F7	NUP93	Nuclear pore complex protein Nup93	-0.0891446	8	73.098	-0.073409	12	35.081
P46087	NOP2	Probable 28S rRNA (cytosine(4447)-C(5))-methyltransferase	-0.0887609	6	43.361	-0.10742	5	46.769
Q9UNE7	STUB1	E3 ubiquitin-protein ligase CHIP	-0.0877334	4	34.269	-0.00848689	4	16.197
Q16851	UGP2	UTP--glucose-1-phosphate uridylyltransferase	-0.0873961	6	39.611	0.0349287	6	37.336
O60832	DKC1	H/ACA ribonucleoprotein complex subunit 4	-0.0870283	6	68.519	0.240435	8	25.688
Q14558	PRPSAP1	Phosphoribosyl pyrophosphate synthase-associated protein 1	-0.086967	3	23.648	0.01364	3	9.2706
Q8IVD9	NUDCD3	NudC domain-containing protein 3	-0.0867985	1	11.162	0.0428283	2	10.607
Q96CS3	FAF2	FAS-associated factor 2	-0.0867831	2	13.675	-0.25544	2	8.1487
P27348	YWHAQ	14-3-3 protein theta	-0.0862623	7	188.82	0.000865877	12	103.77
O95831	AIFM1	Apoptosis-inducing factor 1, mitochondrial	-0.0855579	10	85.883	0.0187903	15	57.002
P51665	PSMD7	26S proteasome non-ATPase regulatory subunit 7	-0.0845479	5	65.279	-0.0268709	7	72.9
A0AVT1	UBA6	Ubiquitin-like modifier-activating enzyme 6	-0.0824689	2	16.067	-0.0777899	7	20.413
P08865	RPSA	40S ribosomal protein SA	-0.0824384	12	153.74	-0.0761486	13	154.47
Q8WVC0	LEO1	RNA polymerase-associated protein LEO1	-0.0819802	1	6.6351	-0.209266	3	3.8646
P12004	PCNA	Proliferating cell nuclear antigen	-0.0819344	4	59.713	0.0573466	6	74.919
Q13619	CUL4A	Cullin-4A	-0.081629	2	49.274	0.0708756	7	27.999
P00390	GSR	Glutathione reductase, mitochondrial	-0.0811864	5	58.014	0.0229033	7	34.978
Q13247	SRSF6	Serine/arginine-rich splicing factor 6	-0.0801794	4	36.719	-0.0905825	4	20.337
P62158	CALM1	Calmodulin	-0.0798439	4	123.94	-0.0221902	7	71.867
Q00610	CLTC	Clathrin heavy chain 1	-0.0796305	37	323.31	0.0245312	65	323.31
O00566	MPHOSPH10	U3 small nucleolar ribonucleoprotein protein MPP10	-0.079539	2	20.107	-0.251083	2	4.243
Q9UNS2	COPS3	COP9 signalosome complex subunit 3	-0.079417	2	40.549	0.129371	6	28.684
P07910	HNRNPC	Heterogeneous nuclear ribonucleoproteins C1/C2	-0.0789903	5	111.9	-0.173511	5	41.052
P62333	PSMC6	26S protease regulatory subunit 10B	-0.0788074	8	63.545	-0.0652966	9	25.752
Q15642	TRIP10	Cdc42-interacting protein 4	-0.0784875	3	25.735	0.0759153	5	16.522
P80723	BASP1	Brain acid soluble protein 1	-0.0782742	8	123.32	0.00726057	13	78.152
P08670	VIM	Vimentin	-0.0776956	35	323.31	0.0423231	40	323.31
Q96IJ6	GMPPA	Mannose-1-phosphate guanyltransferase alpha	-0.0774824	3	24.615	0.326534	4	44.719
P30520	ADSS	Adenylosuccinate synthetase isozyme 2	-0.0771323	4	27.013	0.0660044	4	10.56
Q9Y4Z0	LSM4	U6 snRNA-associated Sm-like protein LSm4	-0.0768584	2	12.601	-0.147176	2	1.9239
Q8WXD5	GEMIN6	Gem-associated protein 6	-0.076037	1	6.9935	-0.0511633	1	4.0554
Q14738	PPP2R5D	Serine/threonine-protein phosphatase 2A 56 kDa regulatory subunit delta isoform	-0.0756416	3	24.266	-0.0756011	3	14.62
P49368	CCT3	T-complex protein 1 subunit gamma	-0.0751704	12	92.157	-0.136716	15	58.578
Q6P2Q9	PRPF8	Pre-mRNA-processing-splicing factor 8	-0.0745474	22	145.86	-0.0965317	28	96.168
Q14008	CKAP5	Cytoskeleton-associated protein 5	-0.0738487	8	56.043	-0.106884	8	28.022
Q96GX9	APIP	Methylthioribulose-1-phosphate dehydratase	-0.0736513	3	28.062	-0.0614306	3	15.434
P63010	AP2B1	AP-2 complex subunit beta	-0.073454	4	79.592	0.12625	8	58.232
Q9NP79	VTA1	Vacuolar protein sorting-associated protein VTA1 homolog	-0.0731808	1	7.853	0.179368	2	4.8751
O00505	KPNA3	Importin subunit alpha-4	-0.0731504	1	6.3072	-0.172999	2	3.3106
Q9NYL9	TMOD3	Tropomodulin-3	-0.0724069	7	55.487	-0.15562	8	24.646
Q6IAA8	LAMTOR1	Ragulator complex protein LAMTOR1	-0.0720429	2	29.268	0.0400667	2	13.558
Q86V81	ALYREF	THO complex subunit 4	-0.0717699	5	55.764	0.00650678	5	26.276
Q70J99	UNC13D	Protein unc-13 homolog D	-0.0716335	2	11.024	-0.188021	2	4.3629
Q9BSC4	NOL10	Nucleolar protein 10	-0.0715577	3	27.221	-0.223175	2	9.3979
Q9H307	PNN	Pinin	-0.0712545	4	23.201	-0.164014	6	11.851
Q16539	MAPK14	Mitogen-activated protein kinase 14	-0.0711635	1	18.826	-0.293017	2	4.4654
P46781	RPS9	40S ribosomal protein S9	-0.0711635	10	67.838	-0.00028851	11	22.857
Q6RFH5	WDR74	WD repeat-containing protein 74	-0.0709362	3	18.823	-0.324811	2	3.4808
P26599	PTBP1	Polypyrimidine tract-binding protein 1	-0.0709362	15	219.97	-0.136848	15	120.71
Q96P16	RPRD1A	Regulation of nuclear pre-mRNA domain-containing protein 1A	-0.0708756	1	10.283	-0.0465609	3	3.6763
P43686	PSMC4	26S protease regulatory subunit 6B	-0.0702847	5	35.588	-0.204767	7	26.888
Q96I15	SCLY	Selenocysteine lyase	-0.0702696	2	10.976	0.0607132	2	2.7384
P46063	RECQL	ATP-dependent DNA helicase Q1	-0.069997	6	63.236	0.0200186	10	39.144
Q13617	CUL2	Cullin-2	-0.0699212	4	23.866	0.0207795	2	3.5772
Q9GZL7	WDR12	Ribosome biogenesis protein WDR12	-0.0686952	3	30.132	-0.171079	5	17.702
Q7Z406	MYH14	Myosin-14	-0.0683775	1	7.7707	-0.106616	1	3.2693
P35579	MYH9	Myosin-9	-0.0681959	62	323.31	-0.066537	88	323.31
Q6NUK1	SLC25A24	Calcium-binding mitochondrial carrier protein SCaMC-1	-0.0681052	4	34.282	0.00611554	4	12.316
P23381	WARS	Tryptophan--tRNA ligase, cytoplasmic	-0.0680144	10	175.4	0.144058	15	113.15
Q99627	COPS8	COP9 signalosome complex subunit 8	-0.0678783	2	17.875	0.087764	3	23.894
Q01082	SPTBN1	Spectrin beta chain, non-erythrocytic 1	-0.0674248	36	323.31	-0.0564448	57	323.31
O43399	TPD52L2	Tumor protein D54	-0.0667295	7	112.99	-0.0494914	9	80.489
Q06323	PSME1	Proteasome activator complex subunit 1	-0.0661857	8	81.419	0.0929094	8	36.133
P61803	DAD1	Dolichyl-diphosphooligosaccharide--protein glycosyltransferase subunit DAD1	-0.0660951	1	8.3878	-0.295841	1	3.6353
P31939	ATIC	Bifunctional purine biosynthesis protein PURH	-0.0658534	19	232.72	-0.0176369	26	145.68
Q9Y490	TLN1	Talin-1	-0.0656118	47	323.31	-0.0277203	58	323.31
Q6KC79	NIPBL	Nipped-B-like protein	-0.0655665	2	11.266	-0.805375	3	3.3397
P61981	YWHAG	14-3-3 protein gamma	-0.0649326	5	98.987	0.059946	10	96.905
Q15717	ELAVL1	ELAV-like protein 1	-0.0640425	7	75.163	-0.0221902	8	39.512
Q16822	PCK2	Phosphoenolpyruvate carboxykinase [GTP], mitochondrial	-0.0636956	2	21.827	-0.0241778	2	7.5913
Q96A33	CCDC47	Coiled-coil domain-containing protein 47	-0.0632886	5	40.634	-0.0901759	9	27.036
Q07866	KLC1	Kinesin light chain 1	-0.0627762	6	63.572	-0.120219	6	45.655
Q9UBE0	SAE1	SUMO-activating enzyme subunit 1	-0.0626104	2	54.668	-0.0119249	6	27.856
Q8WUM0	NUP133	Nuclear pore complex protein Nup133	-0.0625652	4	43.681	-0.0939658	7	22.571
Q04917	YWHAH	14-3-3 protein eta	-0.0623844	7	49.237	0.11441	6	20.474
P00966	ASS1	Argininosuccinate synthase	-0.0621585	5	28.413	-0.246104	5	5.6443
Q8IYD1	GSPT2	Eukaryotic peptide chain release factor GTP-binding subunit ERF3B	-0.0614507	1	9.6482	-0.0192037	1	4.0346
Q969V3	NCLN	Nicalin	-0.0611196	5	38.929	-0.15017	5	18.973
P17844	DDX5	Probable ATP-dependent RNA helicase DDX5	-0.0609841	7	64.397	-0.193835	10	59.915
P60660	MYL6	Myosin light polypeptide 6	-0.060954	6	86.128	-0.0900404	8	76.763
P11940	PABPC1	Polyadenylate-binding protein 1	-0.0607584	12	224.86	-0.423524	14	160.13
P55039	DRG2	Developmentally-regulated GTP-binding protein 2	-0.0603221	3	19.086	-0.0630887	4	6.9365
P04792	HSPB1	Heat shock protein beta-1	-0.0600513	11	122.26	0.110137	15	75.432
Q9Y5J1	UTP18	U3 small nucleolar RNA-associated protein 18 homolog	-0.0595851	3	16.642	0.0252358	4	12.046
P12277	CKB	Creatine kinase B-type	-0.059525	9	215.05	0.0881474	17	142.28
O00159	MYO1C	Unconventional myosin-Ic	-0.0591191	10	137.75	-0.196859	14	66.261
Q96ST3	SIN3A	Paired amphipathic helix protein Sin3a	-0.0589237	2	10.849	0.0532991	3	3.4558
O60610	DIAPH1	Protein diaphanous homolog 1	-0.0588336	7	45.851	0.0878254	9	35.205
P35232	PHB	Prohibitin	-0.0585331	8	74.158	-0.349139	11	40.655
Q9UKD2	MRTO4	mRNA turnover protein 4 homolog	-0.0583828	5	41.382	-0.188781	8	32.733
P15170	GSPT1	Eukaryotic peptide chain release factor GTP-binding subunit ERF3A	-0.0583378	3	89.27	-0.0499095	6	31.912
P61254	RPL26	60S ribosomal protein L26	-0.0582476	6	36.878	-0.12618	1	2.2549
Q7Z2W4	ZC3HAV1	Zinc finger CCCH-type antiviral protein 1	-0.0562962	3	27.727	0.0954042	3	12.572
Q9Y333	LSM2	U6 snRNA-associated Sm-like protein LSm2	-0.0561612	1	6.4754	-0.0567222	2	2.3543
Q96SY0	VWA9	von Willebrand factor A domain-containing protein 9	-0.0553664	3	20.721	-0.205768	4	14.793
P04632	CAPNS1	Calpain small subunit 1	-0.0553214	4	60.007	0.0841197	6	38.133
O75822	EIF3J	Eukaryotic translation initiation factor 3 subunit J	-0.0549017	4	24.544	0.00502933	8	28.832
P47897	QARS	Glutamine--tRNA ligase	-0.0547219	19	145.97	0.115113	21	65.703
Q8WX92	NELFB	Negative elongation factor B	-0.0544972	3	34.913	-0.0988238	5	17.897
P63261	ACTG1	Actin, cytoplasmic 2	-0.0539729	9	323.31	-0.109561	1	29.775
Q14690	PDCD11	Protein RRP5 homolog	-0.0534638	7	47.222	-0.122209	9	17.077
Q96HY6	DDRGK1	DDRGK domain-containing protein 1	-0.0534338	1	15.861	-0.239031	2	1.9173
Q9BXS5	AP1M1	AP-1 complex subunit mu-1	-0.0529847	2	16.16	0.126707	3	6.3767
O75821	EIF3G	Eukaryotic translation initiation factor 3 subunit G	-0.052865	2	13.89	-0.0924781	7	25.455
P41250	GARS	Glycine--tRNA ligase	-0.0525059	17	165.62	0.187329	17	110.85
Q3LXA3	DAK	Bifunctional ATP-dependent dihydroxyacetone kinase/FAD-AMP lyase (cyclizing)	-0.0519225	5	111.21	0.132863	6	69.215
P48444	ARCN1	Coatomer subunit delta	-0.0518477	3	22.911	0.035313	12	39.658
P04075	ALDOA	Fructose-bisphosphate aldolase A	-0.0517281	18	308.8	0.0596002	24	165.85
Q05519	SRSF11	Serine/arginine-rich splicing factor 11	-0.0516085	3	22.93	-0.506805	2	7.5867
P00491	PNP	Purine nucleoside phosphorylase	-0.0515636	9	73.193	-0.00504062	16	72.567
P61758	VBP1	Prefoldin subunit 3	-0.0514889	2	15.732	0.215396	3	20.353
Q13630	TSTA3	GDP-L-fucose synthase	-0.0514141	2	15.601	-0.102591	6	11.153
Q96C01	FAM136A	Protein FAM136A	-0.0513842	2	11.992	0.146324	4	6.066
P20042	EIF2S2	Eukaryotic translation initiation factor 2 subunit 2	-0.0509507	2	76.394	0.0400073	7	52.95
O75396	SEC22B	Vesicle-trafficking protein SEC22b	-0.0494569	6	68.353	0.0441962	9	59.02
Q12888	TP53BP1	Tumor suppressor p53-binding protein 1	-0.0485763	2	13.111	0.348078	3	24.416
P62857	RPS28	40S ribosomal protein S28	-0.048263	4	47.08	-0.0233263	4	26.763
Q9BSJ8	ESYT1	Extended synaptotagmin-1	-0.0480094	7	98.45	-0.0621217	11	91.637
P07195	LDHB	L-lactate dehydrogenase B chain	-0.0477112	15	222.19	0.0548868	23	204.2
Q9Y2X3	NOP58	Nucleolar protein 58	-0.0475919	5	43.031	-0.1129	7	54.4
Q8IZL8	PELP1	Proline-, glutamic acid- and leucine-rich protein 1	-0.0475471	5	43.572	-0.0282862	7	29.983
Q9UKX7	NUP50	Nuclear pore complex protein Nup50	-0.0475322	3	51.702	-0.308827	5	12.407
P53618	COPB1	Coatomer subunit beta	-0.0469807	8	91.797	0.0343967	17	73.645
Q15393	SF3B3	Splicing factor 3B subunit 3	-0.0467124	17	204.65	-0.134747	17	109.73
Q9UPN3	MACF1	Microtubule-actin cross-linking factor 1, isoforms 1/2/3/5	-0.0464144	2	11.617	0.134145	2	53.396
Q16543	CDC37	Hsp90 co-chaperone Cdc37	-0.0461314	4	28.374	-0.00389003	9	35.571
P42224	STAT1	Signal transducer and activator of transcription 1-alpha/beta	-0.0459526	3	36.349	0.0932479	6	69.057
O43396	TXNL1	Thioredoxin-like protein 1	-0.045893	2	11.127	-0.0612923	5	18.512
Q14839	CHD4	Chromodomain-helicase-DNA-binding protein 4	-0.0457888	3	24.896	-0.185359	10	46.955
Q12907	LMAN2	Vesicular integral-membrane protein VIP36	-0.0457739	5	38.125	-0.0955869	5	11.986
P22314	UBA1	Ubiquitin-like modifier-activating enzyme 1	-0.0456399	25	323.31	0.0663216	32	272.86
P31153	MAT2A	S-adenosylmethionine synthase isoform type-2	-0.0448807	6	73.206	-0.0731347	9	38.237
Q12797	ASPH	Aspartyl/asparaginyl beta-hydroxylase	-0.0448062	6	57.838	-0.0163537	8	50.592
P13861	PRKAR2A	cAMP-dependent protein kinase type II-alpha regulatory subunit	-0.0443896	7	52.803	-0.0302654	7	32.002
O00571	DDX3X	ATP-dependent RNA helicase DDX3X	-0.0441665	11	145.48	-0.17594	14	75.779
P39023	RPL3	60S ribosomal protein L3	-0.0438244	9	91.619	0.0396959	13	56.344
P80303	NUCB2	Nucleobindin-2	-0.0438244	2	17.051	0.147921	3	28.139
Q9BWM7	SFXN3	Sideroflexin-3	-0.0436905	3	51.451	0.019609	4	33.038
Q99880	HIST1H2BL	Histone H2B type 1-L	-0.0436162	2	80.244	-0.0425043	2	37.819
Q29RF7	PDS5A	Sister chromatid cohesion protein PDS5 homolog A	-0.0433337	3	68.064	-0.0749164	6	32.145
Q9NR30	DDX21	Nucleolar RNA helicase 2	-0.0427688	11	124.26	-0.102457	15	153.8
P19367	HK1	Hexokinase-1	-0.0421597	4	104.14	-0.24987	4	43.861
O15173	PGRMC2	Membrane-associated progesterone receptor component 2	-0.0416992	4	47.265	0.138569	3	16.168
Q13596	SNX1	Sorting nexin-1	-0.0416547	2	14.457	-0.141302	9	36.208
P40937	RFC5	Replication factor C subunit 5	-0.0409273	6	71.553	-0.270589	7	27.948
Q9BTT0	ANP32E	Acidic leucine-rich nuclear phosphoprotein 32 family member E	-0.040304	1	19.162	-0.0556122	2	7.2758
Q9H0A0	NAT10	N-acetyltransferase 10	-0.0393845	2	12.553	-0.0710762	6	10.046
Q99536	VAT1	Synaptic vesicle membrane protein VAT-1 homolog	-0.0388064	4	24.577	0.0636202	6	14.355
Q9GZS3	WDR61	WD repeat-containing protein 61	-0.0386137	3	18.328	-0.200379	3	6.3908
Q92541	RTF1	RNA polymerase-associated protein RTF1 homolog	-0.0384359	2	13.869	-0.0434845	3	10.647
Q6P587	FAHD1	Acylpyruvase FAHD1, mitochondrial	-0.0383915	3	23.855	0.158413	3	16.056
Q9UM00	TMCO1	Transmembrane and coiled-coil domain-containing protein 1	-0.0380508	1	8.1397	-0.233152	1	11.122
O43159	RRP8	Ribosomal RNA-processing protein 8	-0.037799	3	20.353	0.0120971	3	5.5444
P42285	SKIV2L2	Superkiller viralicidic activity 2-like 2	-0.0366295	9	64.706	-0.0708015	8	26.256
Q969X6	CIRH1A	Cirhin	-0.0363039	2	15.546	-0.136716	2	6.247
P62913	RPL11	60S ribosomal protein L11	-0.0360377	3	38.828	-0.0451634	5	35.125
P50416	CPT1A	Carnitine O-palmitoyltransferase 1, liver isoform	-0.0357123	6	62.268	-0.371169	6	13.34
Q92499	DDX1	ATP-dependent RNA helicase DDX1	-0.0352539	11	95.948	0.123371	17	95.219
P84098	RPL19	60S ribosomal protein L19	-0.0346331	2	13.064	0.0304866	4	30.288
P50995	ANXA11	Annexin A11	-0.0341899	3	22.646	-0.190425	5	37.833
Q12874	SF3A3	Splicing factor 3A subunit 3	-0.0341455	6	70.898	-0.227248	9	36.592
Q9UNM6	PSMD13	26S proteasome non-ATPase regulatory subunit 13	-0.0339535	4	43.569	0.110371	8	22.558
Q15459	SF3A1	Splicing factor 3A subunit 1	-0.0337467	15	145.98	-0.307895	18	141.99
P38117	ETFB	Electron transfer flavoprotein subunit beta	-0.0330233	4	26.108	0.147058	8	18.442
P23526	AHCY	Adenosylhomocysteinase	-0.0328757	10	80.754	0.10262	13	42.949
Q9HAV4	XPO5	Exportin-5	-0.0327724	9	179.27	0.0133197	9	92.636
Q06210	GFPT1	Glutamine--fructose-6-phosphate aminotransferase [isomerizing] 1	-0.0327428	6	109.24	0.057707	8	92.187
P07686	HEXB	Beta-hexosaminidase subunit beta	-0.0323592	6	45.98	-0.0292762	4	15.238
P62424	RPL7A	60S ribosomal protein L7a	-0.0316659	9	131.36	0.00332202	12	70.483
Q96P70	IPO9	Importin-9	-0.0314595	6	65.421	0.0803319	8	38.404
O60220	TIMM8A	Mitochondrial import inner membrane translocase subunit Tim8 A	-0.0314152	1	12.675	0.139299	1	10.69
Q13823	GNL2	Nucleolar GTP-binding protein 2	-0.031371	3	24.715	-0.0740944	3	7.7031
Q9NPD3	EXOSC4	Exosome complex component RRP41	-0.0311204	5	40.993	-0.0732718	4	18.119
P00338	LDHA	L-lactate dehydrogenase A chain	-0.0310172	22	323.31	0.0642989	25	315.35
P37235	HPCAL1	Hippocalcin-like protein 1	-0.0306929	5	32.603	-0.0536674	7	16.963
P10606	COX5B	Cytochrome c oxidase subunit 5B, mitochondrial	-0.0303982	3	20.476	-0.174023	2	4.7969
O76021	RSL1D1	Ribosomal L1 domain-containing protein 1	-0.0303982	9	97.094	-0.0903115	8	50.714
P35268	RPL22	60S ribosomal protein L22	-0.0292936	6	141.61	0.0446277	7	48.154
Q9UHD8	40057	Septin-9	-0.0290139	6	40.513	-0.111432	9	17.258
O60884	DNAJA2	DnaJ homolog subfamily A member 2	-0.0281604	2	14.343	0.11402	2	2.8043
P09661	SNRPA1	U2 small nuclear ribonucleoprotein A	-0.0277338	8	106.78	-0.146525	7	54.422
O95757	HSPA4L	Heat shock 70 kDa protein 4L	-0.0276455	4	24.905	0.0969463	11	37.136
P61006	RAB8A	Ras-related protein Rab-8A	-0.0275573	2	56.559	-0.206893	3	31.178
O15144	ARPC2	Actin-related protein 2/3 complex subunit 2	-0.0269251	11	112	0.0775738	13	47.393
O15145	ARPC3	Actin-related protein 2/3 complex subunit 3	-0.0269251	3	55.568	0.0908798	3	12.909
P18621	RPL17	60S ribosomal protein L17	-0.026881	8	86.728	0.10245	10	44.38
Q9NPJ3	ACOT13	Acyl-coenzyme A thioesterase 13	-0.0267341	2	18.51	-0.0480967	2	6.977
P78527	PRKDC	DNA-dependent protein kinase catalytic subunit	-0.0265577	46	323.31	0.0881934	78	323.31
O14617	AP3D1	AP-3 complex subunit delta-1	-0.0264402	2	13.05	0.0755808	3	15.794
P30837	ALDH1B1	Aldehyde dehydrogenase X, mitochondrial	-0.0263079	9	108.28	0.0117916	10	81.369
P32322	PYCR1	Pyrroline-5-carboxylate reductase 1, mitochondrial	-0.025926	4	34.544	0.239702	8	31.895
Q16576	RBBP7	Histone-binding protein RBBP7	-0.0256616	3	50.587	-0.0176369	7	22.519
P18077	RPL35A	60S ribosomal protein L35a	-0.0253973	3	22.825	-0.0787464	3	5.6783
Q9NX58	LYAR	Cell growth-regulating nucleolar protein	-0.0247807	3	19.1	-0.111298	3	2.7801
Q14974	KPNB1	Importin subunit beta-1	-0.0247073	19	254.99	0.0399925	26	168.27
P49591	SARS	Serine--tRNA ligase, cytoplasmic	-0.0246193	5	43.018	0.0815832	5	22.556
P22102	GART	Trifunctional purine biosynthetic protein adenosine-3	-0.0244579	10	81.638	0.028381	16	63.179
P50570	DNM2	Dynamin-2	-0.0243258	4	40.267	-0.0769695	6	23.453
P46778	RPL21	60S ribosomal protein L21	-0.0242965	3	33.755	0.0064633	3	17.553
O43237	DYNC1LI2	Cytoplasmic dynein 1 light intermediate chain 2	-0.0242378	6	61.277	0.00592721	4	46.218
Q9BV38	WDR18	WD repeat-containing protein 18	-0.0242084	4	53.195	-0.0546401	3	24.51
Q13868	EXOSC2	Exosome complex component RRP4	-0.0241204	4	35.705	-0.131721	6	20.848
Q9NTJ5	SACM1L	Phosphatidylinositide phosphatase SAC1	-0.0240177	5	32.904	0.104604	5	14.699
Q9C0C2	TNKS1BP1	182 kDa tankyrase-1-binding protein	-0.0235484	2	14.67	-0.436695	2	8.1244
Q9P2B4	CTTNBP2NL	CTTNBP2 N-terminal-like protein	-0.0229912	3	19.26	0.0259994	3	5.1402
Q9NZM1	MYOF	Myoferlin	-0.0229766	19	159.04	0.0332742	25	76.523
Q9UN86	G3BP2	Ras GTPase-activating protein-binding protein 2	-0.0227567	5	44.591	0.0627611	8	28.022
P0DMV9	HSPA1B	Heat shock 70 kDa protein 1B	-0.0226248	15	323.31	0.0686195	17	182.12
P46783	RPS10	40S ribosomal protein S10	-0.0223464	7	73.559	0.0838597	9	71.371
P34932	HSPA4	Heat shock 70 kDa protein 4	-0.0220827	14	149.16	0.046623	21	234
Q16401	PSMD5	26S proteasome non-ATPase regulatory subunit 5	-0.0218337	8	94.252	0.0450444	15	76.913
Q9BVJ6	UTP14A	U3 small nucleolar RNA-associated protein 14 homolog A	-0.021614	2	23.933	-0.332507	2	10.91
P62829	RPL23	60S ribosomal protein L23	-0.021614	4	33.809	-0.133958	5	26.461
Q9UJS0	SLC25A13	Calcium-binding mitochondrial carrier protein Aralar2	-0.0215993	5	69.597	-0.11703	4	42.367
O75694	NUP155	Nuclear pore complex protein Nup155	-0.02157	10	128.34	-0.218595	14	85.537
Q49A26	GLYR1	Putative oxidoreductase GLYR1	-0.0214822	2	41.462	-0.166458	1	6.0974
Q9H3U1	UNC45A	Protein unc-45 homolog A	-0.0211893	7	52.725	-0.0765591	9	30.703
Q15436	SEC23A	Protein transport protein Sec23A	-0.020999	6	53.58	0.0161326	6	24.781
Q15427	SF3B4	Splicing factor 3B subunit 4	-0.0202819	1	5.8503	-0.115033	3	9.5685
Q9UIG0	BAZ1B	Tyrosine-protein kinase BAZ1B	-0.0200186	2	13.236	0.0293672	7	20.416
Q9BYT8	NLN	Neurolysin, mitochondrial	-0.0195652	3	19.401	0.00414649	2	5.806
P35659	DEK	Protein DEK	-0.0194921	5	33.389	-0.0419438	7	32.104
P18754	RCC1	Regulator of chromosome condensation	-0.0194336	4	30.282	-0.0565835	7	24.12
P08133	ANXA6	Annexin A6	-0.0194189	14	117.99	-0.0156403	19	46.377
P46940	IQGAP1	Ras GTPase-activating-like protein IQGAP1	-0.0193458	42	323.31	-0.00504062	54	323.31
Q03001	DST	Dystonin	-0.0191704	5	32.228	-0.172744	8	23.823
P06737	PYGL	Glycogen phosphorylase, liver form	-0.0190242	10	91.74	0.0684682	14	73.183
Q9H7B2	RPF2	Ribosome production factor 2 homolog	-0.0184103	4	29.033	-0.138159	6	15.5
Q96T76	MMS19	MMS19 nucleotide excision repair protein homolog	-0.018162	4	27.854	0.1551	5	18.342
P25789	PSMA4	Proteasome subunit alpha type-4	-0.0179282	6	40.758	-0.030548	7	14.213
P62269	RPS18	40S ribosomal protein S18	-0.017899	9	89.852	0.0389694	9	34.466
Q9H9B4	SFXN1	Sideroflexin-1	-0.0177529	3	38.419	0.0229033	5	20.612
Q13011	ECH1	Delta(3,5)-Delta(2,4)-dienoyl-CoA isomerase, mitochondrial	-0.0176215	2	64.93	0.029485	2	32.432
P31930	UQCRC1	Cytochrome b-c1 complex subunit 1, mitochondrial	-0.0176069	8	67.967	-0.0255958	10	43.378
Q9BT78	COPS4	COP9 signalosome complex subunit 4	-0.0174317	7	71.102	0.0941716	14	69.095
P62847	RPS24	40S ribosomal protein S24	-0.0174171	5	40.659	0.0680598	5	25.794
P12956	XRCC6	X-ray repair cross-complementing protein 6	-0.0169791	30	323.31	0.0496958	29	193.11
Q9BWJ5	SF3B5	Splicing factor 3B subunit 5	-0.0169207	2	48.124	-0.209266	3	29.69
P08240	SRPR	Signal recognition particle receptor subunit alpha	-0.0164099	2	19.434	-0.0457225	6	15.625
Q15003	NCAPH	Condensin complex subunit 2	-0.0163807	1	6.1594	0.0613604	6	8.9328
Q5RKV6	EXOSC6	Exosome complex component MTR3	-0.0163077	2	17.436	0.00226681	2	6.1565
P11586	MTHFD1	C-1-tetrahydrofolate synthase, cytoplasmic	-0.0162348	27	269.76	0.0989845	34	171.29
Q14980	NUMA1	Nuclear mitotic apparatus protein 1	-0.0160889	20	197.69	-0.165944	23	156.61
Q2TAY7	SMU1	WD40 repeat-containing protein SMU1	-0.0148785	7	66.431	0.00850809	11	83.2
P49189	ALDH9A1	4-trimethylaminobutyraldehyde dehydrogenase	-0.0145724	3	26.916	0.174312	6	31.47
Q92905	COPS5	COP9 signalosome complex subunit 5	-0.0142664	3	18.535	-0.0542233	4	9.1344
Q96C86	DCPS	m7GpppX diphosphatase	-0.0142227	1	9.5388	-0.00302648	2	3.6953
O43516	WIPF1	WAS/WASL-interacting protein family member 1	-0.0126791	2	31.302	-0.0539454	4	11.038
Q9Y266	NUDC	Nuclear migration protein nudC	-0.0124026	6	55.381	-0.0504669	17	64.104
P27708	CAD	CAD protein	-0.0123008	21	175.79	0.0679691	23	83.916
Q9BTV4	TMEM43	Transmembrane protein 43	-0.011908	5	45.74	-0.246347	8	32.169
P26447	S100A4	Protein S100-A4	-0.0115298	4	28.041	0.107119	3	6.814
Q5T1M5	FKBP15	FK506-binding protein 15	-0.0114862	2	58.938	-0.235114	4	44.888
P50897	PPT1	Palmitoyl-protein thioesterase 1	-0.0113698	3	34.253	-0.371392	3	36.431
P04844	RPN2	Dolichyl-diphosphooligosaccharide--protein glycosyltransferase subunit 2	-0.0110064	9	129.1	-0.216362	9	96.968
P45974	USP5	Ubiquitin carboxyl-terminal hydrolase 5	-0.0104104	11	121.12	0.139522	15	76.492
Q16630	CPSF6	Cleavage and polyadenylation specificity factor subunit 6	-0.010207	2	23.804	-0.731965	3	28.29
O75533	SF3B1	Splicing factor 3B subunit 1	-0.00997457	12	74.965	-0.153676	16	49.858
Q15061	WDR43	WD repeat-containing protein 43	-0.00994552	2	13.829	-0.0614306	5	12.227
Q15029	EFTUD2	116 kDa U5 small nuclear ribonucleoprotein component	-0.00943717	13	107.86	-0.162983	22	81.096
O60749	SNX2	Sorting nexin-2	-0.00940813	5	32.761	0.000606059	7	21.781
O94842	TOX4	TOX high mobility group box family member 4	-0.00939361	2	11.642	-0.698752	2	5.0039
Q15631	TSN	Translin	-0.00878384	5	44.787	0.087948	6	15.777
P55081	MFAP1	Microfibrillar-associated protein 1	-0.0085226	2	39.987	-0.200379	2	24.24
Q13409	DYNC1I2	Cytoplasmic dynein 1 intermediate chain 2	-0.00847906	2	21.442	0.198345	5	29.254
P17987	TCP1	T-complex protein 1 subunit alpha	-0.0084065	19	229.79	0.0148639	23	162.2
P62701	RPS4X	40S ribosomal protein S4, X isoform	-0.00784067	13	123.25	0.0336729	17	110.87
P18124	RPL7	60S ribosomal protein L7	-0.00771013	14	127.87	0.0518178	16	54.921
O14818	PSMA7	Proteasome subunit alpha type-7	-0.00715907	12	275.43	0.0115589	13	89.058
Q16555	DPYSL2	Dihydropyrimidinase-related protein 2	-0.00707208	6	60.865	0.209145	8	37.827
Q8TED0	UTP15	U3 small nucleolar RNA-associated protein 15 homolog	-0.00669519	2	11.7	-0.0988238	2	4.1214
Q9HC35	EML4	Echinoderm microtubule-associated protein-like 4	-0.00650678	1	6.2594	-0.013498	1	1.7078
Q9NSD9	FARSB	Phenylalanine--tRNA ligase beta subunit	-0.00639085	9	79.465	0.127226	10	40.744
P03928	MT-ATP8	ATP synthase protein 8	-0.00623145	2	12.377	0.203801	2	1.9688
P30050	RPL12	60S ribosomal protein L12	-0.00578235	3	86.984	0.0600513	6	63.3
Q9Y639	NPTN	Neuroplastin	-0.00560854	3	21.763	0.00177561	2	3.0864
Q13085	ACACA	Acetyl-CoA carboxylase 1	-0.00560854	10	76.347	0.345235	21	87.13
P32969	RPL9	60S ribosomal protein L9	-0.00557958	8	108.4	0.0392362	9	37.104
Q92879	CELF1	CUGBP Elav-like family member 1	-0.00469639	2	11.782	-0.0842004	3	5.9323
Q14166	TTLL12	Tubulin--tyrosine ligase-like protein 12	-0.00411755	8	112.81	-0.000144262	8	39.957
O15143	ARPC1B	Actin-related protein 2/3 complex subunit 1B	-0.00385715	2	40.887	0.100206	5	33.647
Q6P1J9	CDC73	Parafibromin	-0.00384268	3	52.818	-0.0588014	4	33.092
Q14C86	GAPVD1	GTPase-activating protein and VPS9 domain-containing protein 1	-0.00378482	4	24.927	-0.0211954	8	14.746
Q9BWD1	ACAT2	Acetyl-CoA acetyltransferase, cytosolic	-0.00343771	7	87.86	0.166875	6	43.391
P52272	HNRNPM	Heterogeneous nuclear ribonucleoprotein M	-0.00339432	17	172.22	-0.109561	25	149.95
P51572	BCAP31	B-cell receptor-associated protein 31	-0.00300393	3	19.069	-0.0908534	2	6.7281
P54136	RARS	Arginine--tRNA ligase, cytoplasmic	-0.00293165	10	120.94	0.0785789	19	74.881
P26373	RPL13	60S ribosomal protein L13	-0.00241131	6	74.126	0.0675911	7	43.777
P62273	RPS29	40S ribosomal protein S29	-0.00127013	1	6.2972	-0.0727232	3	4.6201
Q9Y678	COPG1	Coatomer subunit gamma-1	-0.00108243	10	103.76	0.118602	13	79.406
P28066	PSMA5	Proteasome subunit alpha type-5	-0.000995803	8	117.23	0.0347366	10	82.058
P62854	RPS26	40S ribosomal protein S26	-0.000707094	2	25.381	-0.03492	3	22.946
Q9UHD9	UBQLN2	Ubiquilin-2	0	4	38.003	-0.00977712	6	43.664
O76094	SRP72	Signal recognition particle subunit SRP72	0	2	26.841	0.0799202	6	38.144
Q9UMX0	UBQLN1	Ubiquilin-1	0.000144262	4	72.472	-0.0371713	7	114.37
P41252	IARS	Isoleucine--tRNA ligase, cytoplasmic	0.00129784	17	124.17	0.075064	26	81.579
P67809	YBX1	Nuclease-sensitive element-binding protein 1	0.00158609	3	225.09	0.0845785	6	181.37
P53396	ACLY	ATP-citrate synthase	0.00158609	27	323.31	0.15645	43	323.31
P17980	PSMC3	26S protease regulatory subunit 6A	0.00201836	11	91.974	-0.0325241	12	42.31
P26641	EEF1G	Elongation factor 1-gamma	0.00230647	14	148.93	0.0244285	15	91.56
P12236	SLC25A6	ADP/ATP translocase 3	0.0024505	3	35.701	-0.0184917	4	66.1
P62753	RPS6	40S ribosomal protein S6	0.00259452	5	34.287	0.00530443	8	66.321
P62191	PSMC1	26S protease regulatory subunit 4	0.00302648	5	44.496	-0.1396	8	44.147
P23396	RPS3	40S ribosomal protein S3	0.00302648	17	210.27	0.050876	19	93.716
Q68EM7	ARHGAP17	Rho GTPase-activating protein 17	0.00360224	6	36.741	0.0183081	8	45.002
P82933	MRPS9	28S ribosomal protein S9, mitochondrial	0.0040339	2	14.013	-0.0119249	3	5.3064
P68363	TUBA1B	Tubulin alpha-1B chain	0.00532812	0	323.31	0.0455952	0	270.95
P27816	MAP4	Microtubule-associated protein 4	0.00590296	11	112.92	-0.1995	18	85.95
Q99848	EBNA1BP2	Probable rRNA-processing protein EBP2	0.00619029	5	46.743	-0.067914	7	25.919
Q32MZ4	LRRFIP1	Leucine-rich repeat flightless-interacting protein 1	0.0071955	4	62.082	0.0300888	9	85.066
P27694	RPA1	Replication protein A 70 kDa DNA-binding subunit	0.00820001	2	14.238	0.10183	7	21.074
O95573	ACSL3	Long-chain-fatty-acid--CoA ligase 3	0.00863031	6	61.958	-0.067914	8	39.999
P07814	EPRS	Bifunctional glutamate/proline--tRNA ligase	0.00863031	23	246.57	0.129355	33	193.16
Q92890	UFD1L	Ubiquitin fusion degradation protein 1 homolog	0.00877371	3	22.391	-0.0892269	3	6.2098
Q93077	HIST1H2AC	Histone H2A type 1-C	0.00920383	1	8.3499	-0.0976108	2	5.2489
Q56VL3	OCIAD2	OCIA domain-containing protein 2	0.0104934	1	18.211	-0.40305	2	14.025
Q92888	ARHGEF1	Rho guanine nucleotide exchange factor 1	0.0104934	3	24.971	0.0107738	3	9.6834
Q02878	RPL6	60S ribosomal protein L6	0.010923	12	257.08	0.0492479	13	111.2
Q92797	SYMPK	Symplekin	0.0113525	2	12.56	-0.28629	4	8.0562
Q12906	ILF3	Interleukin enhancer-binding factor 3	0.0113525	9	120.08	0.000851441	18	63.595
Q9NZN4	EHD2	EH domain-containing protein 2	0.0114956	8	57.328	0.0765998	5	20.126
Q9UHV9	PFDN2	Prefoldin subunit 2	0.0116388	3	81.019	0.0303982	4	32.556
Q9NX40	OCIAD1	OCIA domain-containing protein 1	0.012068	1	71.347	-0.284514	3	41.242
P36957	DLST	Dihydrolipoyllysine-residue succinyltransferase component of 2-oxoglutarate dehydrogenase complex, mitochondrial	0.0123541	4	23.106	0.112085	5	12.07
Q92973	TNPO1	Transportin-1	0.0124972	14	138.08	-0.0203422	14	80.467
P68366	TUBA4A	Tubulin alpha-4A chain	0.0130692	5	50.924	0.0562362	6	21.443
Q96QK1	VPS35	Vacuolar protein sorting-associated protein 35	0.0136409	10	98.979	0.0681203	12	58.006
P62280	RPS11	40S ribosomal protein S11	0.0137838	4	28.815	0.0216286	7	12.859
Q9Y2W2	WBP11	WW domain-binding protein 11	0.0139267	1	9.2949	-0.262072	4	10.767
P22059	OSBP	Oxysterol-binding protein 1	0.0139267	2	20.889	0.101784	4	10.731
P50991	CCT4	T-complex protein 1 subunit delta	0.0142124	12	172.84	0.0699364	13	120.62
P09493	TPM1	Tropomyosin alpha-1 chain	0.0144981	6	73.538	0.0131158	7	24.323
P48163	ME1	NADP-dependent malic enzyme	0.0146409	4	25.07	0.168512	8	21.067
P08648	ITGA5	Integrin alpha-5	0.0147838	3	37.149	-0.0885487	7	63.63
P61026	RAB10	Ras-related protein Rab-10	0.0147838	3	38.403	-0.0508847	3	14.635
Q9Y2B0	CNPY2	Protein canopy homolog 2	0.0150693	3	26.513	0.165273	5	24.432
Q9UKM9	RALY	RNA-binding protein Raly	0.0153548	3	28.242	-0.190931	3	9.5468
O00410	IPO5	Importin-5	0.0153548	14	185.94	-0.0289934	25	184.66
Q07020	RPL18	60S ribosomal protein L18	0.0160684	4	75.634	0.0692702	4	46.199
Q9Y265	RUVBL1	RuvB-like 1	0.0163537	8	83.652	0.0693913	13	82.218
O95347	SMC2	Structural maintenance of chromosomes protein 2	0.0169241	9	72.57	0.0244725	11	31.595
Q9H832	UBE2Z	Ubiquitin-conjugating enzyme E2 Z	0.0170667	2	13.776	-0.354452	2	4.8338
O00401	WASL	Neural Wiskott-Aldrich syndrome protein	0.0170667	1	6.5463	-0.0186342	2	7.5753
P49419	ALDH7A1	Alpha-aminoadipic semialdehyde dehydrogenase	0.0172093	7	141.68	0.146595	9	61.547
Q00325	SLC25A3	Phosphate carrier protein, mitochondrial	0.0174944	5	38.489	-0.0706641	8	47.181
P30042	C21orf33	ES1 protein homolog, mitochondrial	0.0174944	3	23.261	0.537634	2	16.371
P63151	PPP2R2A	Serine/threonine-protein phosphatase 2A 55 kDa regulatory subunit B alpha isoform	0.0176369	5	42.67	-0.0820213	7	35.009
O60763	USO1	General vesicular transport factor p115	0.0176369	8	97.804	0.0202234	13	91.695
O15371	EIF3D	Eukaryotic translation initiation factor 3 subunit D	0.0176369	5	58.619	0.107057	6	31.195
O00425	IGF2BP3	Insulin-like growth factor 2 mRNA-binding protein 3	0.0179219	5	39.822	0.0317839	6	18.421
Q9BUN8	DERL1	Derlin-1	0.0180644	2	16.914	-0.343919	2	14.498
Q13895	BYSL	Bystin	0.0186342	3	24.879	-0.0569996	5	8.6882
P68371	TUBB4B	Tubulin beta-4B chain	0.0190614	1	323.31	0.0628515	1	323.31
P35998	PSMC2	26S protease regulatory subunit 7	0.0194884	11	89.834	-0.0382957	11	34.039
O43491	EPB41L2	Band 4.1-like protein 2	0.0203422	2	27.325	-0.178237	5	17.082
P28072	PSMB6	Proteasome subunit beta type-6	0.0204844	3	20.15	0.193272	4	8.2849
Q00341	HDLBP	Vigilin	0.0207689	9	61.81	-0.127105	17	60.386
Q13685	AAMP	Angio-associated migratory cell protein	0.0209111	2	14.606	-0.0306892	3	12.688
P30153	PPP2R1A	Serine/threonine-protein phosphatase 2A 65 kDa regulatory subunit A alpha isoform	0.0209111	15	127.5	0.0817054	16	74.493
Q08211	DHX9	ATP-dependent RNA helicase A	0.0210533	16	152.48	-0.0817487	23	117.63
Q9BSJ2	TUBGCP2	Gamma-tubulin complex component 2	0.0223323	3	17.846	-0.127369	2	4.6024
O00233	PSMD9	26S proteasome non-ATPase regulatory subunit 9	0.0229004	2	11.229	-0.143524	3	5.048
P55809	OXCT1	Succinyl-CoA:3-ketoacid coenzyme A transferase 1, mitochondrial	0.0229004	10	242.27	0.154875	13	131.19
Q16531	DDB1	DNA damage-binding protein 1	0.0230424	17	124.7	-0.00028851	23	61.002
P62899	RPL31	60S ribosomal protein L31	0.0234683	4	45.83	0.107648	4	32.455
P07339	CTSD	Cathepsin D	0.0236102	5	44.222	-0.185105	7	45.977
P14923	JUP	Junction plakoglobin	0.0237521	10	96.924	-0.0302654	11	72.516
Q9UHI6	DDX20	Probable ATP-dependent RNA helicase DDX20	0.023894	2	14.406	-0.163756	3	4.9421
Q13636	RAB31	Ras-related protein Rab-31	0.0247452	3	30.903	0.0446872	3	22.447
Q9H6Z4	RANBP3	Ran-binding protein 3	0.0250288	2	25.372	0.03977	2	32.223
Q15046	KARS	Lysine--tRNA ligase	0.0250288	13	103.3	0.0587434	13	37.542
P49588	AARS	Alanine--tRNA ligase, cytoplasmic	0.0251706	14	122.2	0.152933	18	125.52
Q9NQ55	PPAN	Suppressor of SWI4 1 homolog	0.0253123	2	50.809	-0.205643	4	17.747
P48556	PSMD8	26S proteasome non-ATPase regulatory subunit 8	0.0255958	5	70.382	0.0872888	7	40.03
Q5VYK3	ECM29	Proteasome-associated protein ECM29 homolog	0.0255958	5	39.075	0.127022	8	26.732
Q8WZ42	TTN	Titin	0.026021	2	11.034	0.103302	4	2.4704
P07099	EPHX1	Epoxide hydrolase 1	0.0265876	9	65.68	0.140174	11	28.237
P30626	SRI	Sorcin	0.0267293	2	13.206	-0.0856966	7	18.433
Q9Y5X3	SNX5	Sorting nexin-5	0.0268709	1	6.8093	-0.31313	2	3.9464
Q15287	RNPS1	RNA-binding protein with serine-rich domain 1	0.0272956	2	18.391	-0.259062	5	18.364
P30084	ECHS1	Enoyl-CoA hydratase, mitochondrial	0.0277203	3	36.447	0.187346	6	51.242
P62241	RPS8	40S ribosomal protein S8	0.0281448	6	75.628	0.0678179	9	89.441
P98082	DAB2	Disabled homolog 2	0.0282862	2	16.798	-0.478506	6	16.763
P26639	TARS	Threonine--tRNA ligase, cytoplasmic	0.0282862	18	196.89	0.107088	26	195.65
O43852	CALU	Calumenin	0.0282862	4	25.252	0.217591	12	35.173
P36578	RPL4	60S ribosomal protein L4	0.0284277	14	132.43	0.0645855	19	98.373
P51648	ALDH3A2	Fatty aldehyde dehydrogenase	0.0285692	4	37.461	0.186804	5	13.701
Q96S52	PIGS	GPI transamidase component PIG-S	0.0298416	3	36.281	-0.223175	2	29.945
Q9UG63	ABCF2	ATP-binding cassette sub-family F member 2	0.0302654	4	25.286	-0.272143	4	7.1357
Q01105	SET	Protein SET	0.0304067	5	117.2	0.0293083	4	81.187
P56134	ATP5J2	ATP synthase subunit f, mitochondrial	0.030548	3	37.34	0.120184	2	16.84
Q86VP6	CAND1	Cullin-associated NEDD8-dissociated protein 1	0.0311128	15	177.82	0.0974093	21	102.64
P61247	RPS3A	40S ribosomal protein S3a	0.0318186	11	90.768	0.0141062	14	68.595
Q01518	CAP1	Adenylyl cyclase-associated protein 1	0.0322419	14	163.94	0.0701636	17	105.8
P29692	EEF1D	Elongation factor 1-delta	0.032383	8	138.12	0.027675	12	90.076
Q9Y3C1	NOP16	Nucleolar protein 16	0.0330882	3	26.342	-0.0805212	6	20.289
Q14683	SMC1A	Structural maintenance of chromosomes protein 1A	0.0332292	10	67.152	-0.201006	11	23.518
Q9UBP6	METTL1	tRNA (guanine-N(7)-)-methyltransferase	0.0332292	3	18.047	-0.0204844	3	24.856
Q12904	AIMP1	Aminoacyl tRNA synthase complex-interacting multifunctional protein 1	0.0333701	3	27.214	0.100871	7	20.489
Q9NR28	DIABLO	Diablo homolog, mitochondrial	0.0333701	3	17.489	0.282983	2	3.8342
Q9NVI1	FANCI	Fanconi anemia group I protein	0.0340748	6	50.61	-0.401412	3	10.3
P49207	RPL34	60S ribosomal protein L34	0.0346383	2	12.261	0.251006	2	2.7316
P22234	PAICS	Multifunctional protein ADE2	0.0356239	7	83.347	0.0570164	18	115.06
Q9UI26	IPO11	Importin-11	0.0370307	5	40.733	0.11796	3	10.394
O43242	PSMD3	26S proteasome non-ATPase regulatory subunit 3	0.0373119	7	97.574	0.0523264	11	71.622
P62081	RPS7	40S ribosomal protein S7	0.0375931	9	99.295	-0.0652966	11	51.611
Q5SSJ5	HP1BP3	Heterochromatin protein 1-binding protein 3	0.0377336	2	18.921	0.0229473	5	27.961
P19105	MYL12A	Myosin regulatory light chain 12A	0.0378742	3	80.598	-0.169155	3	95.018
Q9Y5K5	UCHL5	Ubiquitin carboxyl-terminal hydrolase isozyme L5	0.0378742	4	25.175	-0.0227584	6	14.275
Q08379	GOLGA2	Golgin subfamily A member 2	0.0381552	2	15.74	-0.487692	7	32.617
P62851	RPS25	40S ribosomal protein S25	0.0382957	5	46.851	0.0293966	5	15.511
P31948	STIP1	Stress-induced-phosphoprotein 1	0.0382957	23	222.73	0.115222	37	149.43
P62750	RPL23A	60S ribosomal protein L23a	0.0385767	7	61.444	0.0277485	12	35.769
O95202	LETM1	LETM1 and EF-hand domain-containing protein 1, mitochondrial	0.0388576	4	61.871	0.0990154	8	41.924
Q99829	CPNE1	Copine-1	0.038998	5	45.767	-0.0316775	6	18.469
P21281	ATP6V1B2	V-type proton ATPase subunit B, brain isoform	0.0396999	4	30.607	0.0030473	7	27.922
O14980	XPO1	Exportin-1	0.0396999	16	195.11	0.0250743	20	123.27
Q96AG4	LRRC59	Leucine-rich repeat-containing protein 59	0.0402612	5	65.094	-0.0156403	8	48.506
P46777	RPL5	60S ribosomal protein L5	0.0402612	7	65.396	0.0760978	11	79.027
O75436	VPS26A	Vacuolar protein sorting-associated protein 26A	0.0411028	4	29.857	-0.0563061	4	19.129
P19338	NCL	Nucleolin	0.0415234	24	303.15	-0.0947766	26	202.27
P53007	SLC25A1	Tricarboxylate transport protein, mitochondrial	0.0418037	2	15.548	-0.026021	2	5.8522
P07384	CAPN1	Calpain-1 catalytic subunit	0.042084	4	35.193	0.0571815	7	38.152
Q14204	DYNC1H1	Cytoplasmic dynein 1 heavy chain 1	0.0423642	50	323.31	0.0827439	80	323.31
P53621	COPA	Coatomer subunit alpha	0.0434845	13	132.35	0.0132177	23	91.439
Q14789	GOLGB1	Golgin subfamily B member 1	0.0440443	2	13.389	-0.25882	3	7.5025
P55084	HADHB	Trifunctional enzyme subunit beta, mitochondrial	0.0440443	5	35.154	0.0350322	9	23.028
P15880	RPS2	40S ribosomal protein S2	0.0444641	5	75.848	0.0900042	10	49.925
Q9Y3E5	PTRH2	Peptidyl-tRNA hydrolase 2, mitochondrial	0.0447438	3	29.688	-0.0455828	3	16.498
Q99460	PSMD1	26S proteasome non-ATPase regulatory subunit 1	0.0448837	7	60.726	0.0960671	12	43.192
P50990	CCT8	T-complex protein 1 subunit theta	0.0461418	22	272.02	-0.00230647	27	159.21
P42765	ACAA2	3-ketoacyl-CoA thiolase, mitochondrial	0.0465609	3	50.104	0.0339978	6	23.642
Q07021	C1QBP	Complement component 1 Q subcomponent-binding protein, mitochondrial	0.0472592	3	19.547	0.155148	7	48.606
P62277	RPS13	40S ribosomal protein S13	0.0480967	8	55.294	0.012359	9	32.572
P60866	RPS20	40S ribosomal protein S20	0.0482362	3	25.007	0.0250596	6	28.559
Q9UMS4	PRPF19	Pre-mRNA-processing factor 19	0.0486547	3	42.583	-0.0968016	4	13.639
P56192	MARS	Methionine--tRNA ligase, cytoplasmic	0.0487942	2	15.416	0.143947	10	32.779
O00232	PSMD12	26S proteasome non-ATPase regulatory subunit 12	0.0489336	5	47.666	0.00364018	6	28.706
P55060	CSE1L	Exportin-2	0.0489336	19	259.74	0.0273662	24	205.02
Q96PZ0	PUS7	Pseudouridylate synthase 7 homolog	0.0492125	4	32.522	-0.102188	5	15.73
P07437	TUBB	Tubulin beta chain	0.0492125	5	126.45	0.0149514	5	153.88
O43865	AHCYL1	Putative adenosylhomocysteinase 2	0.0496308	2	14.618	0.0019634	7	9.4404
P50502	ST13	Hsc70-interacting protein	0.0496308	6	64.242	0.0234311	9	47.206
Q9UHX1	PUF60	Poly(U)-binding-splicing factor PUF60	0.0499095	8	68.045	-0.235605	12	53.915
Q13283	G3BP1	Ras GTPase-activating protein-binding protein 1	0.0499095	13	173.65	-0.0329472	16	89.119
Q9NXH9	TRMT1	tRNA (guanine(26)-N(2))-dimethyltransferase	0.0499095	3	16.624	0.0157825	2	3.9598
Q9BPX5	ARPC5L	Actin-related protein 2/3 complex subunit 5-like protein	0.0501882	1	20.913	0.0253532	2	10.035
Q9NUP9	LIN7C	Protein lin-7 homolog C	0.0503276	1	8.1439	-0.253505	1	5.401
Q9UDW1	UQCR10	Cytochrome b-c1 complex subunit 9	0.0503276	1	6.0599	0.00453719	1	1.3776
Q01650	SLC7A5	Large neutral amino acids transporter small subunit 1	0.0507455	4	85.314	-0.0870554	5	29.463
Q14195	DPYSL3	Dihydropyrimidinase-related protein 3	0.051024	8	123.76	0.0338058	18	133.45
P62249	RPS16	40S ribosomal protein S16	0.0514417	8	61.103	0.0704211	8	20.663
P05455	SSB	Lupus La protein	0.0518593	11	93.198	0.027322	14	87.41
P62906	RPL10A	60S ribosomal protein L10a	0.0519985	5	55.796	-0.0201999	7	19.961
P11142	HSPA8	Heat shock cognate 71 kDa protein	0.0522768	25	323.31	0.0101634	29	323.31
Q16563	SYPL1	Synaptophysin-like protein 1	0.0524159	1	20.285	-0.0993625	2	11.017
Q6IBS0	TWF2	Twinfilin-2	0.0524159	2	19.888	-0.0690147	5	18.849
Q12905	ILF2	Interleukin enhancer-binding factor 2	0.0524159	7	63.657	-0.000721167	10	45.218
Q99832	CCT7	T-complex protein 1 subunit eta	0.052555	16	163.52	0.0506518	25	115.87
Q9H583	HEATR1	HEAT repeat-containing protein 1	0.0528332	9	70.291	-0.295253	10	29.846
O14579	COPE	Coatomer subunit epsilon	0.0528332	4	26.21	0.0233871	5	9.8905
P78371	CCT2	T-complex protein 1 subunit beta	0.0533894	22	323.31	0.0244725	29	201.78
O95197	RTN3	Reticulon-3	0.0540844	1	9.7589	-0.0545012	1	3.446
Q9H6F5	CCDC86	Coiled-coil domain-containing protein 86	0.0540844	2	17.204	-0.0164963	5	12.576
Q9Y3I0	RTCB	tRNA-splicing ligase RtcB homolog	0.0543623	4	25.734	-0.00662118	6	23.751
Q27J81	INF2	Inverted formin-2	0.0545012	5	33.5	-0.163628	3	33.655
P78347	GTF2I	General transcription factor II-I	0.0549179	7	50.077	-0.62368	9	24.281
P08579	SNRPB2	U2 small nuclear ribonucleoprotein B	0.0551957	2	12.335	-0.0881416	3	9.5133
P25786	PSMA1	Proteasome subunit alpha type-1	0.0553345	6	46.08	0.0859101	12	35.956
P25205	MCM3	DNA replication licensing factor MCM3	0.0553345	10	100.51	0.129987	13	63.115
P05141	SLC25A5	ADP/ATP translocase 2	0.0558898	4	87.699	-0.0897693	4	20.887
P40222	TXLNA	Alpha-taxilin	0.0561673	4	30.062	-0.262674	9	24.897
O15160	POLR1C	DNA-directed RNA polymerases I and III subunit RPAC1	0.0565835	2	11.751	-0.177599	4	9.6981
Q9BX68	HINT2	Histidine triad nucleotide-binding protein 2, mitochondrial	0.0565835	3	27.761	0.158043	3	13.435
Q9UKF6	CPSF3	Cleavage and polyadenylation specificity factor subunit 3	0.0567222	3	18.333	-0.381837	3	5.7712
Q9H9Y6	POLR1B	DNA-directed RNA polymerase I subunit RPA2	0.0568609	2	14.693	-0.133564	3	16.937
P20290	BTF3	Transcription factor BTF3	0.0576929	4	52.484	0.00379929	7	39.936
O75369	FLNB	Filamin-B	0.0576929	91	323.31	0.108348	88	323.31
P25788	PSMA3	Proteasome subunit alpha type-3	0.0582472	7	56.832	0.133052	8	37.987
P61163	ACTR1A	Alpha-centractin	0.0586628	3	48.509	0.0954042	1	43.272
O15294	OGT	UDP-N-acetylglucosamine--peptide N-acetylglucosaminyltransferase 110 kDa subunit	0.0592168	3	43.448	-0.27011	6	10.102
Q9Y262	EIF3L	Eukaryotic translation initiation factor 3 subunit L	0.0593553	8	63.673	0.040675	11	41.015
P62244	RPS15A	40S ribosomal protein S15a	0.0597706	7	48.493	-0.0663992	8	21.093
Q9BQG0	MYBBP1A	Myb-binding protein 1A	0.059909	13	125.95	-0.118626	17	73.345
Q13200	PSMD2	26S proteasome non-ATPase regulatory subunit 2	0.059909	13	141	-0.0216219	20	104.24
Q86TG7	PEG10	Retrotransposon-derived protein PEG10	0.0600474	3	32.33	-0.13014	3	27.057
Q99733	NAP1L4	Nucleosome assembly protein 1-like 4	0.0600474	9	188.27	0.0562362	10	64.61
Q96CX2	KCTD12	BTB/POZ domain-containing protein KCTD12	0.0604625	6	57.15	-0.0600474	8	32.997
P46060	RANGAP1	Ran GTPase-activating protein 1	0.0607392	8	144.42	-0.0762854	15	95.244
Q9NQC3	RTN4	Reticulon-4	0.0610158	4	59.764	0.123528	5	34.898
O14561	NDUFAB1	Acyl carrier protein, mitochondrial	0.0611541	2	11.669	0.0990617	3	5.9039
P14618	PKM	Pyruvate kinase PKM	0.0611541	38	323.31	0.132752	42	323.31
P61353	RPL27	60S ribosomal protein L27	0.0629506	5	35.713	-0.0167816	6	15.649
Q02543	RPL18A	60S ribosomal protein L18a	0.0630887	3	21.203	0.0280721	5	16.321
P61201	COPS2	COP9 signalosome complex subunit 2	0.0635029	5	41.24	-0.00187429	9	37.723
P36542	ATP5C1	ATP synthase subunit gamma, mitochondrial	0.063641	6	53.726	0.060292	7	29.515
P49458	SRP9	Signal recognition particle 9 kDa protein	0.063779	2	14.415	0.0327724	3	18.776
Q8NI36	WDR36	WD repeat-containing protein 36	0.0639171	4	26.523	-0.191942	4	10.427
P47985	UQCRFS1	Cytochrome b-c1 complex subunit Rieske, mitochondrial	0.0640551	1	19.157	-0.188274	2	41.279
Q13098	GPS1	COP9 signalosome complex subunit 1	0.064331	4	29.408	0.0453421	6	17.042
Q9Y3D0	FAM96B	Mitotic spindle-associated MMXD complex subunit MIP18	0.064469	3	21.175	-0.0119249	2	5.3429
P31949	S100A11	Protein S100-A11	0.0648829	3	54.059	-0.113567	7	105.38
P83731	RPL24	60S ribosomal protein L24	0.0648829	3	32.602	0.0612249	4	30.897
P26640	VARS	Valine--tRNA ligase	0.0651587	17	173.51	0.104853	23	88.605
Q99614	TTC1	Tetratricopeptide repeat protein 1	0.065848	3	24.863	-0.107956	5	27.503
P46776	RPL27A	60S ribosomal protein L27a	0.0662614	4	40.858	0.0404969	5	21.247
O00231	PSMD11	26S proteasome non-ATPase regulatory subunit 11	0.0668125	12	98.895	-0.0258793	12	74.107
P24534	EEF1B2	Elongation factor 1-beta	0.0669502	3	66.949	-0.00389003	5	63.078
Q99417	MYCBP	C-Myc-binding protein	0.0677764	1	11.439	0.0401408	5	14.626
O94888	UBXN7	UBX domain-containing protein 7	0.0684645	2	12.342	-0.064331	2	5.9395
Q969Z0	TBRG4	Protein TBRG4	0.0687396	4	55.602	0.00884191	7	17.662
P08621	SNRNP70	U1 small nuclear ribonucleoprotein 70 kDa	0.0698396	4	61.936	-0.304861	6	27.073
O94776	MTA2	Metastasis-associated protein MTA2	0.0701145	2	12.428	0.20558	2	2.4615
O15212	PFDN6	Prefoldin subunit 6	0.0702519	3	17.475	-0.00288251	5	19.199
Q9P2E9	RRBP1	Ribosome-binding protein 1	0.0706641	6	73.694	-0.128821	15	107.09
P11387	TOP1	DNA topoisomerase 1	0.0710762	6	74.924	-0.0511633	7	21.488
P04181	OAT	Ornithine aminotransferase, mitochondrial	0.0716254	5	42.414	0.163236	5	20.846
Q13123	IK	Protein Red	0.0718999	3	22.461	-0.633757	5	13.792
Q99613	EIF3C	Eukaryotic translation initiation factor 3 subunit C	0.0718999	16	175.67	0.0220241	18	94.396
Q96GQ7	DDX27	Probable ATP-dependent RNA helicase DDX27	0.0720372	3	21.396	-0.202136	3	12.196
P48047	ATP5O	ATP synthase subunit O, mitochondrial	0.0723116	8	108.18	0.108145	10	80.558
O95373	IPO7	Importin-7	0.0724489	15	165.98	0.0167455	24	162.2
P35606	COPB2	Coatomer subunit beta	0.0731347	6	51.063	0.019068	12	47.523
P25398	RPS12	40S ribosomal protein S12	0.0731347	4	111.88	0.0383174	7	43.346
Q15008	PSMD6	26S proteasome non-ATPase regulatory subunit 6	0.0731347	6	40.902	0.078716	9	24.811
P40227	CCT6A	T-complex protein 1 subunit zeta	0.0735461	18	227.04	0.0258819	20	149.84
Q9NW13	RBM28	RNA-binding protein 28	0.0736832	2	13	-0.396708	2	4.9365
Q96EL3	MRPL53	39S ribosomal protein L53, mitochondrial	0.0736832	1	8.9712	0.172376	1	3.6046
P61513	RPL37A	60S ribosomal protein L37a	0.0738202	1	45.972	-0.00475306	1	39.468
Q7Z3C6	ATG9A	Autophagy-related protein 9A	0.0742314	2	13.861	-0.125783	3	8.1671
O14949	UQCRQ	Cytochrome b-c1 complex subunit 8	0.0743684	1	9.3963	-0.051024	1	8.098
Q9UGV2	NDRG3	Protein NDRG3	0.0743684	3	24.036	-0.0180644	2	16.123
Q9Y3B7	MRPL11	39S ribosomal protein L11, mitochondrial	0.0750534	1	9.8624	0.0541077	1	3.3498
Q15031	LARS2	Probable leucine--tRNA ligase, mitochondrial	0.0754642	2	22.987	0.089298	4	9.6486
Q32P28	LEPRE1	Prolyl 3-hydroxylase 1	0.0764223	6	50.781	0.1721	6	25.566
Q06203	PPAT	Amidophosphoribosyltransferase	0.0764223	3	25.671	0.183277	3	6.4213
Q71UI9	H2AFV	Histone H2A.V	0.0765591	3	34.826	-0.0718999	3	14.583
P28838	LAP3	Cytosol aminopeptidase	0.0766959	7	68.813	0.0987064	11	64.794
P54819	AK2	Adenylate kinase 2, mitochondrial	0.0768327	8	90.934	0.0328462	12	52.334
O75534	CSDE1	Cold shock domain-containing protein E1	0.0771062	4	27.451	-0.143002	9	97.62
Q92769	HDAC2	Histone deacetylase 2	0.0771062	3	71.506	-0.127105	4	48.477
Q14696	MESDC2	LDLR chaperone MESD	0.0771062	2	15.851	0.213019	2	6.7725
O15020	SPTBN2	Spectrin beta chain, non-erythrocytic 2	0.0775165	3	17.839	0.111898	2	2.0264
P11388	TOP2A	DNA topoisomerase 2-alpha	0.0777899	3	53.762	-0.0852887	5	29.314
P48643	CCT5	T-complex protein 1 subunit epsilon	0.0781999	18	223.62	0.0236657	29	142.39
Q99567	NUP88	Nuclear pore complex protein Nup88	0.0787464	2	14.293	-0.529971	2	3.6236
Q9UBV2	SEL1L	Protein sel-1 homolog 1	0.0787464	2	13.228	-0.270828	3	9.4383
Q969N2	PIGT	GPI transamidase component PIG-T	0.0791562	2	12.567	-0.181675	3	7.2853
P62861	FAU	40S ribosomal protein S30	0.0803848	1	7.0467	0.0364519	1	3.0185
Q9BUF5	TUBB6	Tubulin beta-6 chain	0.0803848	6	52.019	0.0773607	9	83.653
Q9H3P7	ACBD3	Golgi resident protein GCP60	0.0803848	2	12.061	0.134176	5	16.115
P06748	NPM1	Nucleophosmin	0.0807941	6	129.75	-0.249385	9	87.95
P08708	RPS17	40S ribosomal protein S17	0.0807941	3	90.675	0.0383322	5	33.623
P31327	CPS1	Carbamoyl-phosphate synthase [ammonia], mitochondrial	0.0813396	36	323.31	0.075292	58	323.31
P55209	NAP1L1	Nucleosome assembly protein 1-like 1	0.0816123	7	97.114	-0.0306892	8	52.727
Q8IYT4	KATNAL2	Katanin p60 ATPase-containing subunit A-like 2	0.0816123	1	6.7054	0.104046	1	2.4434
P40429	RPL13A	60S ribosomal protein L13a	0.0828388	6	52.177	0.0401705	7	28.359
P67936	TPM4	Tropomyosin alpha-4 chain	0.0836559	11	283.95	0.0346775	15	181.74
P33176	KIF5B	Kinesin-1 heavy chain	0.0840643	13	106.37	0.0251183	17	52.13
O15067	PFAS	Phosphoribosylformylglycinamidine synthase	0.0840643	8	73.188	0.0337763	16	60.258
O00429	DNM1L	Dynamin-1-like protein	0.0840643	7	64.01	0.0480542	10	46.656
O14744	PRMT5	Protein arginine N-methyltransferase 5	0.0840643	4	27.798	0.0504875	7	23.709
Q9Y285	FARSA	Phenylalanine--tRNA ligase alpha subunit	0.0844725	7	71.371	0.105054	4	47.148
Q9H845	ACAD9	Acyl-CoA dehydrogenase family member 9, mitochondrial	0.0846086	6	40.969	0.02669	4	41.191
O75643	SNRNP200	U5 small nuclear ribonucleoprotein 200 kDa helicase	0.0847446	21	164.25	0.0220241	29	89.895
P55265	ADAR	Double-stranded RNA-specific adenosine deaminase	0.0851527	2	31.035	-0.215865	4	3.9642
P82650	MRPS22	28S ribosomal protein S22, mitochondrial	0.0851527	3	19.704	0.179319	3	13
Q8NI27	THOC2	THO complex subunit 2	0.0855606	4	25.716	-0.117562	5	11.855
O00203	AP3B1	AP-3 complex subunit beta-1	0.0856966	2	17.916	0.13622	4	10.941
Q9HC07	TMEM165	Transmembrane protein 165	0.0858325	2	14.347	0.1274	2	6.3331
P55036	PSMD4	26S proteasome non-ATPase regulatory subunit 4	0.0874628	3	19.245	-0.120883	6	26.969
Q9H2J4	PDCL3	Phosducin-like protein 3	0.0877344	1	18.889	-0.105678	3	14.855
Q6PIU2	NCEH1	Neutral cholesterol ester hydrolase 1	0.0878701	3	20.917	0.0637409	1	20.881
Q15075	EEA1	Early endosome antigen 1	0.0881416	4	31.779	-0.281431	4	9.1347
Q14160	SCRIB	Protein scribble homolog	0.0885487	3	16.37	-0.164014	4	7.1289
Q9Y3T9	NOC2L	Nucleolar complex protein 2 homolog	0.08882	2	12.335	-0.157561	5	8.7195
Q9UJX3	ANAPC7	Anaphase-promoting complex subunit 7	0.0889557	2	23.47	-0.051024	3	23.002
Q9C0C9	UBE2O	E2/E3 hybrid ubiquitin-protein ligase UBE2O	0.0889557	4	26.643	-0.00187429	2	8.623
Q9H3P2	NELFA	Negative elongation factor A	0.0893626	2	13.001	-0.233397	2	5.9726
O43747	AP1G1	AP-1 complex subunit gamma-1	0.0897693	3	25.657	0.0655363	3	7.8796
O75340	PDCD6	Programmed cell death protein 6	0.0900404	7	52.801	0.121235	8	36.296
P07355	ANXA2	Annexin A2	0.0903115	30	323.31	0.020677	31	288.42
P46779	RPL28	60S ribosomal protein L28	0.090718	2	15.059	0.0561162	4	10.005
O00499	BIN1	Myc box-dependent-interacting protein 1	0.0912598	1	7.746	0.373421	2	5.3524
P42766	RPL35	60S ribosomal protein L35	0.0913952	3	38.415	0.0018045	2	8.7497
Q99805	TM9SF2	Transmembrane 9 superfamily member 2	0.091666	4	40.249	-0.0455828	4	16.729
Q7Z4Q2	HEATR3	HEAT repeat-containing protein 3	0.0918014	1	7.4918	0.0568063	3	3.3425
P62917	RPL8	60S ribosomal protein L8	0.0919367	4	77.231	0.0287931	11	49.739
Q13045	FLII	Protein flightless-1 homolog	0.0923428	2	29.674	0.0929709	4	34.151
O00541	PES1	Pescadillo homolog	0.0930192	2	14.501	-0.0996319	3	8.2115
P61289	PSME3	Proteasome activator complex subunit 3	0.0932897	5	46.75	-0.00920383	8	20.458
Q9BVA1	TUBB2B	Tubulin beta-2B chain	0.093425	2	14.375	-0.0236102	4	14.538
Q9Y2Q3	GSTK1	Glutathione S-transferase kappa 1	0.0935602	3	20.137	-0.0267293	2	4.367
O60271	SPAG9	C-Jun-amino-terminal kinase-interacting protein 4	0.0936954	3	21.109	-0.0492125	7	19.756
Q9H2U1	DHX36	ATP-dependent RNA helicase DHX36	0.0936954	2	13.58	-0.0272956	5	15.241
Q86W42	THOC6	THO complex subunit 6 homolog	0.0943712	1	6.789	-0.109695	2	7.4094
Q14669	TRIP12	E3 ubiquitin-protein ligase TRIP12	0.0950467	2	32.456	-0.125783	3	17.64
Q8IZ73	RPUSD2	RNA pseudouridylate synthase domain-containing protein 2	0.0953168	3	17.245	-0.0251706	2	3.208
P42126	ECI1	Enoyl-CoA delta isomerase 1, mitochondrial	0.0953168	2	20.651	0.303205	5	15.294
Q15477	SKIV2L	Helicase SKI2W	0.0958569	5	38.848	0.108876	5	12.347
O75691	UTP20	Small subunit processome component 20 homolog	0.0959919	3	24.989	-0.086512	5	8.4196
Q92538	GBF1	Golgi-specific brefeldin A-resistance guanine nucleotide exchange factor 1	0.0962619	5	30.666	-0.110363	7	9.2809
P28340	POLD1	DNA polymerase delta catalytic subunit	0.0962619	6	35.896	0.00213677	6	16.509
O43837	IDH3B	Isocitrate dehydrogenase [NAD] subunit beta, mitochondrial	0.0969365	3	26.64	0.131613	4	22.392
Q53GQ0	HSD17B12	Very-long-chain 3-oxoacyl-CoA reductase	0.0976108	2	21.199	-0.0313952	2	14.971
Q6YHK3	CD109	CD109 antigen	0.0985543	3	52.004	-0.245374	3	21.611
Q96DV4	MRPL38	39S ribosomal protein L38, mitochondrial	0.0985543	2	11.236	0.0267488	2	4.3405
O75607	NPM3	Nucleoplasmin-3	0.0996319	2	21.292	0.0125918	2	23.493
Q13867	BLMH	Bleomycin hydrolase	0.0999011	3	23.426	0.0855273	6	21.257
O15357	INPPL1	Phosphatidylinositol 3,4,5-trisphosphate 5-phosphatase 2	0.100439	3	19.245	0.0398145	2	3.0264
O15382	BCAT2	Branched-chain-amino-acid aminotransferase, mitochondrial	0.100439	2	14.469	0.124534	1	1.4721
Q9Y320	TMX2	Thioredoxin-related transmembrane protein 2	0.100439	2	16.839	0.173563	1	9.8234
P13073	COX4I1	Cytochrome c oxidase subunit 4 isoform 1, mitochondrial	0.100978	2	12.827	-0.0356239	6	12.856
P22695	UQCRC2	Cytochrome b-c1 complex subunit 2, mitochondrial	0.10165	8	137.14	-0.0735461	11	92.74
P21912	SDHB	Succinate dehydrogenase [ubiquinone] iron-sulfur subunit, mitochondrial	0.102188	3	22.665	0.00549268	4	9.7324
O00487	PSMD14	26S proteasome non-ATPase regulatory subunit 14	0.102322	2	14.76	-0.23952	2	4.8858
O75153	CLUH	Clustered mitochondria protein homolog	0.102322	7	56.569	-0.0596322	8	32.011
P08754	GNAI3	Guanine nucleotide-binding protein G(k) subunit alpha	0.102457	3	103.07	-0.119157	4	71.131
P09884	POLA1	DNA polymerase alpha catalytic subunit	0.102591	3	21.007	-0.159887	3	7.209
Q15165	PON2	Serum paraoxonase/arylesterase 2	0.102725	4	35.467	0.182115	5	14.872
P05387	RPLP2	60S acidic ribosomal protein P2	0.103531	8	135.9	0.080576	8	111.41
Q9NRH3	TUBG2	Tubulin gamma-2 chain	0.103665	1	14.983	0.0204721	2	13.362
O75352	MPDU1	Mannose-P-dolichol utilization defect 1 protein	0.104068	1	12.847	-0.174023	2	14.631
P62888	RPL30	60S ribosomal protein L30	0.104068	1	7.431	0.0689221	4	17.672
Q96P11	NSUN5	Probable 28S rRNA (cytosine-C(5))-methyltransferase	0.104337	2	13.766	-0.182565	2	4.4432
P55072	VCP	Transitional endoplasmic reticulum ATPase	0.104873	25	323.31	0.114098	38	285.82
Q9UKN8	GTF3C4	General transcription factor 3C polypeptide 4	0.10541	3	23.971	-0.0768327	4	8.2388
Q15269	PWP2	Periodic tryptophan protein 2 homolog	0.105678	3	21.852	-0.0332292	1	12.537
Q8N766	EMC1	ER membrane protein complex subunit 1	0.105812	1	8.0706	-0.0695647	3	9.9701
P49748	ACADVL	Very long-chain specific acyl-CoA dehydrogenase, mitochondrial	0.105812	10	82.498	0.123073	15	104.42
P05386	RPLP1	60S acidic ribosomal protein P1	0.105812	1	19.237	0.129655	3	27.045
Q99873	PRMT1	Protein arginine N-methyltransferase 1	0.105946	6	52.492	0.0159284	5	29.385
P36776	LONP1	Lon protease homolog, mitochondrial	0.107018	5	38.467	0.122664	12	54.662
P09496	CLTA	Clathrin light chain A	0.108089	1	6.0407	-0.00446544	4	8.9621
P08581	MET	Hepatocyte growth factor receptor	0.109026	3	22.879	-0.377512	4	10.481
O75746	SLC25A12	Calcium-binding mitochondrial carrier protein Aralar1	0.10916	3	30.35	-0.165044	3	5.9676
P61769	B2M	Beta-2-microglobulin	0.109962	2	25.906	-0.0892269	4	7.6538
Q9Y2Z2	MTO1	Protein MTO1 homolog, mitochondrial	0.110631	1	7.7193	-0.0207689	1	2.8237
P30876	POLR2B	DNA-directed RNA polymerase II subunit RPB2	0.111031	5	32.328	0.0567613	5	8.9222
Q9NVP1	DDX18	ATP-dependent RNA helicase DDX18	0.111165	5	34.932	-0.0702519	8	21.152
Q13155	AIMP2	Aminoacyl tRNA synthase complex-interacting multifunctional protein 2	0.111165	4	42.398	0.172262	5	24.593
Q12769	NUP160	Nuclear pore complex protein Nup160	0.111699	10	90.845	-0.0413832	9	45.314
P60228	EIF3E	Eukaryotic translation initiation factor 3 subunit E	0.1125	7	51.247	0.0211015	12	65.796
O43660	PLRG1	Pleiotropic regulator 1	0.112633	1	57.461	-0.207143	4	16.514
P39019	RPS19	40S ribosomal protein S19	0.1133	6	43.191	0.0486062	8	30.1
P17655	CAPN2	Calpain-2 catalytic subunit	0.1133	5	56.246	0.238919	7	34.643
P62841	RPS15	40S ribosomal protein S15	0.113567	3	41.387	0.0870436	4	33.058
P08574	CYC1	Cytochrome c1, heme protein, mitochondrial	0.113834	4	38.277	-0.10675	4	16.638
P10155	TROVE2	60 kDa SS-A/Ro ribonucleoprotein	0.114234	4	27.595	0.12926	5	21.794
P53985	SLC16A1	Monocarboxylate transporter 1	0.114767	2	32.303	-0.216238	1	1.8459
Q13509	TUBB3	Tubulin beta-3 chain	0.1149	4	36.28	0.0732566	5	60.005
Q14152	EIF3A	Eukaryotic translation initiation factor 3 subunit A	0.115433	11	121.97	0.0697244	21	114.09
Q8IXB1	DNAJC10	DnaJ homolog subfamily C member 10	0.115832	3	18.271	0.179547	2	4.9719
P40763	STAT3	Signal transducer and activator of transcription 3	0.116232	5	52.091	0.00131345	7	50.356
O75718	CRTAP	Cartilage-associated protein	0.116365	4	22.707	0.116129	4	7.2087
O43615	TIMM44	Mitochondrial import inner membrane translocase subunit TIM44	0.116897	5	32.515	0.153767	5	11.383
P27635	RPL10	60S ribosomal protein L10	0.11703	5	31.637	0.0717851	6	33.699
P49321	NASP	Nuclear autoantigenic sperm protein	0.117296	8	92.215	0.0216579	12	60.229
Q16537	PPP2R5E	Serine/threonine-protein phosphatase 2A 56 kDa regulatory subunit epsilon isoform	0.118227	2	12.009	0.0944488	4	9.1291
P25705	ATP5A1	ATP synthase subunit alpha, mitochondrial	0.11836	24	323.31	0.09411	27	257.88
P20674	COX5A	Cytochrome c oxidase subunit 5A, mitochondrial	0.118626	6	64.532	-0.0932897	8	32.469
P25787	PSMA2	Proteasome subunit alpha type-2	0.118758	7	86.034	0.101072	7	65.636
P49327	FASN	Fatty acid synthase	0.119024	66	323.31	0.500483	89	323.31
Q15021	NCAPD2	Condensin complex subunit 1	0.119157	9	102.14	0.102636	11	47.772
P07900	HSP90AA1	Heat shock protein HSP 90-alpha	0.119555	25	323.31	0.069679	27	323.31
P13010	XRCC5	X-ray repair cross-complementing protein 5	0.119954	24	286.8	0.0273073	35	120.98
P60900	PSMA6	Proteasome subunit alpha type-6	0.120219	6	63.521	0.0828815	7	25.038
Q14432	PDE3A	cGMP-inhibited 3,5-cyclic phosphodiesterase A	0.122871	2	29.076	-0.0117819	5	68.732
Q7Z6Z7	HUWE1	E3 ubiquitin-protein ligase HUWE1	0.123136	13	103.18	0.0812779	21	63.687
P00387	CYB5R3	NADH-cytochrome b5 reductase 3	0.125254	4	60.319	0.116911	7	57.074
P47914	RPL29	60S ribosomal protein L29	0.126709	1	8.043	0.088132	1	5.7387
Q68E01	INTS3	Integrator complex subunit 3	0.126841	2	21.522	0.0471148	5	15.855
P49721	PSMB2	Proteasome subunit beta type-2	0.127105	8	64.578	0.141764	7	33.169
Q9UBQ5	EIF3K	Eukaryotic translation initiation factor 3 subunit K	0.127369	4	31.025	-0.0309716	4	8.5959
Q14203	DCTN1	Dynactin subunit 1	0.128161	6	51.775	0.00186228	7	15.773
P34897	SHMT2	Serine hydroxymethyltransferase, mitochondrial	0.128293	11	168.03	0.160443	13	102.44
Q9BPX3	NCAPG	Condensin complex subunit 3	0.128425	3	19.738	0.0727558	3	16.142
A6NHR9	SMCHD1	Structural maintenance of chromosomes flexible hinge domain-containing protein 1	0.128557	4	38.139	0.00314851	4	14.106
P07954	FH	Fumarate hydratase, mitochondrial	0.129613	6	76.78	0.167491	15	131.44
Q2NL82	TSR1	Pre-rRNA-processing protein TSR1 homolog	0.13014	6	53.888	-0.187261	9	39.586
Q9BS26	ERP44	Endoplasmic reticulum resident protein 44	0.13014	3	25.67	0.179172	6	10.019
P63244	GNB2L1	Guanine nucleotide-binding protein subunit beta-2-like 1	0.130404	7	76.533	0.0473981	16	100.71
P16070	CD44	CD44 antigen	0.130536	4	53.184	-0.282143	5	41.857
Q9Y230	RUVBL2	RuvB-like 2	0.130536	10	68.18	0.0843491	13	53.948
Q16643	DBN1	Drebrin	0.130667	5	38.309	-0.180021	8	25.309
Q5U5X0	LYRM7	Complex III assembly factor LYRM7	0.130667	2	12.832	-0.102994	2	1.7593
Q00796	SORD	Sorbitol dehydrogenase	0.130931	4	62.724	0.00991646	9	41.37
O43847	NRD1	Nardilysin	0.131063	10	64.379	-0.00863031	13	100.28
O00592	PODXL	Podocalyxin	0.131853	1	7.0447	-0.0936954	4	22.315
P08238	HSP90AB1	Heat shock protein HSP 90-beta	0.131853	19	323.31	0.0761282	24	239.16
O60306	AQR	Intron-binding protein aquarius	0.134221	4	27.033	-0.17594	7	15.385
Q9BW27	NUP85	Nuclear pore complex protein Nup85	0.134747	3	23.337	-0.0500489	4	10.869
Q8IY67	RAVER1	Ribonucleoprotein PTB-binding 1	0.135272	1	34.41	-0.128161	3	31.652
Q9BYX2	TBC1D2	TBC1 domain family member 2A	0.13606	3	21.31	-0.331591	2	6.8389
Q9NY27	PPP4R2	Serine/threonine-protein phosphatase 4 regulatory subunit 2	0.136323	3	23.151	0.126628	3	7.2963
Q8TDN6	BRIX1	Ribosome biogenesis protein BRX1 homolog	0.136716	6	51.526	-0.131063	8	38.387
O60701	UGDH	UDP-glucose 6-dehydrogenase	0.13711	12	125.65	0.0777869	12	57.619
P06753	TPM3	Tropomyosin alpha-3 chain	0.137241	6	75.544	0.022405	8	34.976
O94826	TOMM70A	Mitochondrial import receptor subunit TOM70	0.139469	4	38.349	0.0480244	7	30.44
P79522	PRR3	Proline-rich protein 3	0.1396	1	7.2846	-0.00705194	1	3.8346
P55884	EIF3B	Eukaryotic translation initiation factor 3 subunit B	0.139731	9	116.3	0.0145287	20	91.388
P62266	RPS23	40S ribosomal protein S23	0.139993	2	19.469	0.00241131	2	9.0542
P55145	MANF	Mesencephalic astrocyte-derived neurotrophic factor	0.139993	1	9.8777	0.157303	3	4.9794
Q9P0L0	VAPA	Vesicle-associated membrane protein-associated protein A	0.140124	4	58.211	0.0441516	4	26.571
Q7L2H7	EIF3M	Eukaryotic translation initiation factor 3 subunit M	0.140386	4	44.918	0.0197407	7	51.817
Q12788	TBL3	Transducin beta-like protein 3	0.14104	4	36.303	-0.108089	8	19.282
Q6DD88	ATL3	Atlastin-3	0.14104	7	105.49	0.0528351	7	45.162
O14929	HAT1	Histone acetyltransferase type B catalytic subunit	0.141171	4	25.633	0.0554863	3	20.078
Q8WUF5	PPP1R13L	RelA-associated inhibitor	0.141433	4	25.768	-0.274888	4	7.0093
P08195	SLC3A2	4F2 cell-surface antigen heavy chain	0.141956	20	323.31	-0.132906	28	244.26
Q15067	ACOX1	Peroxisomal acyl-coenzyme A oxidase 1	0.142217	2	10.954	-0.119954	2	6.9524
Q8TEX9	IPO4	Importin-4	0.142479	6	59.446	-0.0113525	11	50.536
P17066	HSPA6	Heat shock 70 kDa protein 6	0.142609	1	15.323	0.0431999	1	8.4937
Q10471	GALNT2	Polypeptide N-acetylgalactosaminyltransferase 2	0.142609	7	89.718	0.109234	17	60.129
P06576	ATP5B	ATP synthase subunit beta, mitochondrial	0.144307	20	323.31	0.0872428	25	241.09
O15372	EIF3H	Eukaryotic translation initiation factor 3 subunit H	0.144438	3	25.141	0.013509	7	44.109
P49257	LMAN1	Protein ERGIC-53	0.144569	3	24.901	-0.120883	4	16.169
O00303	EIF3F	Eukaryotic translation initiation factor 3 subunit F	0.145221	9	121.05	0.0350026	7	65.558
P57088	TMEM33	Transmembrane protein 33	0.146003	2	33.438	-0.12618	4	17.445
O75116	ROCK2	Rho-associated protein kinase 2	0.146003	5	38.294	0.0528501	4	21.596
P14868	DARS	Aspartate--tRNA ligase, cytoplasmic	0.146264	9	114.83	0.00356786	14	143.85
P33993	MCM7	DNA replication licensing factor MCM7	0.146395	14	131.74	0.165855	15	60.632
Q12849	GRSF1	G-rich sequence factor 1	0.147958	3	27.472	-0.0126402	2	9.9445
P29966	MARCKS	Myristoylated alanine-rich C-kinase substrate	0.148869	4	88.543	-0.00389003	3	22.71
Q08J23	NSUN2	tRNA (cytosine(34)-C(5))-methyltransferase	0.149389	9	118.42	-0.0270125	21	100.46
P15586	GNS	N-acetylglucosamine-6-sulfatase	0.14965	4	27.454	-0.0574156	6	22.558
P50914	RPL14	60S ribosomal protein L14	0.15043	3	31.744	0.0596754	4	18.524
P11177	PDHB	Pyruvate dehydrogenase E1 component subunit beta, mitochondrial	0.15095	5	77.66	0.0615712	10	54.811
Q9HCC0	MCCC2	Methylcrotonoyl-CoA carboxylase beta chain, mitochondrial	0.151079	2	21.251	0.0657779	7	56.338
P31937	HIBADH	3-hydroxyisobutyrate dehydrogenase, mitochondrial	0.151079	5	51.516	0.125242	5	35.951
P42704	LRPPRC	Leucine-rich PPR motif-containing protein, mitochondrial	0.152638	33	323.31	0.00990194	37	206.75
Q10472	GALNT1	Polypeptide N-acetylgalactosaminyltransferase 1	0.153157	2	23.346	-0.132774	1	10.603
Q99714	HSD17B10	3-hydroxyacyl-CoA dehydrogenase type-2	0.153546	9	200.15	0.0664727	11	157.49
P20618	PSMB1	Proteasome subunit beta type-1	0.153546	9	105.77	0.0834164	7	76.602
O43324	EEF1E1	Eukaryotic translation elongation factor 1 epsilon-1	0.154194	5	53.458	0.109763	5	22.514
Q13405	MRPL49	39S ribosomal protein L49, mitochondrial	0.154324	2	39.598	0.0629871	2	18.943
Q7L2J0	MEPCE	7SK snRNA methylphosphate capping enzyme	0.155231	2	10.828	0.0513394	1	1.3613
Q5JTV8	TOR1AIP1	Torsin-1A-interacting protein 1	0.155749	2	18.845	-0.258097	2	6.5179
Q92616	GCN1L1	Translational activator GCN1	0.155879	19	204.37	0.118054	30	125.44
Q9BQ39	DDX50	ATP-dependent RNA helicase DDX50	0.156526	3	25.416	-0.0130692	4	13.059
Q14694	USP10	Ubiquitin carboxyl-terminal hydrolase 10	0.156914	4	29.775	-0.0899049	5	13.53
Q6PKG0	LARP1	La-related protein 1	0.157302	9	54.767	-0.395173	12	40.254
Q13347	EIF3I	Eukaryotic translation initiation factor 3 subunit I	0.157302	5	45.635	0.00798574	8	43.054
P37198	NUP62	Nuclear pore glycoprotein p62	0.157432	2	19.86	-0.384271	4	26.584
A0MZ66	KIAA1598	Shootin-1	0.158208	3	18.316	0.00820336	4	7.9296
Q16181	39326	Septin-7	0.158854	3	54.906	-0.0139267	6	51.258
Q13263	TRIM28	Transcription intermediary factor 1-beta	0.158854	8	68.672	0.048263	13	99.526
P33991	MCM4	DNA replication licensing factor MCM4	0.159112	9	131.05	0.107166	16	82.792
P11216	PYGB	Glycogen phosphorylase, brain form	0.159371	3	18.935	-0.24306	2	3.4941
P68400	CSNK2A1	Casein kinase II subunit alpha	0.159887	5	38.084	0.156306	4	9.5992
Q9Y2W1	THRAP3	Thyroid hormone receptor-associated protein 3	0.162081	4	24.231	-0.505281	5	15.903
P67775	PPP2CA	Serine/threonine-protein phosphatase 2A catalytic subunit alpha isoform	0.16221	3	27.035	0.0127228	5	31.86
Q4VC31	CCDC58	Coiled-coil domain-containing protein 58	0.162468	2	14.987	0.0336581	3	20.951
P29144	TPP2	Tripeptidyl-peptidase 2	0.162726	5	37.878	0.159186	10	27.871
P13804	ETFA	Electron transfer flavoprotein subunit alpha, mitochondrial	0.162855	4	30.586	0.0215993	8	48.572
A1L0T0	ILVBL	Acetolactate synthase-like protein	0.163885	2	19.555	0.0107592	3	9.8554
P27824	CANX	Calnexin	0.164014	9	91.465	0.0737424	18	47.914
Q9UIA9	XPO7	Exportin-7	0.165944	3	45.581	-0.260869	2	2.228
Q12931	TRAP1	Heat shock protein 75 kDa, mitochondrial	0.166073	15	191.68	0.137172	20	118.88
P49720	PSMB3	Proteasome subunit beta type-3	0.16633	6	93.464	0.0313562	8	86.016
P30049	ATP5D	ATP synthase subunit delta, mitochondrial	0.16633	1	25.087	0.0334662	2	13.735
P14314	PRKCSH	Glucosidase 2 subunit beta	0.16633	5	42.205	0.160185	11	36.882
Q13425	SNTB2	Beta-2-syntrophin	0.166587	1	6.6617	-0.335026	2	3.2508
P30566	ADSL	Adenylosuccinate lyase	0.166587	8	66.265	0.0372955	11	42.97
P49736	MCM2	DNA replication licensing factor MCM2	0.167872	11	186.93	0.162913	15	144.36
O00264	PGRMC1	Membrane-associated progesterone receptor component 1	0.168899	5	39.289	0.0639369	3	18.839
Q15019	37500	Septin-2	0.169155	6	64.833	-0.00187429	11	74.044
P54886	ALDH18A1	Delta-1-pyrroline-5-carboxylate synthase	0.170822	14	116.02	0.107632	20	98.725
Q14254	FLOT2	Flotillin-2	0.171207	5	32.507	-0.218967	5	19.786
P56378	MP68	6.8 kDa mitochondrial proteolipid	0.171463	1	5.9518	0.101552	1	1.3598
Q9Y6M9	NDUFB9	NADH dehydrogenase [ubiquinone] 1 beta subcomplex subunit 9	0.171591	1	50.996	0.22489	1	14.398
O75947	ATP5H	ATP synthase subunit d, mitochondrial	0.172103	3	18.483	0.00607208	8	37.678
P52292	KPNA2	Importin subunit alpha-1	0.172488	9	156.39	-0.0890913	16	112.71
P40818	USP8	Ubiquitin carboxyl-terminal hydrolase 8	0.173511	2	32.223	0.167604	1	13.922
Q7L576	CYFIP1	Cytoplasmic FMR1-interacting protein 1	0.175684	4	27.987	0.0898814	1	4.5436
Q5T4S7	UBR4	E3 ubiquitin-protein ligase UBR4	0.176961	6	49.406	0.0396217	15	76.647
P11498	PC	Pyruvate carboxylase, mitochondrial	0.176961	5	53.722	0.151186	15	62.123
O76031	CLPX	ATP-dependent Clp protease ATP-binding subunit clpX-like, mitochondrial	0.179001	3	20.181	-0.458382	4	8.9643
P28070	PSMB4	Proteasome subunit beta type-4	0.180912	4	30.827	0.0538231	7	28.772
Q969G5	PRKCDBP	Protein kinase C delta-binding protein	0.180912	2	11.94	0.0655212	3	19.612
Q8NF37	LPCAT1	Lysophosphatidylcholine acyltransferase 1	0.182819	4	28.226	0.111259	5	27.007
P02786	TFRC	Transferrin receptor protein 1	0.183328	15	267.97	-0.127237	17	181.97
P61604	HSPE1	10 kDa heat shock protein, mitochondrial	0.184217	13	137.28	0.122617	12	50.38
Q14566	MCM6	DNA replication licensing factor MCM6	0.184344	11	163.36	0.165968	17	137.59
P09622	DLD	Dihydrolipoyl dehydrogenase, mitochondrial	0.185232	4	46.269	0.108208	9	79.591
P27144	AK4	Adenylate kinase 4, mitochondrial	0.185486	4	35.32	-0.0567222	4	5.3062
P11021	HSPA5	78 kDa glucose-regulated protein	0.18574	30	323.31	0.124802	36	323.31
Q99961	SH3GL1	Endophilin-A2	0.186501	4	23.239	-0.0729976	3	7.0859
Q5JTH9	RRP12	RRP12-like protein	0.187261	3	44.572	-0.107554	7	40.355
Q9BZF1	OSBPL8	Oxysterol-binding protein-related protein 8	0.187388	1	6.4242	-0.301822	2	1.7978
Q7Z4H3	HDDC2	HD domain-containing protein 2	0.187514	2	14.306	-0.175684	3	9.9675
O60341	KDM1A	Lysine-specific histone demethylase 1A	0.187641	3	38.537	-0.167615	6	18.448
Q14764	MVP	Major vault protein	0.187768	2	11.047	0.0679086	3	10.026
P47712	PLA2G4A	Cytosolic phospholipase A2	0.188907	5	47.179	0.021204	12	62.906
P33992	MCM5	DNA replication licensing factor MCM5	0.189287	7	46.823	0.180463	11	38.166
P19404	NDUFV2	NADH dehydrogenase [ubiquinone] flavoprotein 2, mitochondrial	0.189666	2	13.895	-0.0761486	3	10.58
Q9BQ52	ELAC2	Zinc phosphodiesterase ELAC protein 2	0.190046	4	29.683	0.00254138	6	17.327
Q8NBK3	SUMF1	Sulfatase-modifying factor 1	0.191436	1	6.1514	0.11832	2	16.652
O75306	NDUFS2	NADH dehydrogenase [ubiquinone] iron-sulfur protein 2, mitochondrial	0.19232	3	18.194	-0.161049	5	8.3684
Q6UB35	MTHFD1L	Monofunctional C1-tetrahydrofolate synthase, mitochondrial	0.194087	9	63.996	0.0426945	5	14.448
Q7L2E3	DHX30	Putative ATP-dependent RNA helicase DHX30	0.194717	5	34.755	0.015345	13	32.983
P23284	PPIB	Peptidyl-prolyl cis-trans isomerase B	0.195977	10	110.58	0.106576	14	87.047
P49406	MRPL19	39S ribosomal protein L19, mitochondrial	0.197362	1	6.8009	0.119714	2	4.957
P35270	SPR	Sepiapterin reductase	0.197488	2	12.656	-0.304161	3	36.422
O43592	XPOT	Exportin-T	0.197865	4	32.786	0.0666993	3	6.1341
Q92598	HSPH1	Heat shock protein 105 kDa	0.19862	12	144.07	0.0200332	19	193.06
P82909	MRPS36	28S ribosomal protein S36, mitochondrial	0.198997	2	16.161	0.136506	2	6.9662
P48449	LSS	Lanosterol synthase	0.199625	3	29.609	0.353561	4	8.5582
Q96AY3	FKBP10	Peptidyl-prolyl cis-trans isomerase FKBP10	0.199876	4	31.192	0.229078	8	41.855
P27797	CALR	Calreticulin	0.20063	5	82.505	0.173254	14	96.246
P20073	ANXA7	Annexin A7	0.202136	4	51.818	-0.336969	5	26.911
Q6PI48	DARS2	Aspartate--tRNA ligase, mitochondrial	0.202762	3	19.127	-0.0144981	4	6.1201
Q16836	HADH	Hydroxyacyl-coenzyme A dehydrogenase, mitochondrial	0.202888	5	37.995	0.233532	9	37.89
O43432	EIF4G3	Eukaryotic translation initiation factor 4 gamma 3	0.203138	2	11.465	-0.396488	2	4.0515
P28074	PSMB5	Proteasome subunit beta type-5	0.203514	7	72.576	0.0734388	8	51.569
P00846	MT-ATP6	ATP synthase subunit a	0.203514	1	8.5557	0.078777	1	3.8469
P26440	IVD	Isovaleryl-CoA dehydrogenase, mitochondrial	0.204015	5	33.504	0.0523264	4	8.3046
Q9Y2A7	NCKAP1	Nck-associated protein 1	0.204767	2	12.323	-0.0231844	5	22.782
Q15084	PDIA6	Protein disulfide-isomerase A6	0.205267	12	216.19	0.18641	15	123.34
P11279	LAMP1	Lysosome-associated membrane glycoprotein 1	0.205393	3	34.707	-0.052555	4	52.494
Q9UJX2	CDC23	Cell division cycle protein 23 homolog	0.206018	2	12.73	0.0116607	3	5.6642
P52815	MRPL12	39S ribosomal protein L12, mitochondrial	0.206393	3	49.232	0.110713	4	25.441
Q16718	NDUFA5	NADH dehydrogenase [ubiquinone] 1 alpha subcomplex subunit 5	0.208642	1	10.336	-0.03492	3	17.053
P43121	MCAM	Cell surface glycoprotein MUC18	0.209266	5	59.724	-0.0806577	9	65.411
P99999	CYCS	Cytochrome c	0.210015	6	51.5	-0.0174944	9	36.614
Q14697	GANAB	Neutral alpha-glucosidase AB	0.210264	25	271.89	0.186114	36	161.76
Q9NZT2	OGFR	Opioid growth factor receptor	0.210763	4	62.451	0.00261364	4	35.424
Q9HDC9	APMAP	Adipocyte plasma membrane-associated protein	0.212507	4	37.578	0.168544	7	20.594
Q9BTE3	MCMBP	Mini-chromosome maintenance complex-binding protein	0.212756	3	16.572	-0.0458623	3	4.1023
Q9BVK6	TMED9	Transmembrane emp24 domain-containing protein 9	0.212881	3	19.174	-0.284396	3	10.999
P04179	SOD2	Superoxide dismutase [Mn], mitochondrial	0.213627	4	50.13	0.128456	7	86.874
Q92917	GPKOW	G patch domain and KOW motifs-containing protein	0.213876	2	11.785	-0.339708	2	8.1187
Q9H0S4	DDX47	Probable ATP-dependent RNA helicase DDX47	0.213876	3	32.48	-0.105142	4	35.378
P24752	ACAT1	Acetyl-CoA acetyltransferase, mitochondrial	0.214125	3	39.106	0.193321	7	59.854
P40939	HADHA	Trifunctional enzyme subunit alpha, mitochondrial	0.214871	11	90.249	-0.0122111	17	93.361
Q13162	PRDX4	Peroxiredoxin-4	0.215741	7	78.34	0.19075	10	56.448
P13667	PDIA4	Protein disulfide-isomerase A4	0.215741	13	140.22	0.196707	22	83.722
P51970	NDUFA8	NADH dehydrogenase [ubiquinone] 1 alpha subcomplex subunit 8	0.216982	3	21.743	0.0418181	4	13.082
P51659	HSD17B4	Peroxisomal multifunctional enzyme type 2	0.217355	8	93.37	0.127022	16	76.196
P16435	POR	NADPH--cytochrome P450 reductase	0.218099	7	66.842	0.0934326	6	18.664
P10412	HIST1H1E	Histone H1.4	0.218223	1	14.972	0.0944951	2	8.4975
Q9Y5B9	SUPT16H	FACT complex subunit SPT16	0.218347	9	85.324	0.116817	17	65.821
P30048	PRDX3	Thioredoxin-dependent peroxide reductase, mitochondrial	0.218471	6	82.079	0.110106	8	44.434
Q9GZR7	DDX24	ATP-dependent RNA helicase DDX24	0.218595	3	38.577	-0.0661236	6	20.751
Q92552	MRPS27	28S ribosomal protein S27, mitochondrial	0.218719	1	27.29	0.101165	5	62.562
O75390	CS	Citrate synthase, mitochondrial	0.218719	6	52.529	0.140237	12	56.109
O00217	NDUFS8	NADH dehydrogenase [ubiquinone] iron-sulfur protein 8, mitochondrial	0.219339	2	12.449	-0.0831112	2	9.2399
P28331	NDUFS1	NADH-ubiquinone oxidoreductase 75 kDa subunit, mitochondrial	0.220082	2	41.73	-0.214622	2	8.9738
P00505	GOT2	Aspartate aminotransferase, mitochondrial	0.220206	6	127.36	0.202306	11	70.405
Q8N3C0	ASCC3	Activating signal cointegrator 1 complex subunit 3	0.220454	4	21.693	0.0566863	4	5.2599
P50213	IDH3A	Isocitrate dehydrogenase [NAD] subunit alpha, mitochondrial	0.221568	5	45.18	0.17599	8	61.139
Q96I99	SUCLG2	Succinyl-CoA ligase [GDP-forming] subunit beta, mitochondrial	0.223052	2	11.406	0.182704	5	6.3957
P00367	GLUD1	Glutamate dehydrogenase 1, mitochondrial	0.22404	11	77.096	0.0983511	14	33.875
P52306	RAP1GDS1	Rap1 GTPase-GDP dissociation stimulator 1	0.224164	2	24.288	0.0500991	4	18.837
P11182	DBT	Lipoamide acyltransferase component of branched-chain alpha-keto acid dehydrogenase complex, mitochondrial	0.224287	2	11.658	0.218766	3	7.4817
P23368	ME2	NAD-dependent malic enzyme, mitochondrial	0.225768	2	16.841	0.09599	3	20.227
P05023	ATP1A1	Sodium/potassium-transporting ATPase subunit alpha-1	0.226015	18	198.43	-0.0207689	22	129.08
Q9Y2Z4	YARS2	Tyrosine--tRNA ligase, mitochondrial	0.226139	4	33.657	-0.146264	5	13.632
Q969H8	MYDGF	Myeloid-derived growth factor	0.226262	3	30.536	0.12904	3	12.172
Q86UP2	KTN1	Kinectin	0.226262	19	148.46	0.488755	26	63.653
Q8NFQ8	TOR1AIP2	Torsin-1A-interacting protein 2	0.226509	3	28.898	0.0482034	4	9.2421
P53597	SUCLG1	Succinyl-CoA ligase [ADP/GDP-forming] subunit alpha, mitochondrial	0.226878	2	13.058	0.02283	4	10.854
O75348	ATP6V1G1	V-type proton ATPase subunit G 1	0.227495	1	7.555	-0.0426443	2	13.741
O00469	PLOD2	Procollagen-lysine,2-oxoglutarate 5-dioxygenase 2	0.227864	7	95.549	0.115769	10	61.883
Q9BQ75	CMSS1	Protein CMSS1	0.228234	1	6.3407	-0.178109	2	2.5598
Q08945	SSRP1	FACT complex subunit SSRP1	0.228357	11	124.98	0.138442	13	56.36
P55011	SLC12A2	Solute carrier family 12 member 2	0.22848	2	12.577	-0.161823	3	10.247
Q9BXJ9	NAA15	N-alpha-acetyltransferase 15, NatA auxiliary subunit	0.229342	7	46.329	0.133416	9	30.374
Q10713	PMPCA	Mitochondrial-processing peptidase subunit alpha	0.229588	7	60.338	0.0604274	7	20.623
P33527	ABCC1	Multidrug resistance-associated protein 1	0.229711	5	34.871	-0.0732718	4	14.993
Q14978	NOLC1	Nucleolar and coiled-body phosphoprotein 1	0.232047	5	36.165	-0.184344	7	33.135
Q7L0Y3	TRMT10C	Mitochondrial ribonuclease P protein 1	0.23217	2	11.424	0.0828662	4	10.009
Q9H7Z7	PTGES2	Prostaglandin E synthase 2	0.234992	6	43.816	0.0545271	6	14.801
P30101	PDIA3	Protein disulfide-isomerase A3	0.235359	27	323.31	0.136046	28	164.96
P05388	RPLP0	60S acidic ribosomal protein P0	0.237808	9	129.33	0.0662914	13	100.15
Q9UNN5	FAF1	FAS-associated factor 1	0.238787	4	32.526	0.134129	3	7.1562
P51532	SMARCA4	Transcription activator BRG1	0.240375	1	6.0159	-0.140517	2	9.4592
P30519	HMOX2	Heme oxygenase 2	0.240375	3	69.208	0.06124	4	30.681
P00533	EGFR	Epidermal growth factor receptor	0.241596	5	31.85	-0.126576	4	8.6695
P38646	HSPA9	Stress-70 protein, mitochondrial	0.242206	17	270.27	0.0367922	27	243.55
Q8N5L8	RPP25L	Ribonuclease P protein subunit p25-like protein	0.242938	1	7.6233	-0.171975	1	2.9508
Q07954	LRP1	Prolow-density lipoprotein receptor-related protein 1	0.243791	2	13.27	-0.429964	2	2.0047
O75964	ATP5L	ATP synthase subunit g, mitochondrial	0.244278	2	12.657	0.0672736	2	6.4605
P14735	IDE	Insulin-degrading enzyme	0.245131	5	36.944	0.0576469	10	12.56
P18859	ATP5J	ATP synthase-coupling factor 6, mitochondrial	0.246226	1	7.6928	0.11566	3	27.375
P30040	ERP29	Endoplasmic reticulum resident protein 29	0.246834	9	97.876	0.223525	12	76.79
P50454	SERPINH1	Serpin H1	0.249385	17	264.71	0.0739247	17	122.14
P13674	P4HA1	Prolyl 4-hydroxylase subunit alpha-1	0.24987	4	23.878	0.270991	2	10.625
P05556	ITGB1	Integrin beta-1	0.249991	6	45.504	-0.0783366	9	47.683
Q9Y4R8	TELO2	Telomere length regulation protein TEL2 homolog	0.25181	1	7.6206	0.132277	1	3.5735
P24539	ATP5F1	ATP synthase F(0) complex subunit B1, mitochondrial	0.252779	7	144.5	0.125116	10	85.18
P07237	P4HB	Protein disulfide-isomerase	0.2529	24	299.83	0.173368	33	201.38
P14625	HSP90B1	Endoplasmin	0.254231	23	295.79	0.122664	37	250.07
Q9BYD3	MRPL4	39S ribosomal protein L4, mitochondrial	0.254594	3	21.57	-0.0207689	5	14.684
Q93009	USP7	Ubiquitin carboxyl-terminal hydrolase 7	0.25544	4	35.007	0.02283	10	20.992
P60953	CDC42	Cell division control protein 42 homolog	0.255924	3	26.451	0.0550516	5	31.606
O95881	TXNDC12	Thioredoxin domain-containing protein 12	0.25689	4	39.465	0.132958	5	31.908
Q9UJA5	TRMT6	tRNA (adenine(58)-N(1))-methyltransferase non-catalytic subunit TRM6	0.258579	4	36.746	0.0278073	5	34.32
P09525	ANXA4	Annexin A4	0.2587	2	16.328	-0.0176369	3	16.062
P26006	ITGA3	Integrin alpha-3	0.260507	3	30.97	-0.0753273	3	12.492
P56385	ATP5I	ATP synthase subunit e, mitochondrial	0.260748	3	18.612	0.0102651	4	20.699
Q9NRX2	MRPL17	39S ribosomal protein L17, mitochondrial	0.263515	2	12.205	-0.0809305	3	6.2062
P11310	ACADM	Medium-chain specific acyl-CoA dehydrogenase, mitochondrial	0.263756	1	38.79	0.0257938	6	49.446
Q58FF8	HSP90AB2P	Putative heat shock protein HSP 90-beta 2	0.264236	2	59.366	0.0605477	2	38.001
O43169	CYB5B	Cytochrome b5 type B	0.264957	2	14.314	-0.0468403	2	6.211
Q9Y4E8	USP15	Ubiquitin carboxyl-terminal hydrolase 15	0.266037	4	24.975	0.0154034	6	13.539
Q9Y4L1	HYOU1	Hypoxia up-regulated protein 1	0.266517	9	167.19	0.0414914	12	104.07
P06865	HEXA	Beta-hexosaminidase subunit alpha	0.266637	2	41.853	-0.0176369	2	13.875
O14828	SCAMP3	Secretory carrier-associated membrane protein 3	0.267236	2	17.165	-0.229588	6	48.037
Q6DKI1	RPL7L1	60S ribosomal protein L7-like 1	0.268315	2	13.584	-0.209765	4	12.926
Q8N5N7	MRPL50	39S ribosomal protein L50, mitochondrial	0.268913	1	14.558	-0.0382957	2	3.5336
Q9NYU2	UGGT1	UDP-glucose:glycoprotein glucosyltransferase 1	0.268913	5	31.774	0.184703	12	69.667
Q96A26	FAM162A	Protein FAM162A	0.269033	2	24.903	0.126329	4	16.235
P10809	HSPD1	60 kDa heat shock protein, mitochondrial	0.271784	30	323.31	0.0942332	42	323.31
Q13362	PPP2R5C	Serine/threonine-protein phosphatase 2A 56 kDa regulatory subunit gamma isoform	0.27274	2	14.999	0.0762651	2	8.4271
P06756	ITGAV	Integrin alpha-V	0.273456	3	20.714	-0.00360224	6	20.886
Q16795	NDUFA9	NADH dehydrogenase [ubiquinone] 1 alpha subcomplex subunit 9, mitochondrial	0.274291	2	67.443	0.0203843	4	8.4783
P06858	LPL	Lipoprotein lipase	0.27453	2	13.382	0.201344	2	5.4088
O00116	AGPS	Alkyldihydroxyacetonephosphate synthase, peroxisomal	0.274649	8	73.451	0.0169499	10	60.34
Q02218	OGDH	2-oxoglutarate dehydrogenase, mitochondrial	0.274769	3	42.011	0.0972704	9	43.211
Q99798	ACO2	Aconitate hydratase, mitochondrial	0.277033	6	40.833	0.109872	11	41.813
O95782	AP2A1	AP-2 complex subunit alpha-1	0.279055	3	24.598	0.0331118	4	14.37
P46379	BAG6	Large proline-rich protein BAG6	0.279531	6	38.009	-0.0900404	4	15.327
P48960	CD97	CD97 antigen	0.280125	4	59.662	-0.162855	6	62.105
O60568	PLOD3	Procollagen-lysine,2-oxoglutarate 5-dioxygenase 3	0.280481	14	137.61	0.151026	14	98.241
P08559	PDHA1	Pyruvate dehydrogenase E1 component subunit alpha, somatic form, mitochondrial	0.281431	5	36.82	0.0695124	7	18.827
P35613	BSG	Basigin	0.28155	5	34.296	-0.1141	5	12.729
P40926	MDH2	Malate dehydrogenase, mitochondrial	0.281669	11	226.12	0.113661	14	158.39
Q8TCS8	PNPT1	Polyribonucleotide nucleotidyltransferase 1, mitochondrial	0.283448	6	80.64	-0.0861044	5	36.399
Q96RP9	GFM1	Elongation factor G, mitochondrial	0.283922	4	25.352	0.0227567	6	40.911
P05026	ATP1B1	Sodium/potassium-transporting ATPase subunit beta-1	0.285225	4	30.221	-0.0913952	4	36.492
Q15758	SLC1A5	Neutral amino acid transporter B(0)	0.285225	6	74.899	-0.0732718	9	65.089
Q8NBJ5	COLGALT1	Procollagen galactosyltransferase 1	0.28629	5	41.638	0.150913	6	10.498
O15355	PPM1G	Protein phosphatase 1G	0.287118	4	30.542	0.0201064	5	12.57
P16989	YBX3	Y-box-binding protein 3	0.287472	3	27.951	-0.0762854	5	22.665
O15427	SLC16A3	Monocarboxylate transporter 4	0.287709	4	26.483	-0.0177794	7	21.225
P56556	NDUFA6	NADH dehydrogenase [ubiquinone] 1 alpha subcomplex subunit 6	0.289008	4	33.797	-0.252173	3	5.8143
Q63HN8	RNF213	E3 ubiquitin-protein ligase RNF213	0.289598	2	13.243	0.290021	4	5.9077
Q9NSE4	IARS2	Isoleucine--tRNA ligase, mitochondrial	0.289716	3	16.777	0.255064	4	5.4746
P26358	DNMT1	DNA (cytosine-5)-methyltransferase 1	0.29007	1	7.9268	-0.116897	6	16.809
Q3ZCQ8	TIMM50	Mitochondrial import inner membrane translocase subunit TIM50	0.291132	3	18.845	-0.161049	3	25.796
P14927	UQCRB	Cytochrome b-c1 complex subunit 7	0.291604	3	18.664	-0.0174944	5	19.203
Q9BRQ8	AIFM2	Apoptosis-inducing factor 2	0.293135	2	22.69	-0.218223	2	12.181
Q562R1	ACTBL2	Beta-actin-like protein 2	0.29337	1	9.9527	-0.0110662	1	4.1312
P30533	LRPAP1	Alpha-2-macroglobulin receptor-associated protein	0.294077	5	40.243	0.196823	9	20.954
Q9NVI7	ATAD3A	ATPase family AAA domain-containing protein 3A	0.294782	8	53.59	-0.121546	5	40.279
Q15293	RCN1	Reticulocalbin-1	0.294782	7	65.853	-0.00547185	10	42.108
O95864	FADS2	Fatty acid desaturase 2	0.2949	2	15.837	0.128803	3	7.4431
Q8NBS9	TXNDC5	Thioredoxin domain-containing protein 5	0.296546	8	53.108	0.0578721	11	26.771
P42892	ECE1	Endothelin-converting enzyme 1	0.297133	6	71.027	-0.100439	9	72.56
Q9BUL8	PDCD10	Programmed cell death protein 10	0.297368	3	20.347	-0.360758	3	10.85
Q9ULT8	HECTD1	E3 ubiquitin-protein ligase HECTD1	0.298893	2	15.473	-0.215492	3	8.9987
Q96IX5	USMG5	Up-regulated during skeletal muscle growth protein 5	0.299245	2	18.585	0.148753	2	4.7202
O60313	OPA1	Dynamin-like 120 kDa protein, mitochondrial	0.299362	2	11.855	-0.113434	2	5.4855
P78346	RPP30	Ribonuclease P protein subunit p30	0.299714	2	12.042	-0.103934	3	17.581
Q9HAV7	GRPEL1	GrpE protein homolog 1, mitochondrial	0.300885	5	46.397	0.187855	8	66.327
Q9H2U2	PPA2	Inorganic pyrophosphatase 2, mitochondrial	0.301705	3	18.739	0.0604575	2	4.9583
P31689	DNAJA1	DnaJ homolog subfamily A member 1	0.301822	9	119.8	-0.00504062	14	81.666
P22307	SCP2	Non-specific lipid-transfer protein	0.304628	4	33.218	0.0920018	5	18.641
P43007	SLC1A4	Neutral amino acid transporter A	0.312897	1	9.7877	0.0286018	3	6.2934
Q9Y5L4	TIMM13	Mitochondrial import inner membrane translocase subunit Tim13	0.314871	2	46.987	0.0759153	4	33.465
Q9P2B2	PTGFRN	Prostaglandin F2 receptor negative regulator	0.320311	4	55.374	-0.184344	3	24.459
Q9H488	POFUT1	GDP-fucose protein O-fucosyltransferase 1	0.320773	2	13.626	0.191936	3	11.658
Q9Y3D9	MRPS23	28S ribosomal protein S23, mitochondrial	0.323889	1	7.8075	-0.0192037	2	7.0269
Q9P032	NDUFAF4	NADH dehydrogenase [ubiquinone] 1 alpha subcomplex assembly factor 4	0.326077	2	15.253	0.0912947	2	19.982
P31040	SDHA	Succinate dehydrogenase [ubiquinone] flavoprotein subunit, mitochondrial	0.328836	11	128.12	0.016585	14	75.332
Q6P996	PDXDC1	Pyridoxal-dependent decarboxylase domain-containing protein 1	0.32964	2	17.084	0.249668	6	22.927
Q5JRX3	PITRM1	Presequence protease, mitochondrial	0.333309	4	27.195	0.165564	5	12.771
Q13641	TPBG	Trophoblast glycoprotein	0.334339	3	73.8	-0.0924781	1	14.447
P82930	MRPS34	28S ribosomal protein S34, mitochondrial	0.334568	3	19.307	0.218498	3	8.2002
P36543	ATP6V1E1	V-type proton ATPase subunit E 1	0.335712	1	8.2263	0.0966223	1	3.2078
P60903	S100A10	Protein S100-A10	0.337654	3	28.177	0.129765	5	13.793
O75131	CPNE3	Copine-3	0.337768	2	19.286	-0.012068	4	14.648
Q13564	NAE1	NEDD8-activating enzyme E1 regulatory subunit	0.338681	4	22.99	-0.123666	4	7.2501
Q8IV08	PLD3	Phospholipase D3	0.339251	2	15.816	-0.339365	2	9.0733
P82673	MRPS35	28S ribosomal protein S35, mitochondrial	0.339708	2	14.507	-0.0754642	3	11.879
Q9GZT3	SLIRP	SRA stem-loop-interacting RNA-binding protein, mitochondrial	0.341303	4	30.16	-0.0177794	6	22.929
P15291	B4GALT1	Beta-1,4-galactosyltransferase 1	0.345169	2	28.442	-0.0625362	2	39.677
Q92791	LEPREL4	Synaptonemal complex protein SC65	0.345851	3	23.996	0.0267194	3	4.0515
O75312	ZPR1	Zinc finger protein ZPR1	0.346418	1	12.737	0.220984	3	11.244
Q86Y56	DNAAF5	Dynein assembly factor 5, axonemal	0.347212	3	32.479	1.44073	2	9.2982
P10515	DLAT	Dihydrolipoyllysine-residue acetyltransferase component of pyruvate dehydrogenase complex, mitochondrial	0.352533	3	23.625	0.145366	7	16.188
Q02809	PLOD1	Procollagen-lysine,2-oxoglutarate 5-dioxygenase 1	0.354791	16	166.68	0.144967	22	149.75
Q92743	HTRA1	Serine protease HTRA1	0.359184	1	7.0467	0.225498	1	1.9725
P17096	HMGA1	High mobility group protein HMG-I/HMG-Y	0.362891	2	18.485	0.0425014	3	9.4118
P54709	ATP1B3	Sodium/potassium-transporting ATPase subunit beta-3	0.363451	3	29.489	-0.0130692	2	13.381
Q6NVY1	HIBCH	3-hydroxyisobutyryl-CoA hydrolase, mitochondrial	0.366252	2	30.425	0.143102	4	17.552
P13995	MTHFD2	Bifunctional methylenetetrahydrofolate dehydrogenase/cyclohydrolase, mitochondrial	0.367036	2	15.329	0.102558	3	10.239
P48723	HSPA13	Heat shock 70 kDa protein 13	0.367483	2	11.242	0.165402	2	1.8534
Q16186	ADRM1	Proteasomal ubiquitin receptor ADRM1	0.368824	1	7.152	-0.126576	2	5.5733
Q02818	NUCB1	Nucleobindin-1	0.372061	7	51.378	0.132499	10	26.269
Q5SRE5	NUP188	Nucleoporin NUP188 homolog	0.373175	1	7.5456	-0.227002	4	9.7602
Q9UNW1	MINPP1	Multiple inositol polyphosphate phosphatase 1	0.374733	1	6.8798	0.360638	2	2.9929
Q96HE7	ERO1L	ERO1-like protein alpha	0.374956	4	29.515	0.194179	6	15.583
Q29940	HLA-B	HLA class I histocompatibility antigen, B-59 alpha chain	0.376513	1	49.92	-0.213005	0	6.9395
O43286	B4GALT5	Beta-1,4-galactosyltransferase 5	0.379177	1	6.0094	-0.0824301	1	1.7636
P21964	COMT	Catechol O-methyltransferase	0.380619	1	7.1428	-0.288772	2	3.031
P11166	SLC2A1	Solute carrier family 2, facilitated glucose transporter member 1	0.381505	3	22.274	0.0450295	4	10.191
O15460	P4HA2	Prolyl 4-hydroxylase subunit alpha-2	0.390117	5	33.547	0.260757	5	10.829
O75439	PMPCB	Mitochondrial-processing peptidase subunit beta	0.390558	4	42.672	-0.0350608	3	26.029
P49643	PRIM2	DNA primase large subunit	0.396488	3	17.67	-0.111566	3	6.2307
P17301	ITGA2	Integrin alpha-2	0.396598	2	14.377	-0.028852	2	15.158
P09601	HMOX1	Heme oxygenase 1	0.397036	9	100.13	0.0250743	5	14.935
O94925	GLS	Glutaminase kidney isoform, mitochondrial	0.399554	15	194.29	0.060939	17	124.43
Q9Y2S7	POLDIP2	Polymerase delta-interacting protein 2	0.410558	6	49.393	0.10431	8	24.732
Q9Y5J9	TIMM8B	Mitochondrial import inner membrane translocase subunit Tim8 B	0.416516	1	10.062	-0.11929	1	13.457
Q9NX55	HYPK	Huntingtin-interacting protein K	0.416624	2	14.57	-0.148218	3	6.8828
Q01581	HMGCS1	Hydroxymethylglutaryl-CoA synthase, cytoplasmic	0.418568	2	53.996	0.0162202	3	50.346
O75489	NDUFS3	NADH dehydrogenase [ubiquinone] iron-sulfur protein 3, mitochondrial	0.420402	4	31.634	-0.132379	5	14.235
Q9Y3B9	RRP15	RRP15-like protein	0.430071	3	42.534	-0.120219	3	10.051
Q13724	MOGS	Mannosyl-oligosaccharide glucosidase	0.437654	2	12.267	0.0714819	3	14.536
O94855	SEC24D	Protein transport protein Sec24D	0.437973	2	11.804	-0.183074	3	5.6493
Q9GZT8	NIF3L1	NIF3-like protein 1	0.44297	2	12.417	0.166049	2	5.8717
P27105	STOM	Erythrocyte band 7 integral membrane protein	0.447209	2	23.49	-0.196859	4	21.438
Q8N183	NDUFAF2	Mimitin, mitochondrial	0.447949	3	21.472	0.0624447	3	6.3143
Q13616	CUL1	Cullin-1	0.448161	2	11.815	0.0931402	4	14.551
O75608	LYPLA1	Acyl-protein thioesterase 1	0.452595	2	13.131	-0.821873	4	15.418
Q8IVL6	LEPREL2	Prolyl 3-hydroxylase 3	0.459641	4	28.02	0.181935	3	11.567
O95155	UBE4B	Ubiquitin conjugation factor E4 B	0.464982	3	19.01	-0.026021	5	17.436
Q16850	CYP51A1	Lanosterol 14-alpha demethylase	0.467697	1	9.981	-0.0330882	4	7.4454
Q9UHG3	PCYOX1	Prenylcysteine oxidase 1	0.472384	3	47.035	0.288505	5	50.273
Q04837	SSBP1	Single-stranded DNA-binding protein, mitochondrial	0.476122	2	68.816	0.0891139	5	40.434
Q9UPU5	USP24	Ubiquitin carboxyl-terminal hydrolase 24	0.493032	3	18.693	0.0791579	4	12.936
P53634	CTSC	Dipeptidyl peptidase 1	0.500292	3	18.017	-0.0957219	4	10.729
Q8WUX1	SLC38A5	Sodium-coupled neutral amino acid transporter 5	0.513794	2	13.543	-0.231555	2	4.3725
Q15582	TGFBI	Transforming growth factor-beta-induced protein ig-h3	0.521855	1	6.5312	-0.0692897	2	3.6113
O15031	PLXNB2	Plexin-B2	0.532566	3	19.666	-0.088413	4	21.329
P15927	RPA2	Replication protein A 32 kDa subunit	0.534062	2	10.479	-0.0160684	3	31.855
P18615	NELFE	Negative elongation factor E	0.5655	2	19.263	-0.481816	3	10.291
O43854	EDIL3	EGF-like repeat and discoidin I-like domain-containing protein 3	0.572017	3	24.2	0.1218	3	7.7549
Q96KA5	CLPTM1L	Cleft lip and palate transmembrane protein 1-like protein	0.572793	2	24.905	-0.119423	2	8.9509
O14657	TOR1B	Torsin-1B	0.595217	2	13.955	0.0808049	2	3.012
Q08380	LGALS3BP	Galectin-3-binding protein	0.597412	1	19.639	-0.0017302	5	20.294
Q13243	SRSF5	Serine/arginine-rich splicing factor 5	0.605494	2	14.569	-0.125519	2	8.5177
P32004	L1CAM	Neural cell adhesion molecule L1	0.611456	5	56.813	0.00352448	12	46.196
Q9NZ08	ERAP1	Endoplasmic reticulum aminopeptidase 1	0.640066	3	56.171	-0.0206267	2	11.693
Q3ZAQ7	VMA21	Vacuolar ATPase assembly integral membrane protein VMA21	0.658189	1	6.7839	-0.154583	1	2.3725
Q9P0K7	RAI14	Ankycorbin	0.670931	2	13.119	-0.593688	5	11.071
P78318	IGBP1	Immunoglobulin-binding protein 1	0.673376	2	11.718	-0.261832	5	16.31
Q01970	PLCB3	1-phosphatidylinositol 4,5-bisphosphate phosphodiesterase beta-3	0.679244	2	13.812	-0.0370307	3	3.1982
Q13501	SQSTM1	Sequestosome-1	0.725349	6	40.065	0.0619024	6	25.701
O95487	SEC24B	Protein transport protein Sec24B	0.740539	2	28.166	-0.116764	4	35.781
P51398	DAP3	28S ribosomal protein S29, mitochondrial	0.755315	1	7.2267	0.0132469	3	10.276
Q92626	PXDN	Peroxidasin homolog	0.758474	4	23.489	0.00105355	3	7.3475
P04040	CAT	Catalase	0.771294	3	17.325	0.0664123	3	6.7169
P10909	CLU	Clusterin	0.818196	6	46.452	0.07224	8	32.084
Q8NBP7	PCSK9	Proprotein convertase subtilisin/kexin type 9	0.867738	2	23.052	0.353579	2	13.898
Q96C36	PYCR2	Pyrroline-5-carboxylate reductase 2	1.06984	1	14.767	0.126722	2	16.83
Q6P1L8	MRPL14	39S ribosomal protein L14, mitochondrial	1.07758	3	22.834	-0.199248	3	11.976
Q92820	GGH	Gamma-glutamyl hydrolase	1.22064	2	24.431	0.275559	2	9.0954
Q96EY1	DNAJA3	DnaJ homolog subfamily A member 3, mitochondrial	2.27504	2	10.76	0.0890678	2	1.5547
Q96IR7	HPDL	4-hydroxyphenylpyruvate dioxygenase-like protein	2.61431	1	6.1308	-1.04404	2	2.6042
