# Supplementary material for: Rapid Remodeling of the Host Epithelial Cell Proteome by the Listeriolysin O (LLO) Pore-forming Toxin
Source: Mol Cell Proteomics. 2018 May 11;17(8):1627–36. doi: 10.1074/mcp.RA118.000767 (PMC6072537; doi:10.1074/mcp.RA118.000767)
Supplement: Supplemental Data [file supp_RA118.000767_137078_1_supp_132598_p87lqq.xlsx]

## Sheet: Table S2A
Supplementary Table S2A. List of the 2,972 proteins that were quantified in label-free shotgun proteomic experiments, in the absence of proteasome inhibitors. For protein identification, the FDR was set at 1% on the PSM, peptide and protein level. The 149 proteins that were significantly downregulated upon LLO treatment are highlighted in green (FDR=0.05; S0=1). Columns from left to right corresp…
Majority protein accession	Gene name	Protein name	log2 (LLO/control)	-log (P-value)	Significant changes in protein level (LLO vs CTRL)	# unique peptides	protein score
Q9UII2	ATPIF1	ATPase inhibitor, mitochondrial	-5.10731	2.03968	+	6	9.1945
P61956	SUMO2	Small ubiquitin-related modifier 2	-4.38876	3.03176	+	2	4.0894
P61513	RPL37A	60S ribosomal protein L37a	-4.32711	2.63523	+	3	2.0032
Q8WWH5	TRUB1	Probable tRNA pseudouridine synthase 1	-4.26289	5.09329	+	2	3.8573
P50238	CRIP1	Cysteine-rich protein 1	-4.08512	2.53741	+	4	14.738
O75964	ATP5L	ATP synthase subunit g, mitochondrial	-3.92196	3.69379	+	2	3.906
Q9H3K6	BOLA2	BolA-like protein 2	-3.67113	1.33548	+	5	33.208
P35754	GLRX	Glutaredoxin-1	-3.59311	5.02373	+	4	120.35
P61081	UBE2M	NEDD8-conjugating enzyme Ubc12	-3.48868	3.62267	+	5	48.443
Q99878	HIST1H2AJ	Histone H2A type 1-J	-3.44726	1.15344	+	0	262.48
Q14353	GAMT	Guanidinoacetate N-methyltransferase	-3.26907	3.14152	+	2	5.136
Q8WZ82	OVCA2	Ovarian cancer-associated gene 2 protein	-3.25043	5.50383	+	5	10.085
O75368	SH3BGRL	SH3 domain-binding glutamic acid-rich-like protein	-3.13612	2.90998	+	5	9.5357
Q9UNN8	PROCR	Endothelial protein C receptor	-3.05893	4.35426	+	3	6.028
P06454	PTMA	Prothymosin alpha	-3.05505	1.80447	+	5	18.381
Q13526	PIN1	Peptidyl-prolyl cis-trans isomerase NIMA-interacting 1	-2.98259	1.8074	+	5	11.033
Q969Q0	RPL36AL	60S ribosomal protein L36a-like	-2.83063	1.72508	+	5	6.1825
Q9Y281	CFL2	Cofilin-2	-2.79105	0.904199	+	5	7.3542
P63146	UBE2B	Ubiquitin-conjugating enzyme E2 B	-2.75668	1.63946	+	2	3.7074
Q59GN2	RPL39P5	Putative 60S ribosomal protein L39-like 5	-2.70811	0.59327	+	1	3.2146
Q9P1F3	ABRACL	Costars family protein ABRACL	-2.64829	3.96879	+	3	6.757
P62942	FKBP1A	Peptidyl-prolyl cis-trans isomerase FKBP1A	-2.5679	5.92497	+	5	47.681
P07108	DBI	Acyl-CoA-binding protein	-2.49204	4.75458	+	2	241.87
O60869	EDF1	Endothelial differentiation-related factor 1	-2.47805	2.90814	+	3	8.6774
P61313	RPL15	60S ribosomal protein L15	-2.47291	1.98698	+	12	20.445
Q15843	NEDD8	NEDD8	-2.42933	4.03667	+	1	8.1253
Q9H299	SH3BGRL3	SH3 domain-binding glutamic acid-rich-like protein 3	-2.42777	1.58274	+	4	92.229
Q15125	EBP	3-beta-hydroxysteroid-Delta(8),Delta(7)-isomerase	-2.41923	4.14854	+	2	13.64
P05161	ISG15	Ubiquitin-like protein ISG15	-2.41658	2.38454	+	5	43.506
P46779	RPL28	60S ribosomal protein L28	-2.24113	2.15189	+	4	7.5601
Q969H8	MYDGF	Myeloid-derived growth factor	-2.23735	1.10236	+	3	3.2194
P04080	CSTB	Cystatin-B	-2.15825	6.9348	+	7	89.301
Q8WXI7	MUC16	Mucin-16	-2.14361	3.53946	+	19	55.744
P62837	UBE2D2	Ubiquitin-conjugating enzyme E2 D2	-2.11844	1.45835	+	3	127.91
Q8WVJ2	NUDCD2	NudC domain-containing protein 2	-2.10052	3.52968	+	3	15.452
Q13636	RAB31	Ras-related protein Rab-31	-2.08738	1.39117	+	5	25.909
Q16850	CYP51A1	Lanosterol 14-alpha demethylase	-2.0455	1.44882	+	4	5.9831
P52434	POLR2H	DNA-directed RNA polymerases I, II, and III subunit RPABC3	-2.02494	1.88497	+	2	3.95
P67812	SEC11A	Signal peptidase complex catalytic subunit SEC11A	-2.00182	1.77345	+	4	4.2404
P60983	GMFB	Glia maturation factor beta	-1.99068	1.78293	+	2	33.424
Q6EMK4	VASN	Vasorin	-1.98489	2.42867	+	5	19.659
Q16778	HIST2H2BE	Histone H2B type 2-E	-1.96628	1.6454	+	2	31.785
Q9BRA2	TXNDC17	Thioredoxin domain-containing protein 17	-1.95778	3.74241	+	5	14.924
Q969E4	TCEAL3	Transcription elongation factor A protein-like 3	-1.9334	2.55913	+	3	3.5312
Q01469	FABP5	Fatty acid-binding protein, epidermal	-1.92718	3.47575	+	7	40.728
P51397	DAP	Death-associated protein 1	-1.91875	1.01898	+	2	5.1388
Q9Y316	MEMO1	Protein MEMO1	-1.91303	1.92419	+	3	2.3647
P62330	ARF6	ADP-ribosylation factor 6	-1.90056	2.39597	+	3	4.9761
Q9H479	FN3K	Fructosamine-3-kinase	-1.87839	1.86629	+	4	92.129
Q9BV57	ADI1	1,2-dihydroxy-3-keto-5-methylthiopentene dioxygenase	-1.86458	1.55785	+	4	4.6215
P62851	RPS25	40S ribosomal protein S25	-1.86241	2.12227	+	4	8.4442
Q5VWZ2	LYPLAL1	Lysophospholipase-like protein 1	-1.85816	4.5323	+	2	32.692
Q969G6	RFK	Riboflavin kinase	-1.85712	1.57582	+	5	38.244
Q14847	LASP1	LIM and SH3 domain protein 1	-1.82627	9.54759	+	8	58.793
Q96DG6	CMBL	Carboxymethylenebutenolidase homolog	-1.82029	3.49074	+	6	58.967
P36405	ARL3	ADP-ribosylation factor-like protein 3	-1.80706	3.75916	+	8	210.83
Q9Y237	PIN4	Peptidyl-prolyl cis-trans isomerase NIMA-interacting 4	-1.78091	2.27437	+	4	8.3654
Q8IU85	CAMK1D	Calcium/calmodulin-dependent protein kinase type 1D	-1.77987	1.01397	+	3	2.6045
O60493	SNX3	Sorting nexin-3	-1.77838	4.45388	+	4	5.74
Q9NRX4	PHPT1	14 kDa phosphohistidine phosphatase	-1.77341	5.2807	+	2	88.373
P61073	CXCR4	C-X-C chemokine receptor type 4	-1.75337	2.89772	+	2	5.1469
Q09472	EP300	Histone acetyltransferase p300	-1.74866	1.72166	+	3	4.1426
O95834	EML2	Echinoderm microtubule-associated protein-like 2	-1.74236	2.1597	+	4	13.328
Q9Y3C8	UFC1	Ubiquitin-fold modifier-conjugating enzyme 1	-1.73334	4.14153	+	3	7.9864
O75376	NCOR1	Nuclear receptor corepressor 1	-1.72195	0.680407		4	3.0306
P61009	SPCS3	Signal peptidase complex subunit 3	-1.71535	1.17447	+	2	4.1304
P42167	TMPO	Lamina-associated polypeptide 2, isoforms beta/gamma	-1.70373	3.85652	+	6	24.583
P24666	ACP1	Low molecular weight phosphotyrosine protein phosphatase	-1.66677	5.25187	+	8	65.615
P41223	BUD31	Protein BUD31 homolog	-1.63692	0.76136		6	54.319
Q9BYN0	SRXN1	Sulfiredoxin-1	-1.62717	1.53848	+	2	4.8354
Q93096	PTP4A1	Protein tyrosine phosphatase type IVA 1	-1.62454	1.32081	+	4	40.503
Q01995	TAGLN	Transgelin	-1.61599	4.3224	+	13	46.124
P61960	UFM1	Ubiquitin-fold modifier 1	-1.61051	3.96009	+	2	23.741
P49790	NUP153	Nuclear pore complex protein Nup153	-1.60693	1.79549	+	5	12.776
O43709	WBSCR22	Probable 18S rRNA (guanine-N(7))-methyltransferase	-1.60338	2.03839	+	3	16.008
Q9NWV4	C1orf123	UPF0587 protein C1orf123	-1.59969	3.64074	+	2	4.439
P00374	DHFR	Dihydrofolate reductase	-1.5765	1.07742	+	5	29.064
P47914	RPL29	60S ribosomal protein L29	-1.566	1.81343	+	2	5.2831
Q9UKX5	ITGA11	Integrin alpha-11	-1.5523	1.12379	+	5	14.953
Q9UMY4	SNX12	Sorting nexin-12	-1.54957	6.157	+	5	14.634
Q16527	CSRP2	Cysteine and glycine-rich protein 2	-1.54203	2.7894	+	4	6.4733
O15126	SCAMP1	Secretory carrier-associated membrane protein 1	-1.53739	1.26139	+	3	4.0913
P56211	ARPP19	cAMP-regulated phosphoprotein 19	-1.53362	2.77511	+	2	7.5915
Q8TE02	ELP5	Elongator complex protein 5	-1.52386	1.44616	+	2	28.197
Q9NPD8	UBE2T	Ubiquitin-conjugating enzyme E2 T	-1.51932	1.8686	+	4	22.698
P07311	ACYP1	Acylphosphatase-1	-1.51328	2.03595	+	4	2.2938
O14907	TAX1BP3	Tax1-binding protein 3	-1.51096	1.68981	+	2	13.756
P10599	TXN	Thioredoxin	-1.50709	4.15684	+	6	82.87
P00918	CA2	Carbonic anhydrase 2	-1.50161	4.22192	+	7	16.6
O75347	TBCA	Tubulin-specific chaperone A	-1.49699	3.20563	+	10	13.776
Q86WR0	CCDC25	Coiled-coil domain-containing protein 25	-1.49421	1.82466	+	3	5.2625
O14562	UBFD1	Ubiquitin domain-containing protein UBFD1	-1.48928	0.841966		3	10.632
P68036	UBE2L3	Ubiquitin-conjugating enzyme E2 L3	-1.48755	4.72874	+	5	77.103
Q9NYJ1	COA4	Cytochrome c oxidase assembly factor 4 homolog, mitochondrial	-1.47728	1.29351	+	2	6.5766
Q8TC12	RDH11	Retinol dehydrogenase 11	-1.45968	2.08442	+	2	3.5583
Q9BU61	NDUFAF3	NADH dehydrogenase [ubiquinone] 1 alpha subcomplex assembly factor 3	-1.45684	0.753758		2	9.459
Q9NRL3	STRN4	Striatin-4	-1.4563	1.92973	+	2	7.6022
Q9Y2R0	COA3	Cytochrome c oxidase assembly factor 3 homolog, mitochondrial	-1.43726	1.88152	+	1	2.3921
P30086	PEBP1	Phosphatidylethanolamine-binding protein 1	-1.42913	4.81506	+	12	145.01
P09496	CLTA	Clathrin light chain A	-1.42338	1.85658	+	4	3.3999
O43414	ERI3	ERI1 exoribonuclease 3	-1.41948	1.1242	+	2	10.699
P30043	BLVRB	Flavin reductase (NADPH)	-1.41891	3.22243	+	6	31.693
Q13404	UBE2V1	Ubiquitin-conjugating enzyme E2 variant 1	-1.41672	4.35565	+	2	6.2016
P50583	NUDT2	Bis(5-nucleosyl)-tetraphosphatase [asymmetrical]	-1.41413	3.91794	+	8	19.91
Q96C19	EFHD2	EF-hand domain-containing protein D2	-1.4135	4.46742	+	9	13.03
Q14118	DAG1	Dystroglycan	-1.39704	4.85962	+	9	22.729
Q9UIW2	PLXNA1	Plexin-A1	-1.38674	1.98866	+	2	2.0834
P62937	PPIA	Peptidyl-prolyl cis-trans isomerase A	-1.38053	4.96869	+	9	323.31
Q9NQ88	TIGAR	Fructose-2,6-bisphosphatase TIGAR	-1.38014	5.11153	+	5	14.329
Q9BUN8	DERL1	Derlin-1	-1.36938	0.925728		2	11.418
P17813	ENG	Endoglin	-1.35912	1.48439	+	5	34.504
O00442	RTCA	RNA 3-terminal phosphate cyclase	-1.35174	1.84542	+	3	7.6977
Q8N584	TTC39C	Tetratricopeptide repeat protein 39C	-1.34184	1.28932	+	3	16.104
O95372	LYPLA2	Acyl-protein thioesterase 2	-1.33868	5.18155	+	8	78.353
Q9UBG0	MRC2	C-type mannose receptor 2	-1.30545	2.75738	+	5	28.378
Q8WUW1	BRK1	Protein BRICK1	-1.29853	2.301	+	4	34.728
P51452	DUSP3	Dual specificity protein phosphatase 3	-1.28428	1.0792		2	3.2495
O14925	TIMM23	Mitochondrial import inner membrane translocase subunit Tim23	-1.27952	0.519029		2	5.6321
O75531	BANF1	Barrier-to-autointegration factor	-1.27716	3.91289	+	7	21.657
P10316	HLA-A	HLA class I histocompatibility antigen, A-69 alpha chain	-1.27039	1.97661	+	0	2.0721
Q13158	FADD	FAS-associated death domain protein	-1.26159	4.77755	+	3	101.23
Q9HC35	EML4	Echinoderm microtubule-associated protein-like 4	-1.25967	2.14294	+	6	7.9266
O43447	PPIH	Peptidyl-prolyl cis-trans isomerase H	-1.25067	3.20219	+	5	4.0087
Q6P1N9	TATDN1	Putative deoxyribonuclease TATDN1	-1.24246	1.07992		3	27.974
O15498	YKT6	Synaptobrevin homolog YKT6	-1.23967	2.06645	+	4	11.987
P53384	NUBP1	Cytosolic Fe-S cluster assembly factor NUBP1	-1.22427	0.880481		2	7.7024
Q92536	SLC7A6	Y+L amino acid transporter 2	-1.22371	1.83324	+	3	4.7943
P84077	ARF1	ADP-ribosylation factor 1	-1.2126	4.33564	+	5	45.545
Q9H2H8	PPIL3	Peptidyl-prolyl cis-trans isomerase-like 3	-1.21103	0.79847		4	13.665
P52943	CRIP2	Cysteine-rich protein 2	-1.20904	3.54752	+	10	59.585
Q9H8S9	MOB1A	MOB kinase activator 1A	-1.20897	4.44298	+	4	8.7914
Q8NFU3	TSTD1	Thiosulfate sulfurtransferase/rhodanese-like domain-containing protein 1	-1.20819	1.22784		3	7.4017
Q02241	KIF23	Kinesin-like protein KIF23	-1.20687	1.73742	+	4	6.5431
Q8TD19	NEK9	Serine/threonine-protein kinase Nek9	-1.20684	1.79634	+	4	5.0662
Q14692	BMS1	Ribosome biogenesis protein BMS1 homolog	-1.19748	1.31671		6	23.296
Q96IU4	ABHD14B	Alpha/beta hydrolase domain-containing protein 14B	-1.19622	1.17013		2	1.9211
Q9UK41	VPS28	Vacuolar protein sorting-associated protein 28 homolog	-1.18707	0.901287		5	10.104
P21291	CSRP1	Cysteine and glycine-rich protein 1	-1.1762	5.65631	+	7	74.248
Q9Y3A5	SBDS	Ribosome maturation protein SBDS	-1.16527	4.78029	+	8	21.675
Q8WZA0	LZIC	Protein LZIC	-1.16218	2.07531	+	5	6.0248
P16455	MGMT	Methylated-DNA--protein-cysteine methyltransferase	-1.16199	1.6621	+	2	7.4503
P00568	AK1	Adenylate kinase isoenzyme 1	-1.1551	5.06714	+	9	234.93
Q15126	PMVK	Phosphomevalonate kinase	-1.14356	3.53358	+	7	27.249
P41567	EIF1	Eukaryotic translation initiation factor 1	-1.14238	5.43453	+	3	88.849
P62993	GRB2	Growth factor receptor-bound protein 2	-1.14171	2.64847	+	7	27.955
P62328	TMSB4X	Thymosin beta-4	-1.13824	0.275113		1	37.875
Q10589	BST2	Bone marrow stromal antigen 2	-1.13452	1.95962	+	2	3.6438
Q9H910	HN1L	Hematological and neurological expressed 1-like protein	-1.13103	3.63064	+	7	24.009
Q9HD15	SRA1	Steroid receptor RNA activator 1	-1.11295	0.784822		3	19.875
Q9H974	QTRTD1	Queuine tRNA-ribosyltransferase subunit QTRTD1	-1.10953	0.752311		4	6.5142
Q14019	COTL1	Coactosin-like protein	-1.10909	2.05592	+	7	49.555
O14949	UQCRQ	Cytochrome b-c1 complex subunit 8	-1.10675	0.741973		2	19.263
P18085	ARF4	ADP-ribosylation factor 4	-1.10507	4.63172	+	8	197.88
Q13907	IDI1	Isopentenyl-diphosphate Delta-isomerase 1	-1.10439	6.15766	+	8	25.609
Q9P2X0	DPM3	Dolichol-phosphate mannosyltransferase subunit 3	-1.08846	2.00318	+	2	6.3722
Q9BRX2	PELO	Protein pelota homolog	-1.08352	0.465411		7	12.535
Q5T280	C9orf114	Putative methyltransferase C9orf114	-1.08295	1.60243		5	8.2074
Q99700	ATXN2	Ataxin-2	-1.07991	2.28838	+	5	9.9517
Q9Y608	LRRFIP2	Leucine-rich repeat flightless-interacting protein 2	-1.07487	1.44268		2	4.2892
Q5JTV8	TOR1AIP1	Torsin-1A-interacting protein 1	-1.0728	4.87354	+	7	26.224
Q5T6V5	C9orf64	UPF0553 protein C9orf64	-1.07009	0.985058		4	4.5482
P33552	CKS2	Cyclin-dependent kinases regulatory subunit 2	-1.06393	3.29636	+	3	7.3561
O75223	GGCT	Gamma-glutamylcyclotransferase	-1.06019	1.80323		6	11.99
Q86U90	YRDC	YrdC domain-containing protein, mitochondrial	-1.05474	1.61632		3	4.1129
O43854	EDIL3	EGF-like repeat and discoidin I-like domain-containing protein 3	-1.04865	0.699104		8	12.315
Q9NVX2	NLE1	Notchless protein homolog 1	-1.01964	1.91462		3	39.705
Q8IXQ4	GPALPP1	GPALPP motifs-containing protein 1	-1.01837	1.94443		2	2.269
Q92673	SORL1	Sortilin-related receptor	-1.01533	1.76461		2	4.7095
P51572	BCAP31	B-cell receptor-associated protein 31	-1.00985	0.412075		3	2.8949
A1L0T0	ILVBL	Acetolactate synthase-like protein	-1.00922	1.64825		2	6.7982
P84101	SERF2	Small EDRK-rich factor 2	-1.00492	0.77357		2	4.0618
P15291	B4GALT1	Beta-1,4-galactosyltransferase 1	-0.989925	0.472667		5	42.92
Q9Y5J1	UTP18	U3 small nucleolar RNA-associated protein 18 homolog	-0.989657	0.563371		3	6.5957
P46937	YAP1	Transcriptional coactivator YAP1	-0.98194	0.714987		2	1.5393
O75828	CBR3	Carbonyl reductase [NADPH] 3	-0.973523	0.33523		2	2.315
P51965	UBE2E1	Ubiquitin-conjugating enzyme E2 E1	-0.972724	2.62021	+	2	5.0858
Q9BV86	NTMT1	N-terminal Xaa-Pro-Lys N-methyltransferase 1	-0.969235	3.42273	+	5	20.003
P58546	MTPN	Myotrophin	-0.965585	5.51	+	6	311.81
Q9NP77	SSU72	RNA polymerase II subunit A C-terminal domain phosphatase SSU72	-0.960913	1.07733		3	11.58
Q12974	PTP4A2	Protein tyrosine phosphatase type IVA 2	-0.960841	2.01538		3	54.027
O43768	ENSA	Alpha-endosulfine	-0.957549	3.08997	+	4	16.535
Q13685	AAMP	Angio-associated migratory cell protein	-0.951766	0.43564		3	3.3264
P61024	CKS1B	Cyclin-dependent kinases regulatory subunit 1	-0.946515	3.75487	+	4	11.871
CON__P04264	KRT1	Keratin, type II cytoskeletal 1	-0.94463	0.433917		4	22.071
P29373	CRABP2	Cellular retinoic acid-binding protein 2	-0.94122	2.03206		4	4.6462
Q6YHU6	THADA	Thyroid adenoma-associated protein	-0.936574	0.964514		4	2.982
Q9NVQ4	FAIM	Fas apoptotic inhibitory molecule 1	-0.933976	1.07889		3	4.3939
Q9BVC6	TMEM109	Transmembrane protein 109	-0.925116	1.05527		2	3.6329
P37802	TAGLN2	Transgelin-2	-0.923632	4.0814	+	18	323.31
P48739	PITPNB	Phosphatidylinositol transfer protein beta isoform	-0.92036	4.71237	+	9	24.746
Q9P013	CWC15	Spliceosome-associated protein CWC15 homolog	-0.919053	0.524632		4	14.465
P16152	CBR1	Carbonyl reductase [NADPH] 1	-0.908278	3.97805	+	12	177.63
Q6PJT7	ZC3H14	Zinc finger CCCH domain-containing protein 14	-0.908171	2.85988		16	79.506
P17931	LGALS3	Galectin-3	-0.906263	5.15149	+	8	53.974
Q53HC9	TSSC1	Protein TSSC1	-0.90619	2.43885		2	1.9082
Q9NZQ3	NCKIPSD	NCK-interacting protein with SH3 domain	-0.905343	0.842574		5	7.2175
Q9HD26	GOPC	Golgi-associated PDZ and coiled-coil motif-containing protein	-0.890584	0.719316		3	6.0671
Q9H0H5	RACGAP1	Rac GTPase-activating protein 1	-0.888775	1.20137		4	6.7929
Q5BJD5	TMEM41B	Transmembrane protein 41B	-0.887411	3.05105		1	1.9799
Q9Y2V2	CARHSP1	Calcium-regulated heat stable protein 1	-0.882425	2.80887		3	29.435
Q15121	PEA15	Astrocytic phosphoprotein PEA-15	-0.876444	2.44083		5	77.84
P84085	ARF5	ADP-ribosylation factor 5	-0.876071	3.24301		4	26.676
Q9Y2H1	STK38L	Serine/threonine-protein kinase 38-like	-0.872372	1.36788		3	4.5872
Q8NEY8	PPHLN1	Periphilin-1	-0.869965	1.785		3	3.2301
Q13242	SRSF9	Serine/arginine-rich splicing factor 9	-0.866049	1.00559		8	17.174
O00161	SNAP23	Synaptosomal-associated protein 23	-0.864856	1.17565		4	3.1809
Q96QR8	PURB	Transcriptional activator protein Pur-beta	-0.862715	1.08016		3	5.9431
Q9BPZ3	PAIP2	Polyadenylate-binding protein-interacting protein 2	-0.85985	0.425878		2	27.539
Q9NNW5	WDR6	WD repeat-containing protein 6	-0.854956	2.13397		5	8.2442
P33764	S100A3	Protein S100-A3	-0.851139	1.18091		1	42.993
O14662	STX16	Syntaxin-16	-0.847429	1.0603		1	17.68
P49840	GSK3A	Glycogen synthase kinase-3 alpha	-0.840559	2.33578		2	1.6827
Q8IZL8	PELP1	Proline-, glutamic acid- and leucine-rich protein 1	-0.839292	0.416609		11	24.81
P62826	RAN	GTP-binding nuclear protein Ran	-0.834732	3.93854		12	295.26
P49792	RANBP2	E3 SUMO-protein ligase RanBP2	-0.834448	6.21759		37	121.54
P18887	XRCC1	DNA repair protein XRCC1	-0.832209	2.55325		4	9.2723
P19256	CD58	Lymphocyte function-associated antigen 3	-0.828695	1.03154		2	5.5462
Q9BWH6	RPAP1	RNA polymerase II-associated protein 1	-0.82814	1.12855		4	5.4196
P62136	PPP1CA	Serine/threonine-protein phosphatase PP1-alpha catalytic subunit	-0.820437	0.970863		1	8.3226
P84095	RHOG	Rho-related GTP-binding protein RhoG	-0.812824	0.84314		4	8.5084
O75608	LYPLA1	Acyl-protein thioesterase 1	-0.807259	3.9248		7	34.798
Q96JM3	CHAMP1	Chromosome alignment-maintaining phosphoprotein 1	-0.806275	1.98177		4	4.3129
O00625	PIR	Pirin	-0.800625	7.51523		15	151.21
Q9HBL8	NMRAL1	NmrA-like family domain-containing protein 1	-0.800124	2.59381		4	5.5766
Q96G23	CERS2	Ceramide synthase 2	-0.798304	0.980338		4	6.3306
Q12962	TAF10	Transcription initiation factor TFIID subunit 10	-0.798272	0.584174		2	3.156
Q9NR31	SAR1A	GTP-binding protein SAR1a	-0.798176	3.78566		5	59.213
Q96FQ6	S100A16	Protein S100-A16	-0.790914	1.70236		4	16.461
P60059	SEC61G	Protein transport protein Sec61 subunit gamma	-0.783305	0.941184		2	5.2434
P49773	HINT1	Histidine triad nucleotide-binding protein 1	-0.776326	5.74218		8	128.81
P61086	UBE2K	Ubiquitin-conjugating enzyme E2 K	-0.771187	3.85951		6	27.468
Q96C90	PPP1R14B	Protein phosphatase 1 regulatory subunit 14B	-0.771072	4.01489		4	216.25
P52756	RBM5	RNA-binding protein 5	-0.767103	0.334864		3	5.9897
Q9UIC8	LCMT1	Leucine carboxyl methyltransferase 1	-0.766394	0.716153		2	22.486
Q96GC9	VMP1	Vacuole membrane protein 1	-0.76579	2.50839		2	16.941
Q8TED1	GPX8	Probable glutathione peroxidase 8	-0.762928	0.528526		2	2.7994
Q9UK76	HN1	Hematological and neurological expressed 1 protein	-0.756716	5.61262		8	55.548
Q08623	HDHD1	Pseudouridine-5-phosphatase	-0.754745	2.92063		4	34.939
Q9Y508	RNF114	E3 ubiquitin-protein ligase RNF114	-0.752374	1.3693		3	11.933
P52895	AKR1C2	Aldo-keto reductase family 1 member C2	-0.751101	3.99356		4	175.23
P55957	BID	BH3-interacting domain death agonist	-0.75052	0.943162		3	34.212
Q9BQE3	TUBA1C	Tubulin alpha-1C chain	-0.747388	0.220103		2	21.116
Q15056	EIF4H	Eukaryotic translation initiation factor 4H	-0.747102	4.43033		7	227.8
O95861	BPNT1	3(2),5-bisphosphate nucleotidase 1	-0.743298	3.30963		7	34.164
Q9UKY7	CDV3	Protein CDV3 homolog	-0.738904	4.17718		7	111.21
Q9Y371	SH3GLB1	Endophilin-B1	-0.737593	0.367155		2	5.7688
P10619	CTSA	Lysosomal protective protein	-0.736377	0.395453		4	15.182
P02794	FTH1	Ferritin heavy chain	-0.732029	2.61524		5	7.0874
Q8NDH3	NPEPL1	Probable aminopeptidase NPEPL1	-0.730206	0.820655		3	6.6598
P18858	LIG1	DNA ligase 1	-0.726609	1.18868		4	6.0489
P40261	NNMT	Nicotinamide N-methyltransferase	-0.726113	4.66897		6	27.556
Q9Y3Q3	TMED3	Transmembrane emp24 domain-containing protein 3	-0.722518	0.80727		1	2.3143
P56556	NDUFA6	NADH dehydrogenase [ubiquinone] 1 alpha subcomplex subunit 6	-0.720607	0.506335		2	2.1462
Q9BV40	VAMP8	Vesicle-associated membrane protein 8	-0.720338	0.96179		2	3.7015
Q9UL15	BAG5	BAG family molecular chaperone regulator 5	-0.713954	0.411941		3	4.7323
O75391	SPAG7	Sperm-associated antigen 7	-0.705986	0.711957		2	38.409
P42330	AKR1C3	Aldo-keto reductase family 1 member C3	-0.705653	3.31991		12	289.25
P42771	CDKN2A	Cyclin-dependent kinase inhibitor 2A	-0.703631	6.3525		7	41.803
Q6UX71	PLXDC2	Plexin domain-containing protein 2	-0.700804	2.21824		3	5.1312
Q6YHK3	CD109	CD109 antigen	-0.700475	0.623212		6	26.375
Q969X6	CIRH1A	Cirhin	-0.694647	0.397139		3	4.9592
Q96F63	CCDC97	Coiled-coil domain-containing protein 97	-0.692469	1.35247		2	1.5341
P63241	EIF5A	Eukaryotic translation initiation factor 5A-1	-0.689344	4.31447		14	323.31
Q8N3V7	SYNPO	Synaptopodin	-0.689166	1.25112		2	3.2251
Q9Y3A3	MOB4	MOB-like protein phocein	-0.687723	0.409504		4	5.2319
Q9Y696	CLIC4	Chloride intracellular channel protein 4	-0.686705	3.65302		11	85.761
O43169	CYB5B	Cytochrome b5 type B	-0.685552	0.329609		4	11.354
Q9H0U6	MRPL18	39S ribosomal protein L18, mitochondrial	-0.683506	2.77849		3	2.5977
Q86U42	PABPN1	Polyadenylate-binding protein 2	-0.67989	2.09922		5	42.652
Q9Y3C6	PPIL1	Peptidyl-prolyl cis-trans isomerase-like 1	-0.67989	2.3367		3	7.7968
Q15005	SPCS2	Signal peptidase complex subunit 2	-0.679606	1.84308		4	44.745
P51531	SMARCA2	Probable global transcription activator SNF2L2	-0.678467	1.63022		2	3.3465
Q9GZU8	FAM192A	Protein FAM192A	-0.676548	1.55821		2	5.3133
P14550	AKR1A1	Alcohol dehydrogenase [NADP(+)]	-0.673626	3.3934		16	151.01
Q8IWR0	ZC3H7A	Zinc finger CCCH domain-containing protein 7A	-0.673384	2.65813		1	6.3046
P50402	EMD	Emerin	-0.672129	3.31071		9	15.796
P62266	RPS23	40S ribosomal protein S23	-0.672102	1.65729		6	8.8865
Q15738	NSDHL	Sterol-4-alpha-carboxylate 3-dehydrogenase, decarboxylating	-0.662334	0.298927		4	5.2074
Q8N335	GPD1L	Glycerol-3-phosphate dehydrogenase 1-like protein	-0.657732	0.392164		3	14.22
Q96MW1	CCDC43	Coiled-coil domain-containing protein 43	-0.6567	0.650953		3	5.9471
Q9UHA3	RSL24D1	Probable ribosome biogenesis protein RLP24	-0.65596	1.63747		2	2.8465
P13716	ALAD	Delta-aminolevulinic acid dehydratase	-0.649372	1.02248		3	10.809
Q6KC79	NIPBL	Nipped-B-like protein	-0.648565	1.49785		5	6.7118
O95139	NDUFB6	NADH dehydrogenase [ubiquinone] 1 beta subcomplex subunit 6	-0.64728	0.323879		1	2.4836
P09525	ANXA4	Annexin A4	-0.646905	3.52678		7	24.792
P60981	DSTN	Destrin	-0.646482	4.46639		8	87.359
P62750	RPL23A	60S ribosomal protein L23a	-0.646475	1.18771		5	11.573
Q6PIU2	NCEH1	Neutral cholesterol ester hydrolase 1	-0.64449	3.66761		3	25.07
P49406	MRPL19	39S ribosomal protein L19, mitochondrial	-0.636662	0.693994		2	2.9391
Q15154	PCM1	Pericentriolar material 1 protein	-0.634007	1.89323		5	6.5286
Q15075	EEA1	Early endosome antigen 1	-0.633694	0.331342		8	17.632
Q14671	PUM1	Pumilio homolog 1	-0.628907	2.81346		5	12.624
Q9BV68	RNF126	E3 ubiquitin-protein ligase RNF126	-0.62795	0.5232		3	9.0276
P11171	EPB41	Protein 4.1	-0.626823	0.690269		2	6.0105
P09382	LGALS1	Galectin-1	-0.626733	3.08451		8	111.34
Q15185	PTGES3	Prostaglandin E synthase 3	-0.62568	3.24355		6	85.748
O95671	ASMTL	N-acetylserotonin O-methyltransferase-like protein	-0.623039	0.590115		2	3.779
Q14344	GNA13	Guanine nucleotide-binding protein subunit alpha-13	-0.622778	1.24399		3	5.8193
O95905	ECD	Protein SGT1	-0.620174	0.564421		4	5.3414
Q00535	CDK5	Cyclin-dependent-like kinase 5	-0.618057	3.24174		6	5.4892
Q9NUQ9	FAM49B	Protein FAM49B	-0.616857	3.79157		4	38.58
Q9Y6B6	SAR1B	GTP-binding protein SAR1b	-0.616429	2.8074		6	73.187
Q9Y6M5	SLC30A1	Zinc transporter 1	-0.615754	0.507041		6	6.1683
Q96EN8	MOCOS	Molybdenum cofactor sulfurase	-0.612724	1.62158		6	32.059
P54725	RAD23A	UV excision repair protein RAD23 homolog A	-0.608028	0.861329		3	5.4099
O00299	CLIC1	Chloride intracellular channel protein 1	-0.606674	3.11056		12	212.23
P57081	WDR4	tRNA (guanine-N(7)-)-methyltransferase non-catalytic subunit WDR4	-0.605477	0.453776		3	7.2306
Q8IWZ8	SUGP1	SURP and G-patch domain-containing protein 1	-0.601374	0.645528		2	2.8102
P30085	CMPK1	UMP-CMP kinase	-0.600875	3.33549		12	52.457
P62913	RPL11	60S ribosomal protein L11	-0.597015	0.83682		7	13.419
O95336	PGLS	6-phosphogluconolactonase	-0.596124	2.25028		8	21.735
P49207	RPL34	60S ribosomal protein L34	-0.59305	0.450614		5	2.8184
O60563	CCNT1	Cyclin-T1	-0.592721	0.81452		3	3.8433
Q9NRV9	HEBP1	Heme-binding protein 1	-0.592566	1.74404		8	24.246
Q9NS86	LANCL2	LanC-like protein 2	-0.592334	1.07682		2	3.6711
P22061	PCMT1	Protein-L-isoaspartate(D-aspartate) O-methyltransferase	-0.589329	3.85903		11	76.126
Q96E39	RBMXL1	RNA binding motif protein, X-linked-like-1	-0.587221	1.45558		2	2.24
Q9H0W9	C11orf54	Ester hydrolase C11orf54	-0.586868	2.93384		5	7.2945
Q13643	FHL3	Four and a half LIM domains protein 3	-0.583479	0.956743		7	9.7661
Q13642	FHL1	Four and a half LIM domains protein 1	-0.577636	4.89952		7	30.635
Q9HCD5	NCOA5	Nuclear receptor coactivator 5	-0.575024	0.724111		3	14.864
Q96EK6	GNPNAT1	Glucosamine 6-phosphate N-acetyltransferase	-0.572462	4.36976		4	53.245
Q9HC07	TMEM165	Transmembrane protein 165	-0.571476	0.421162		2	15.172
P53365	ARFIP2	Arfaptin-2	-0.570839	0.869966		5	26.706
Q9Y520	PRRC2C	Protein PRRC2C	-0.570532	4.19928		18	45.808
P15529	CD46	Membrane cofactor protein	-0.569176	2.41098		3	4.2049
P85037	FOXK1	Forkhead box protein K1	-0.566236	1.17112		6	15.444
P49458	SRP9	Signal recognition particle 9 kDa protein	-0.565358	0.811598		5	7.9302
P63279	UBE2I	SUMO-conjugating enzyme UBC9	-0.564955	4.13		7	44.971
Q9NR09	BIRC6	Baculoviral IAP repeat-containing protein 6	-0.564485	0.532044		4	4.1151
Q9NZ63	C9orf78	Uncharacterized protein C9orf78	-0.563238	2.93111		3	10.674
Q9HC38	GLOD4	Glyoxalase domain-containing protein 4	-0.562391	1.9579		12	23.888
O75122	CLASP2	CLIP-associating protein 2	-0.55962	0.923587		2	7.8655
P07737	PFN1	Profilin-1	-0.559562	3.9287		11	323.31
Q15418	RPS6KA1	Ribosomal protein S6 kinase alpha-1	-0.558425	1.05795		2	21.409
Q96GE9	TMEM261	Transmembrane protein 261	-0.557626	0.454938		2	5.1189
P52298	NCBP2	Nuclear cap-binding protein subunit 2	-0.557487	0.423314		3	10.061
P53004	BLVRA	Biliverdin reductase A	-0.557393	3.25018		7	33.908
Q96IZ0	PAWR	PRKC apoptosis WT1 regulator protein	-0.556421	2.1193		5	12.942
Q8NFQ8	TOR1AIP2	Torsin-1A-interacting protein 2	-0.553003	1.17304		5	4.5572
Q15382	RHEB	GTP-binding protein Rheb	-0.552376	3.88347		4	12.469
Q9NP61	ARFGAP3	ADP-ribosylation factor GTPase-activating protein 3	-0.551036	1.92646		2	4.2277
P82979	SARNP	SAP domain-containing ribonucleoprotein	-0.550098	2.36219		7	8.0571
Q9UBM7	DHCR7	7-dehydrocholesterol reductase	-0.547606	0.767062		2	24.028
P51570	GALK1	Galactokinase	-0.545419	3.2148		9	147.36
Q9NWU5	MRPL22	39S ribosomal protein L22, mitochondrial	-0.542243	0.642227		4	6.3361
P00441	SOD1	Superoxide dismutase [Cu-Zn]	-0.538525	2.45034		7	323.31
P07741	APRT	Adenine phosphoribosyltransferase	-0.537577	4.9065		8	323.31
Q8N6T3	ARFGAP1	ADP-ribosylation factor GTPase-activating protein 1	-0.536227	2.00407		4	44.352
Q9UL25	RAB21	Ras-related protein Rab-21	-0.534141	1.93929		5	8.5186
Q8NBF2	NHLRC2	NHL repeat-containing protein 2	-0.533967	0.836766		2	2.6474
Q9P0V9	2010-09-01	Septin-10	-0.530779	0.456824		3	5.4624
Q16775	HAGH	Hydroxyacylglutathione hydrolase, mitochondrial	-0.530468	2.39095		6	8.0887
Q8IUD2	ERC1	ELKS/Rab6-interacting/CAST family member 1	-0.530092	0.478754		4	6.2038
Q15365	PCBP1	Poly(rC)-binding protein 1	-0.524853	3.00193		11	323.31
Q03135	CAV1	Caveolin-1	-0.520659	0.331125		2	4.5275
Q96S44	TP53RK	TP53-regulating kinase	-0.518512	1.20474		2	2.7309
P30046	DDT	D-dopachrome decarboxylase	-0.515034	2.91593		8	166.97
Q9Y376	CAB39	Calcium-binding protein 39	-0.513102	1.59334		7	158.27
Q99797	MIPEP	Mitochondrial intermediate peptidase	-0.512322	0.701684		3	3.9135
P63272	SUPT4H1	Transcription elongation factor SPT4	-0.510642	1.13402		3	4.2964
P08240	SRPR	Signal recognition particle receptor subunit alpha	-0.510548	0.89166		6	8.4341
Q7Z417	NUFIP2	Nuclear fragile X mental retardation-interacting protein 2	-0.510525	2.17876		9	62.962
Q9H490	PIGU	Phosphatidylinositol glycan anchor biosynthesis class U protein	-0.506658	0.210641		2	28.679
Q13310	PABPC4	Polyadenylate-binding protein 4	-0.505311	2.0032		7	12.914
P36952	SERPINB5	Serpin B5	-0.499311	2.31376		15	323.31
Q9UBD5	ORC3	Origin recognition complex subunit 3	-0.49923	0.706586		3	6.2679
Q5T9A4	ATAD3B	ATPase family AAA domain-containing protein 3B	-0.498931	0.277187		1	15.149
Q8N5M4	TTC9C	Tetratricopeptide repeat protein 9C	-0.497437	1.51078		3	7.9994
P61088	UBE2N	Ubiquitin-conjugating enzyme E2 N	-0.496984	2.87489		7	59.666
Q96G21	IMP4	U3 small nucleolar ribonucleoprotein protein IMP4	-0.495985	1.45846		3	3.7221
P48507	GCLM	Glutamate--cysteine ligase regulatory subunit	-0.495979	2.48889		13	87.971
P61254	RPL26	60S ribosomal protein L26	-0.493103	1.39122		2	7.8165
Q9UBI6	GNG12	Guanine nucleotide-binding protein G(I)/G(S)/G(O) subunit gamma-12	-0.492202	0.363203		3	6.6654
Q5T6F2	UBAP2	Ubiquitin-associated protein 2	-0.490763	3.2958		12	89.545
Q17RY6	LY6K	Lymphocyte antigen 6K	-0.489332	0.946017		3	3.0948
O15061	SYNM	Synemin	-0.488482	1.34968		7	11.303
Q96S52	PIGS	GPI transamidase component PIG-S	-0.486763	2.58564		5	56.512
P28290	SSFA2	Sperm-specific antigen 2	-0.483532	1.6912		4	10.167
Q7Z7K6	CENPV	Centromere protein V	-0.482954	0.471476		2	3.173
P35658	NUP214	Nuclear pore complex protein Nup214	-0.482003	2.70342		15	63.085
Q96AB3	ISOC2	Isochorismatase domain-containing protein 2, mitochondrial	-0.477592	0.23954		2	1.9255
P04183	TK1	Thymidine kinase, cytosolic	-0.476632	1.23469		2	3.3306
Q6WCQ1	MPRIP	Myosin phosphatase Rho-interacting protein	-0.473294	1.3936		9	11.29
Q9Y5A9	YTHDF2	YTH domain-containing family protein 2	-0.472429	2.86873		3	79.571
Q15020	SART3	Squamous cell carcinoma antigen recognized by T-cells 3	-0.468314	0.242376		8	13.327
Q86X76	NIT1	Nitrilase homolog 1	-0.468311	0.376221		4	8.5605
Q9HAU0	PLEKHA5	Pleckstrin homology domain-containing family A member 5	-0.466131	1.29655		5	10.282
P23528	CFL1	Cofilin-1	-0.46525	3.3633		10	103.45
Q14789	GOLGB1	Golgin subfamily B member 1	-0.464152	1.46781		11	17.127
P50995	ANXA11	Annexin A11	-0.463779	2.94421		10	37.927
Q92882	OSTF1	Osteoclast-stimulating factor 1	-0.460586	1.35331		3	30.61
Q96L92	SNX27	Sorting nexin-27	-0.460222	0.6071		3	5.709
O95864	FADS2	Fatty acid desaturase 2	-0.459731	2.02286		4	6.4543
Q14061	COX17	Cytochrome c oxidase copper chaperone	-0.459619	1.12094		2	6.6071
P61962	DCAF7	DDB1- and CUL4-associated factor 7	-0.459292	0.834858		4	6.5609
Q15642	TRIP10	Cdc42-interacting protein 4	-0.459287	1.56133		5	8.0299
P37840	SNCA	Alpha-synuclein	-0.458186	2.33189		3	65.521
Q8IVM0	CCDC50	Coiled-coil domain-containing protein 50	-0.45799	1.35843		4	9.1948
P09001	MRPL3	39S ribosomal protein L3, mitochondrial	-0.456931	0.773606		3	5.9352
Q9H9B1	EHMT1	Histone-lysine N-methyltransferase EHMT1	-0.453063	0.889285		2	2.6245
P06493	CDK1	Cyclin-dependent kinase 1	-0.449681	2.98224		11	65.866
P15559	NQO1	NAD(P)H dehydrogenase [quinone] 1	-0.449348	2.69514		14	323.31
Q9NRF9	POLE3	DNA polymerase epsilon subunit 3	-0.44873	0.157029		2	17.887
Q9UGP8	SEC63	Translocation protein SEC63 homolog	-0.445557	1.0759		4	5.9729
Q8WUA2	PPIL4	Peptidyl-prolyl cis-trans isomerase-like 4	-0.445498	0.591546		2	3.3924
Q9BSD7	NTPCR	Cancer-related nucleoside-triphosphatase	-0.444449	1.81621		3	30.741
Q9NVM6	DNAJC17	DnaJ homolog subfamily C member 17	-0.442492	0.254088		1	86.432
Q5T8P6	RBM26	RNA-binding protein 26	-0.442281	1.80863		6	17.785
Q13131	PRKAA1	5-AMP-activated protein kinase catalytic subunit alpha-1	-0.441227	0.266404		5	17.78
Q99805	TM9SF2	Transmembrane 9 superfamily member 2	-0.44065	1.4943		4	7.1182
P30740	SERPINB1	Leukocyte elastase inhibitor	-0.436265	3.32884		7	24.201
Q00403	GTF2B	Transcription initiation factor IIB	-0.434866	0.572137		3	4.2804
Q8NFH5	NUP35	Nucleoporin NUP53	-0.434028	0.547365		4	22.323
Q05209	PTPN12	Tyrosine-protein phosphatase non-receptor type 12	-0.432733	0.108897		2	3.0843
CON__P08729			-0.4308	0.503422		1	3.1503
Q9P209	CEP72	Centrosomal protein of 72 kDa	-0.43002	1.31835		3	5.0767
Q9H1I8	ASCC2	Activating signal cointegrator 1 complex subunit 2	-0.42926	0.228119		5	5.7579
O43813	LANCL1	LanC-like protein 1	-0.428863	7.60747		17	272.59
Q8WXI9	GATAD2B	Transcriptional repressor p66-beta	-0.424761	2.88122		11	69.2
Q9Y3D3	MRPS16	28S ribosomal protein S16, mitochondrial	-0.42279	0.349382		3	3.6228
Q5VW32	BROX	BRO1 domain-containing protein BROX	-0.42056	1.64709		4	161.77
Q15388	TOMM20	Mitochondrial import receptor subunit TOM20 homolog	-0.41963	1.56843		2	2.5142
P13693	TPT1	Translationally-controlled tumor protein	-0.418953	3.00717		6	54.033
P16930	FAH	Fumarylacetoacetase	-0.418694	0.395512		4	7.4604
Q9NZ01	TECR	Very-long-chain enoyl-CoA reductase	-0.418481	1.28034		5	9.6149
Q8IWS0	PHF6	PHD finger protein 6	-0.416519	0.925835		9	15.305
Q9Y5K6	CD2AP	CD2-associated protein	-0.415629	1.21885		4	5.9757
Q99497	PARK7	Protein deglycase DJ-1	-0.414836	3.19734		14	135.19
Q96CP2	FLYWCH2	FLYWCH family member 2	-0.411472	2.44703		7	26.97
P04843	RPN1	Dolichyl-diphosphooligosaccharide--protein glycosyltransferase subunit 1	-0.411327	2.20517		19	167.71
O94760	DDAH1	N(G),N(G)-dimethylarginine dimethylaminohydrolase 1	-0.409514	2.65702		8	33.206
Q15257	PPP2R4	Serine/threonine-protein phosphatase 2A activator	-0.408641	2.60609		8	93.176
P33897	ABCD1	ATP-binding cassette sub-family D member 1	-0.406806	1.89133		3	7.1193
P19022	CDH2	Cadherin-2	-0.406552	1.79818		7	9.722
Q9UKV8	AGO2	Protein argonaute-2	-0.406092	1.01277		4	12.074
P15121	AKR1B1	Aldose reductase	-0.405297	1.87583		15	83.659
P61619	SEC61A1	Protein transport protein Sec61 subunit alpha isoform 1	-0.404689	1.55912		8	33.516
P00558	PGK1	Phosphoglycerate kinase 1	-0.403553	2.88736		19	299.51
Q15366	PCBP2	Poly(rC)-binding protein 2	-0.39961	4.36851		10	118.13
P15374	UCHL3	Ubiquitin carboxyl-terminal hydrolase isozyme L3	-0.397347	2.41535		11	90.685
Q86W50	METTL16	Methyltransferase-like protein 16	-0.396376	0.636448		2	1.5595
O14737	PDCD5	Programmed cell death protein 5	-0.394581	1.96985		6	17.275
Q9BSJ2	TUBGCP2	Gamma-tubulin complex component 2	-0.390626	0.283185		3	2.9955
Q9H2P0	ADNP	Activity-dependent neuroprotector homeobox protein	-0.390351	1.8833		8	11.98
Q9Y2X7	GIT1	ARF GTPase-activating protein GIT1	-0.388768	0.298775		3	4.8439
Q2TAL8	QRICH1	Glutamine-rich protein 1	-0.386475	0.567008		2	4.5688
P04150	NR3C1	Glucocorticoid receptor	-0.382948	0.838376		7	20.842
Q96S97	MYADM	Myeloid-associated differentiation marker	-0.382668	0.195422		2	49.015
Q96FJ2	DYNLL2	Dynein light chain 2, cytoplasmic	-0.382081	0.400173		2	37.86
P84098	RPL19	60S ribosomal protein L19	-0.381857	1.85313		6	26.539
Q99653	CHP1	Calcineurin B homologous protein 1	-0.381145	1.04425		3	4.8814
Q13228	SELENBP1	Selenium-binding protein 1	-0.380805	2.38594		15	174.71
O43719	HTATSF1	HIV Tat-specific factor 1	-0.379192	0.67312		6	11.165
Q9P2E9	RRBP1	Ribosome-binding protein 1	-0.378866	2.08992		21	45.887
Q8IXI1	RHOT2	Mitochondrial Rho GTPase 2	-0.378699	0.193059		6	7.7613
Q8IWB7	WDFY1	WD repeat and FYVE domain-containing protein 1	-0.377763	1.54302		5	14.446
O75352	MPDU1	Mannose-P-dolichol utilization defect 1 protein	-0.37759	1.62426		2	3.1065
P55263	ADK	Adenosine kinase	-0.376351	2.87094		12	33.582
Q7Z4W1	DCXR	L-xylulose reductase	-0.373942	1.17976		5	17.459
Q02750	MAP2K1	Dual specificity mitogen-activated protein kinase kinase 1	-0.373118	1.78776		7	40.549
P46108	CRK	Adapter molecule crk	-0.372404	2.08895		3	11.685
Q14126	DSG2	Desmoglein-2	-0.370729	1.76235		8	22.361
Q969V3	NCLN	Nicalin	-0.369847	1.14303		8	15.907
P09038	FGF2	Fibroblast growth factor 2	-0.368486	1.28874		3	3.1771
P49750	YLPM1	YLP motif-containing protein 1	-0.368213	1.76806		5	12.886
O00560	SDCBP	Syntenin-1	-0.367091	3.3918		6	304.37
O95817	BAG3	BAG family molecular chaperone regulator 3	-0.363777	2.82599		19	56.753
Q9UHY7	ENOPH1	Enolase-phosphatase E1	-0.363115	2.53278		3	6.8414
Q9H3H3	C11orf68	UPF0696 protein C11orf68	-0.362293	0.526166		2	6.5485
P52565	ARHGDIA	Rho GDP-dissociation inhibitor 1	-0.362173	2.68835		6	247.35
P51610	HCFC1	Host cell factor 1	-0.360918	1.8151		15	44.432
P28288	ABCD3	ATP-binding cassette sub-family D member 3	-0.360664	1.45143		8	27.819
O15116	LSM1	U6 snRNA-associated Sm-like protein LSm1	-0.358876	0.464554		3	8.5446
O15511	ARPC5	Actin-related protein 2/3 complex subunit 5	-0.358417	1.63636		4	36.709
P23919	DTYMK	Thymidylate kinase	-0.358348	3.39268		13	23.415
O43670	ZNF207	BUB3-interacting and GLEBS motif-containing protein ZNF207	-0.357662	2.31708		6	20.27
Q6GMV3	PTRHD1	Putative peptidyl-tRNA hydrolase PTRHD1	-0.35466	2.00416		4	12.342
O94903	PROSC	Proline synthase co-transcribed bacterial homolog protein	-0.354008	1.4151		4	3.0019
Q9BQ69	MACROD1	O-acetyl-ADP-ribose deacetylase MACROD1	-0.352848	0.521033		4	14.223
Q96IX5	USMG5	Up-regulated during skeletal muscle growth protein 5	-0.351505	0.214414		2	4.8747
Q9BTV4	TMEM43	Transmembrane protein 43	-0.350858	1.19941		6	8.3962
Q96A65	EXOC4	Exocyst complex component 4	-0.350113	1.41584		6	13.895
Q8NBN7	RDH13	Retinol dehydrogenase 13	-0.347073	0.9537		4	3.6423
P63000	RAC1	Ras-related C3 botulinum toxin substrate 1	-0.3466	1.80761		6	52.445
O14908	GIPC1	PDZ domain-containing protein GIPC1	-0.346235	1.64373		5	11.059
Q8WWI1	LMO7	LIM domain only protein 7	-0.345858	2.48912		17	77.19
Q9NTJ5	SACM1L	Phosphatidylinositide phosphatase SAC1	-0.345047	1.50079		3	4.5058
Q7Z4I7	LIMS2	LIM and senescent cell antigen-like-containing domain protein 2	-0.34469	1.00601		2	1.7858
P98082	DAB2	Disabled homolog 2	-0.343709	2.94138		12	33.826
Q9GZZ1	NAA50	N-alpha-acetyltransferase 50	-0.34354	0.458969		5	26.826
Q96M27	PRRC1	Protein PRRC1	-0.342737	2.23925		5	32.658
P49441	INPP1	Inositol polyphosphate 1-phosphatase	-0.340185	0.322051		2	4.4512
Q9H9Y6	POLR1B	DNA-directed RNA polymerase I subunit RPA2	-0.339029	0.334727		4	6.9772
P50552	VASP	Vasodilator-stimulated phosphoprotein	-0.338793	1.14303		8	16.961
Q01844	EWSR1	RNA-binding protein EWS	-0.336972	0.604812		3	183.38
Q9UHD9	UBQLN2	Ubiquilin-2	-0.336389	0.195785		4	39.277
Q9UQB8	BAIAP2	Brain-specific angiogenesis inhibitor 1-associated protein 2	-0.336074	1.77515		4	9.235
Q8TCT9	HM13	Minor histocompatibility antigen H13	-0.334478	0.734164		3	4.3181
Q9GZP4	PITHD1	PITH domain-containing protein 1	-0.333917	1.56467		5	11.413
P49585	PCYT1A	Choline-phosphate cytidylyltransferase A	-0.332588	0.855596		3	8.2222
Q9Y6E2	BZW2	Basic leucine zipper and W2 domain-containing protein 2	-0.332139	2.25458		13	76.271
Q9P2B4	CTTNBP2NL	CTTNBP2 N-terminal-like protein	-0.331475	0.936485		5	8.6118
Q99584	S100A13	Protein S100-A13	-0.330321	1.1226		3	109.7
Q9Y5M8	SRPRB	Signal recognition particle receptor subunit beta	-0.329196	1.27749		10	31.218
P40121	CAPG	Macrophage-capping protein	-0.3287	2.03131		9	45.281
Q86VM9	ZC3H18	Zinc finger CCCH domain-containing protein 18	-0.328184	1.66916		1	2.2807
P34949	MPI	Mannose-6-phosphate isomerase	-0.327352	3.86843		6	7.7187
P30519	HMOX2	Heme oxygenase 2	-0.327072	1.34629		5	23.354
P27707	DCK	Deoxycytidine kinase	-0.326738	1.05291		2	3.6258
P36507	MAP2K2	Dual specificity mitogen-activated protein kinase kinase 2	-0.325849	2.07584		8	184.13
P16615	ATP2A2	Sarcoplasmic/endoplasmic reticulum calcium ATPase 2	-0.325518	1.7144		13	84.113
Q9HAV7	GRPEL1	GrpE protein homolog 1, mitochondrial	-0.324803	1.08711		5	16.008
Q15785	TOMM34	Mitochondrial import receptor subunit TOM34	-0.323538	2.60062		11	19.13
P29084	GTF2E2	Transcription initiation factor IIE subunit beta	-0.320886	0.215808		2	7.3254
Q9Y4Z0	LSM4	U6 snRNA-associated Sm-like protein LSm4	-0.320688	0.293697		2	1.9284
P21964	COMT	Catechol O-methyltransferase	-0.320524	0.983759		7	38.441
P63096	GNAI1	Guanine nucleotide-binding protein G(i) subunit alpha-1	-0.320222	0.202403		2	1.4916
Q6UXH1	CRELD2	Cysteine-rich with EGF-like domain protein 2	-0.319697	0.58727		4	7.2724
Q8N8N7	PTGR2	Prostaglandin reductase 2	-0.319599	1.78171		3	16.641
Q99426	TBCB	Tubulin-folding cofactor B	-0.315699	0.508869		6	14.91
P17568	NDUFB7	NADH dehydrogenase [ubiquinone] 1 beta subcomplex subunit 7	-0.315547	0.817809		2	2.2744
Q14919	DRAP1	Dr1-associated corepressor	-0.315467	2.79748		3	4.7268
P24941	CDK2	Cyclin-dependent kinase 2	-0.313551	2.03052		4	12.717
Q15555	MAPRE2	Microtubule-associated protein RP/EB family member 2	-0.313248	0.480612		2	4.429
Q16774	GUK1	Guanylate kinase	-0.311893	2.34729		3	21.795
Q13439	GOLGA4	Golgin subfamily A member 4	-0.310962	0.481309		5	5.5352
O95394	PGM3	Phosphoacetylglucosamine mutase	-0.310338	1.61748		11	16.524
Q6NYC1	JMJD6	Bifunctional arginine demethylase and lysyl-hydroxylase JMJD6	-0.30942	0.278878		3	9.7298
Q13443	ADAM9	Disintegrin and metalloproteinase domain-containing protein 9	-0.309165	0.999163		3	4.3974
Q9H496	TOR1AIP2	Torsin-1A-interacting protein 2, isoform IFRG15	-0.308742	0.147834		2	15.233
P30044	PRDX5	Peroxiredoxin-5, mitochondrial	-0.308693	3.96147		10	253.74
Q9BTZ2	DHRS4	Dehydrogenase/reductase SDR family member 4	-0.30868	0.905587		3	2.5463
Q99439	CNN2	Calponin-2	-0.306508	2.07652		4	61.827
Q9NR12	PDLIM7	PDZ and LIM domain protein 7	-0.306384	3.72737		11	78.265
Q10471	GALNT2	Polypeptide N-acetylgalactosaminyltransferase 2	-0.305858	1.56385		20	117.73
P09417	QDPR	Dihydropteridine reductase	-0.305733	2.3371		4	11.651
Q9H9A6	LRRC40	Leucine-rich repeat-containing protein 40	-0.30567	0.354095		6	6.4338
P42766	RPL35	60S ribosomal protein L35	-0.303783	0.433186		3	2.9207
P61586	RHOA	Transforming protein RhoA	-0.302439	2.33182		4	29.803
Q8TF64	GIPC3	PDZ domain-containing protein GIPC3	-0.295736	1.87474		5	15.082
P25325	MPST	3-mercaptopyruvate sulfurtransferase	-0.295601	1.5498		7	17.24
Q9Y570	PPME1	Protein phosphatase methylesterase 1	-0.294913	2.07107		7	16.075
Q05682	CALD1	Caldesmon	-0.294538	1.20372		16	61.885
Q14157	UBAP2L	Ubiquitin-associated protein 2-like	-0.293212	1.30039		14	120.09
P62820	RAB1A	Ras-related protein Rab-1A	-0.292328	0.559473		2	8.6338
Q15836	VAMP3	Vesicle-associated membrane protein 3	-0.291106	1.09664		1	65.551
O94875	SORBS2	Sorbin and SH3 domain-containing protein 2	-0.290003	2.09982		11	28.282
Q13442	PDAP1	28 kDa heat- and acid-stable phosphoprotein	-0.289959	2.02885		3	52.157
Q9UGI8	TES	Testin	-0.289598	2.08458		13	93.197
Q01970	PLCB3	1-phosphatidylinositol 4,5-bisphosphate phosphodiesterase beta-3	-0.289142	0.182654		6	7.3073
O95466	FMNL1	Formin-like protein 1	-0.288978	0.339753		3	4.4128
Q9H3N1	TMX1	Thioredoxin-related transmembrane protein 1	-0.288917	1.40871		5	8.2386
Q96BN8	OTULIN	Ubiquitin thioesterase otulin	-0.288469	3.02855		9	19.246
Q9UPU5	USP24	Ubiquitin carboxyl-terminal hydrolase 24	-0.288322	0.669503		3	4.6838
O75844	ZMPSTE24	CAAX prenyl protease 1 homolog	-0.286155	0.895923		8	32.618
O15305	PMM2	Phosphomannomutase 2	-0.279912	1.62939		10	35.796
O60925	PFDN1	Prefoldin subunit 1	-0.279768	2.11351		5	47.149
Q9BRJ7	NUDT16L1	Protein syndesmos	-0.279429	2.16556		3	5.2466
Q9BTA9	WAC	WW domain-containing adapter protein with coiled-coil	-0.273908	0.495563		2	5.9203
P04062	GBA	Glucosylceramidase	-0.27102	1.28443		6	17.347
Q86U86	PBRM1	Protein polybromo-1	-0.27039	0.347738		4	12.946
Q92817	EVPL	Envoplakin	-0.267972	0.613268		3	17.622
Q96A33	CCDC47	Coiled-coil domain-containing protein 47	-0.267919	0.592183		6	88.036
Q9H814	PHAX	Phosphorylated adapter RNA export protein	-0.265975	2.00861		2	6.077
Q96RN5	MED15	Mediator of RNA polymerase II transcription subunit 15	-0.26564	2.16746		2	2.4819
Q96KA5	CLPTM1L	Cleft lip and palate transmembrane protein 1-like protein	-0.265381	0.888982		5	12.782
O60437	PPL	Periplakin	-0.264057	0.879615		13	22.868
Q5U5X0	LYRM7	Complex III assembly factor LYRM7	-0.264048	0.632521		1	2.9102
P49916	LIG3	DNA ligase 3	-0.263204	0.62108		3	3.4553
O95159	ZFPL1	Zinc finger protein-like 1	-0.262793	0.788612		2	3.1275
O15027	SEC16A	Protein transport protein Sec16A	-0.262585	2.01345		15	41.293
Q9Y3A4	RRP7A	Ribosomal RNA-processing protein 7 homolog A	-0.261886	0.610662		3	6.49
Q13952	NFYC	Nuclear transcription factor Y subunit gamma	-0.259906	1.0841		2	4.1973
O76070	SNCG	Gamma-synuclein	-0.25949	0.652302		5	37.358
Q9HA64	FN3KRP	Ketosamine-3-kinase	-0.259158	0.889192		2	6.1469
Q9UBC2	EPS15L1	Epidermal growth factor receptor substrate 15-like 1	-0.258449	0.336255		4	3.816
P49023	PXN	Paxillin	-0.256725	1.13792		6	113.65
Q5SRE5	NUP188	Nucleoporin NUP188 homolog	-0.256692	0.859486		9	25.531
Q13724	MOGS	Mannosyl-oligosaccharide glucosidase	-0.256652	1.75431		10	24.176
Q12907	LMAN2	Vesicular integral-membrane protein VIP36	-0.25471	1.27946		8	273.19
Q8N5K1	CISD2	CDGSH iron-sulfur domain-containing protein 2	-0.254478	1.81913		3	32.92
P23743	DGKA	Diacylglycerol kinase alpha	-0.254196	0.274804		4	7.6869
Q16204	CCDC6	Coiled-coil domain-containing protein 6	-0.25371	1.0851		5	38.703
P51571	SSR4	Translocon-associated protein subunit delta	-0.251135	2.38355		5	97.488
P09488	GSTM1	Glutathione S-transferase Mu 1	-0.251006	1.87662		3	19.496
P21980	TGM2	Protein-glutamine gamma-glutamyltransferase 2	-0.249955	1.81955		13	173.18
P49257	LMAN1	Protein ERGIC-53	-0.248133	2.60051		12	210.04
Q9HD45	TM9SF3	Transmembrane 9 superfamily member 3	-0.24678	1.3123		4	7.8986
P32456	GBP2	Interferon-induced guanylate-binding protein 2	-0.246663	2.33737		7	65.027
Q9BYJ9	YTHDF1	YTH domain-containing family protein 1	-0.245401	0.70611		1	5.5669
Q9Y3D6	FIS1	Mitochondrial fission 1 protein	-0.244266	1.76123		4	68.118
P27824	CANX	Calnexin	-0.243929	1.38478		20	323.31
Q6ZNJ1	NBEAL2	Neurobeachin-like protein 2	-0.243818	0.17568		3	8.4368
P55010	EIF5	Eukaryotic translation initiation factor 5	-0.24332	2.00162		13	59.916
P51648	ALDH3A2	Fatty aldehyde dehydrogenase	-0.242376	1.85141		8	20.146
O96008	TOMM40	Mitochondrial import receptor subunit TOM40 homolog	-0.242219	1.78756		5	122.22
Q9BUL8	PDCD10	Programmed cell death protein 10	-0.241946	1.27396		4	5.9792
Q9UM00	TMCO1	Transmembrane and coiled-coil domain-containing protein 1	-0.241732	1.62018		3	7.4164
Q5TAQ9	DCAF8	DDB1- and CUL4-associated factor 8	-0.241322	0.749835		3	5.6532
Q9H6X2	ANTXR1	Anthrax toxin receptor 1	-0.241016	0.983399		2	14.391
P09211	GSTP1	Glutathione S-transferase P	-0.241009	3.48895		13	310.58
Q9UHD1	CHORDC1	Cysteine and histidine-rich domain-containing protein 1	-0.240982	2.61094		10	74.28
O75937	DNAJC8	DnaJ homolog subfamily C member 8	-0.239822	1.20102		7	54.693
P55210	CASP7	Caspase-7	-0.239435	1.14179		4	7.6308
Q96EK9	KTI12	Protein KTI12 homolog	-0.236367	1.42614		6	25.813
Q0VDF9	HSPA14	Heat shock 70 kDa protein 14	-0.235804	0.178188		3	12.022
Q9BRP8	WIBG	Partner of Y14 and mago	-0.234121	1.13889		2	6.7219
Q13112	CHAF1B	Chromatin assembly factor 1 subunit B	-0.233985	0.220846		2	5.3348
O95219	SNX4	Sorting nexin-4	-0.233494	0.352915		3	4.5864
Q9Y6D9	MAD1L1	Mitotic spindle assembly checkpoint protein MAD1	-0.232318	0.505415		6	13.491
Q3KQU3	MAP7D1	MAP7 domain-containing protein 1	-0.231145	1.23657		4	9.6406
Q9BY42	RTFDC1	Protein RTF2 homolog	-0.228303	1.15039		6	8.8716
O00330	PDHX	Pyruvate dehydrogenase protein X component, mitochondrial	-0.22777	0.449814		6	5.6511
P49459	UBE2A	Ubiquitin-conjugating enzyme E2 A	-0.227748	0.575708		2	21.55
Q9H832	UBE2Z	Ubiquitin-conjugating enzyme E2 Z	-0.226204	0.782141		6	7.2784
Q9NYU1	UGGT2	UDP-glucose:glycoprotein glucosyltransferase 2	-0.225873	0.238434		3	4.3284
Q13838	DDX39B	Spliceosome RNA helicase DDX39B	-0.225235	2.15309		8	293.08
Q9Y4P3	TBL2	Transducin beta-like protein 2	-0.224842	0.796588		4	9.5978
Q8N766	EMC1	ER membrane protein complex subunit 1	-0.224222	1.56768		9	62.502
Q9BUP3	HTATIP2	Oxidoreductase HTATIP2	-0.223757	1.39646		7	47.334
Q13042	CDC16	Cell division cycle protein 16 homolog	-0.223617	0.222374		3	17.529
Q8WWM7	ATXN2L	Ataxin-2-like protein	-0.222913	1.26653		18	46.746
Q9Y5Y2	NUBP2	Cytosolic Fe-S cluster assembly factor NUBP2	-0.222238	1.97132		6	83.215
Q9H6Y2	WDR55	WD repeat-containing protein 55	-0.221729	0.18861		1	2.0344
P61764	STXBP1	Syntaxin-binding protein 1	-0.221647	2.41042		14	72
Q9H4A3	WNK1	Serine/threonine-protein kinase WNK1	-0.220243	1.7377		5	12.137
Q9Y2H6	FNDC3A	Fibronectin type-III domain-containing protein 3A	-0.217865	0.746213		5	10.303
P62273	RPS29	40S ribosomal protein S29	-0.217803	0.902532		3	21.744
Q14151	SAFB2	Scaffold attachment factor B2	-0.216879	1.50668		6	14.366
P35237	SERPINB6	Serpin B6	-0.216668	1.2984		9	148.07
Q92599	2008-09-01	Septin-8	-0.212487	0.29415		3	6.2101
O75663	TIPRL	TIP41-like protein	-0.212078	1.32513		6	10.393
Q9H0C8	ILKAP	Integrin-linked kinase-associated serine/threonine phosphatase 2C	-0.211503	2.34057		5	24.168
P82663	MRPS25	28S ribosomal protein S25, mitochondrial	-0.211164	0.27505		2	4.1656
P27695	APEX1	DNA-(apurinic or apyrimidinic site) lyase	-0.210544	2.59506		14	323.31
P57088	TMEM33	Transmembrane protein 33	-0.20898	0.442983		4	10.094
Q14165	MLEC	Malectin	-0.208554	0.252165		2	5.6781
P39656	DDOST	Dolichyl-diphosphooligosaccharide--protein glycosyltransferase 48 kDa subunit	-0.208395	0.761759		8	99.894
O60784	TOM1	Target of Myb protein 1	-0.2082	1.3032		5	51.701
Q9BVK6	TMED9	Transmembrane emp24 domain-containing protein 9	-0.207619	1.73023		3	313.13
Q15392	DHCR24	Delta(24)-sterol reductase	-0.207251	0.359928		5	41.653
Q9H4A6	GOLPH3	Golgi phosphoprotein 3	-0.205849	1.62117		6	205.45
Q8TCJ2	STT3B	Dolichyl-diphosphooligosaccharide--protein glycosyltransferase subunit STT3B	-0.205698	0.681201		10	18.063
Q00688	FKBP3	Peptidyl-prolyl cis-trans isomerase FKBP3	-0.20365	1.32459		7	30.634
Q8TAE8	GADD45GIP1	Growth arrest and DNA damage-inducible proteins-interacting protein 1	-0.203393	0.173568		3	18.545
Q9NRG0	CHRAC1	Chromatin accessibility complex protein 1	-0.203016	0.111971		2	6.6326
O15427	SLC16A3	Monocarboxylate transporter 4	-0.202963	1.12331		4	17.02
P13984	GTF2F2	General transcription factor IIF subunit 2	-0.20206	0.764579		6	12.831
Q03154	ACY1	Aminoacylase-1	-0.202052	0.574652		4	4.4731
P63208	SKP1	S-phase kinase-associated protein 1	-0.199578	1.41731		6	72.754
Q15654	TRIP6	Thyroid receptor-interacting protein 6	-0.197948	1.29225		10	77.933
Q8TEM1	NUP210	Nuclear pore membrane glycoprotein 210	-0.196227	0.790157		9	22.3
Q9NTM9	CUTC	Copper homeostasis protein cutC homolog	-0.194556	0.652998		1	36.48
Q92733	PRCC	Proline-rich protein PRCC	-0.194319	1.01711		2	3.375
Q99622	C12orf57	Protein C10	-0.193718	1.18514		4	24.604
O60716	CTNND1	Catenin delta-1	-0.193692	1.62879		24	188
Q9BY44	EIF2A	Eukaryotic translation initiation factor 2A	-0.192901	0.922979		17	40.209
Q8IVF2	AHNAK2	Protein AHNAK2	-0.19236	2.82187		24	59.5
P23193	TCEA1	Transcription elongation factor A protein 1	-0.192159	0.88511		9	46.413
Q0VDG4	SCRN3	Secernin-3	-0.192027	1.11814		3	6.0071
P20073	ANXA7	Annexin A7	-0.19195	0.799343		8	23.617
Q5T1M5	FKBP15	FK506-binding protein 15	-0.191184	1.27004		7	8.6958
O14545	TRAFD1	TRAF-type zinc finger domain-containing protein 1	-0.189157	0.66062		5	8.848
Q9BYC9	MRPL20	39S ribosomal protein L20, mitochondrial	-0.185111	0.830247		2	2.3328
P50579	METAP2	Methionine aminopeptidase 2	-0.184692	1.56971		8	60.213
P30041	PRDX6	Peroxiredoxin-6	-0.182843	3.48014		16	108.15
Q9Y3D7	PAM16	Mitochondrial import inner membrane translocase subunit TIM16	-0.182192	0.937987		2	96.673
Q9NYL4	FKBP11	Peptidyl-prolyl cis-trans isomerase FKBP11	-0.182156	0.50244		3	11.803
Q08379	GOLGA2	Golgin subfamily A member 2	-0.180355	2.29613		15	45.931
P21266	GSTM3	Glutathione S-transferase Mu 3	-0.17819	2.16282		9	78.415
P11717	IGF2R	Cation-independent mannose-6-phosphate receptor	-0.177793	1.38661		31	52.715
Q15363	TMED2	Transmembrane emp24 domain-containing protein 2	-0.176219	0.375392		4	13.109
P47813	EIF1AX	Eukaryotic translation initiation factor 1A, X-chromosomal	-0.174806	0.48751		4	19.218
O75915	ARL6IP5	PRA1 family protein 3	-0.173577	0.811261		4	109.59
Q9NVV4	MTPAP	Poly(A) RNA polymerase, mitochondrial	-0.173174	0.0883582		2	14.645
Q9H9Q2	COPS7B	COP9 signalosome complex subunit 7b	-0.172291	0.13083		4	5.2962
P40616	ARL1	ADP-ribosylation factor-like protein 1	-0.172138	0.766796		4	64.655
Q9BTX1	NDC1	Nucleoporin NDC1	-0.171553	0.224713		2	12.217
P08397	HMBS	Porphobilinogen deaminase	-0.17077	1.10743		2	3.811
P61106	RAB14	Ras-related protein Rab-14	-0.169935	1.35596		12	41.392
P62633	CNBP	Cellular nucleic acid-binding protein	-0.168888	0.45566		6	16.566
Q99590	SCAF11	Protein SCAF11	-0.167813	0.224334		3	6.2462
Q5JTZ9	AARS2	Alanine--tRNA ligase, mitochondrial	-0.166613	0.273712		6	7.9522
Q9H900	ZWILCH	Protein zwilch homolog	-0.166351	0.110891		2	4.0723
Q9GZT8	NIF3L1	NIF3-like protein 1	-0.165614	0.734869		3	6.0637
Q9Y5S2	CDC42BPB	Serine/threonine-protein kinase MRCK beta	-0.165067	0.172518		3	3.1669
Q15369	TCEB1	Transcription elongation factor B polypeptide 1	-0.165046	0.781721		4	191.31
Q9C0C2	TNKS1BP1	182 kDa tankyrase-1-binding protein	-0.164136	0.966236		6	7.4659
Q9UQ35	SRRM2	Serine/arginine repetitive matrix protein 2	-0.163476	1.44281		21	167.11
P18084	ITGB5	Integrin beta-5	-0.162983	0.6433		3	9.9431
Q8TB61	SLC35B2	Adenosine 3-phospho 5-phosphosulfate transporter 1	-0.162534	0.124832		2	7.1257
Q9H0U3	MAGT1	Magnesium transporter protein 1	-0.162521	0.472643		4	8.9826
P04818	TYMS	Thymidylate synthase	-0.162487	1.12665		7	11.962
Q86UK7	ZNF598	Zinc finger protein 598	-0.161356	0.121284		4	4.9481
P33240	CSTF2	Cleavage stimulation factor subunit 2	-0.160529	0.998323		7	139.54
Q14240	EIF4A2	Eukaryotic initiation factor 4A-II	-0.160397	1.12311		6	55.846
O15173	PGRMC2	Membrane-associated progesterone receptor component 2	-0.160265	0.755189		6	52.036
Q9H0U4	RAB1B	Ras-related protein Rab-1B	-0.159096	1.26814		5	151.91
O75251	NDUFS7	NADH dehydrogenase [ubiquinone] iron-sulfur protein 7, mitochondrial	-0.158847	0.283991		4	9.3899
P23142	FBLN1	Fibulin-1	-0.158368	0.197615		2	4.1428
Q12797	ASPH	Aspartyl/asparaginyl beta-hydroxylase	-0.157845	0.617212		14	287.5
P28482	MAPK1	Mitogen-activated protein kinase 1	-0.157191	1.72297		10	157.61
P39748	FEN1	Flap endonuclease 1	-0.156419	2.31321		12	323.31
Q14696	MESDC2	LDLR chaperone MESD	-0.156078	0.53673		9	14.35
P09601	HMOX1	Heme oxygenase 1	-0.155791	0.56742		7	39.748
Q9H4G0	EPB41L1	Band 4.1-like protein 1	-0.155602	0.832162		6	11.607
P09429	HMGB1	High mobility group protein B1	-0.154806	2.08176		9	201.82
P23497	SP100	Nuclear autoantigen Sp-100	-0.153951	0.10796		1	5.9411
O94992	HEXIM1	Protein HEXIM1	-0.153811	0.795695		5	15.334
Q9UBI1	COMMD3	COMM domain-containing protein 3	-0.151927	0.262103		3	5.4323
O14530	TXNDC9	Thioredoxin domain-containing protein 9	-0.151269	0.570513		5	8.7302
Q15165	PON2	Serum paraoxonase/arylesterase 2	-0.151114	1.54537		11	145.2
Q9UJU6	DBNL	Drebrin-like protein	-0.149771	1.23811		10	102.51
P01033	TIMP1	Metalloproteinase inhibitor 1	-0.149628	0.526877		2	2.5885
O95721	SNAP29	Synaptosomal-associated protein 29	-0.146894	0.44845		3	5.2039
O75717	WDHD1	WD repeat and HMG-box DNA-binding protein 1	-0.146513	0.237079		8	18.113
Q14980	NUMA1	Nuclear mitotic apparatus protein 1	-0.141776	1.9758		51	323.31
Q96KR1	ZFR	Zinc finger RNA-binding protein	-0.140246	0.43003		6	19.554
Q86SF2	GALNT7	N-acetylgalactosaminyltransferase 7	-0.140057	0.644361		8	12.592
O75477	ERLIN1	Erlin-1	-0.140021	0.825616		6	36.788
P61026	RAB10	Ras-related protein Rab-10	-0.138288	0.582956		4	22.15
P17342	NPR3	Atrial natriuretic peptide receptor 3	-0.137695	0.73147		5	11.767
Q53F19	C17orf85	Uncharacterized protein C17orf85	-0.137589	0.133993		2	2.5456
Q06830	PRDX1	Peroxiredoxin-1	-0.13682	0.983734		15	323.31
Q9P2B2	PTGFRN	Prostaglandin F2 receptor negative regulator	-0.136143	0.421369		9	18
P04844	RPN2	Dolichyl-diphosphooligosaccharide--protein glycosyltransferase subunit 2	-0.135328	0.485197		15	323.31
Q04760	GLO1	Lactoylglutathione lyase	-0.135326	1.15501		7	99.041
Q969X5	ERGIC1	Endoplasmic reticulum-Golgi intermediate compartment protein 1	-0.134971	0.678454		8	108.74
Q04206	RELA	Transcription factor p65	-0.134561	1.03036		4	4.8214
Q5M775	SPECC1	Cytospin-B	-0.133705	0.818653		5	8.0309
Q9NXV6	CDKN2AIP	CDKN2A-interacting protein	-0.133696	0.308274		4	3.8356
Q9NVD7	PARVA	Alpha-parvin	-0.133614	0.278481		3	21.642
O75400	PRPF40A	Pre-mRNA-processing factor 40 homolog A	-0.132852	0.738841		8	16.197
P11047	LAMC1	Laminin subunit gamma-1	-0.132081	0.620392		11	45.359
Q14247	CTTN	Src substrate cortactin	-0.131772	1.76996		18	199.7
P78344	EIF4G2	Eukaryotic translation initiation factor 4 gamma 2	-0.131292	1.25555		25	52.053
P63218	GNG5	Guanine nucleotide-binding protein G(I)/G(S)/G(O) subunit gamma-5	-0.131116	1.59707		2	8.3107
Q12933	TRAF2	TNF receptor-associated factor 2	-0.13104	0.084919		4	6.3425
Q9NZZ3	CHMP5	Charged multivesicular body protein 5	-0.131005	0.73612		3	144.51
P55211	CASP9	Caspase-9	-0.130792	0.239624		1	39.001
Q9Y314	NOSIP	Nitric oxide synthase-interacting protein	-0.130554	0.828694		6	8.6622
Q9HDC9	APMAP	Adipocyte plasma membrane-associated protein	-0.128911	0.631386		8	17.178
P48729	CSNK1A1	Casein kinase I isoform alpha	-0.128851	1.24736		3	15.228
P53611	RABGGTB	Geranylgeranyl transferase type-2 subunit beta	-0.127248	0.403383		5	20.341
Q9ULC4	MCTS1	Malignant T-cell-amplified sequence 1	-0.126823	0.634404		5	30.848
Q9UNZ2	NSFL1C	NSFL1 cofactor p47	-0.12643	0.938288		9	23.936
O00170	AIP	AH receptor-interacting protein	-0.126414	0.795284		13	37.824
Q9H788	SH2D4A	SH2 domain-containing protein 4A	-0.124875	0.075874		4	7.95
Q9Y2Z0	SUGT1	Suppressor of G2 allele of SKP1 homolog	-0.124856	0.908436		16	141.42
Q96HC4	PDLIM5	PDZ and LIM domain protein 5	-0.123868	0.969983		23	91.606
Q9Y666	SLC12A7	Solute carrier family 12 member 7	-0.123752	0.693771		7	80.832
Q92783	STAM	Signal transducing adapter molecule 1	-0.123047	0.116921		3	18.038
P48059	LIMS1	LIM and senescent cell antigen-like-containing domain protein 1	-0.122636	0.553852		4	16.556
Q13057	COASY	Bifunctional coenzyme A synthase	-0.12197	0.791349		14	71.805
Q96FW1	OTUB1	Ubiquitin thioesterase OTUB1	-0.121634	0.682938		11	236.7
O95573	ACSL3	Long-chain-fatty-acid--CoA ligase 3	-0.120814	0.761761		20	186.65
P56545	CTBP2	C-terminal-binding protein 2	-0.119913	0.555424		4	16.034
Q16658	FSCN1	Fascin	-0.119539	1.19742		22	323.31
O75396	SEC22B	Vesicle-trafficking protein SEC22b	-0.11941	0.44274		9	79.929
Q6P582	MZT2A	Mitotic-spindle organizing protein 2A	-0.11795	0.552548		3	5.8323
Q14643	ITPR1	Inositol 1,4,5-trisphosphate receptor type 1	-0.117346	0.347045		24	125.68
Q04323	UBXN1	UBX domain-containing protein 1	-0.11646	0.578596		8	323.31
Q15102	PAFAH1B3	Platelet-activating factor acetylhydrolase IB subunit gamma	-0.116051	0.773413		8	20.28
P36871	PGM1	Phosphoglucomutase-1	-0.11566	1.89452		23	323.31
O76003	GLRX3	Glutaredoxin-3	-0.115557	0.924725		15	166.84
O43504	LAMTOR5	Ragulator complex protein LAMTOR5	-0.115235	0.416626		4	169.74
Q96AC1	FERMT2	Fermitin family homolog 2	-0.11476	1.1577		17	152.82
P0CG30	GSTT2B	Glutathione S-transferase theta-2B	-0.113454	0.406471		3	6.1893
Q9NW82	WDR70	WD repeat-containing protein 70	-0.113134	0.650444		7	17.285
Q9BU89	DOHH	Deoxyhypusine hydroxylase	-0.113067	0.566615		4	8.6492
Q6NUQ4	TMEM214	Transmembrane protein 214	-0.112428	0.170994		9	21.345
P98175	RBM10	RNA-binding protein 10	-0.111291	1.30308		7	7.5864
P56199	ITGA1	Integrin alpha-1	-0.111019	0.649827		4	9.606
P78318	IGBP1	Immunoglobulin-binding protein 1	-0.110829	0.431336		6	9.9698
O00148	DDX39A	ATP-dependent RNA helicase DDX39A	-0.110508	1.0757		8	112.56
Q9P035	HACD3	Very-long-chain (3R)-3-hydroxyacyl-CoA dehydratase 3	-0.1105	0.414439		4	5.9637
Q9UPQ0	LIMCH1	LIM and calponin homology domains-containing protein 1	-0.109492	0.703021		28	97.312
O75462	CRLF1	Cytokine receptor-like factor 1	-0.109142	0.0640989		6	10.803
Q9Y3C4	TPRKB	EKC/KEOPS complex subunit TPRKB	-0.108836	0.129779		3	12.213
Q2TAA2	IAH1	Isoamyl acetate-hydrolyzing esterase 1 homolog	-0.10843	0.462622		3	15.086
Q7L1Q6	BZW1	Basic leucine zipper and W2 domain-containing protein 1	-0.10841	1.67343		18	195.87
P61923	COPZ1	Coatomer subunit zeta-1	-0.107709	0.784876		5	86.942
A6ZKI3	FAM127A	Protein FAM127A	-0.107294	0.133556		3	4.5296
P46736	BRCC3	Lys-63-specific deubiquitinase BRCC36	-0.107	0.253543		5	93.871
Q15942	ZYX	Zyxin	-0.106342	0.56503		23	323.31
Q5T7N3	KANK4	KN motif and ankyrin repeat domain-containing protein 4	-0.105851	0.332317		7	20.032
Q92621	NUP205	Nuclear pore complex protein Nup205	-0.105798	0.903071		28	247.35
Q03013	GSTM4	Glutathione S-transferase Mu 4	-0.105214	0.299835		2	3.5334
P26196	DDX6	Probable ATP-dependent RNA helicase DDX6	-0.104895	0.828724		13	84.151
Q969G3	SMARCE1	SWI/SNF-related matrix-associated actin-dependent regulator of chromatin subfamily E member 1	-0.103588	0.383661		8	26.701
Q15155	NOMO1	Nodal modulator 1	-0.102692	0.971038		21	97.756
O43516	WIPF1	WAS/WASL-interacting protein family member 1	-0.102451	0.2607		2	10.131
P30154	PPP2R1B	Serine/threonine-protein phosphatase 2A 65 kDa regulatory subunit A beta isoform	-0.102213	0.112162		3	6.3527
P08754	GNAI3	Guanine nucleotide-binding protein G(k) subunit alpha	-0.10206	0.414784		5	22.677
Q96HS1	PGAM5	Serine/threonine-protein phosphatase PGAM5, mitochondrial	-0.101499	0.26104		4	7.7369
P05067	APP	Amyloid beta A4 protein	-0.101277	0.455589		3	28.592
Q07666	KHDRBS1	KH domain-containing, RNA-binding, signal transduction-associated protein 1	-0.0997667	1.33906		5	84.455
P43307	SSR1	Translocon-associated protein subunit alpha	-0.0989051	0.503129		3	9.1471
Q15907	RAB11B	Ras-related protein Rab-11B	-0.0988564	1.36745		2	227.27
P09493	TPM1	Tropomyosin alpha-1 chain	-0.0985365	0.26454		7	13.661
Q8IZ83	ALDH16A1	Aldehyde dehydrogenase family 16 member A1	-0.0978541	0.834496		3	4.5053
P18669	PGAM1	Phosphoglycerate mutase 1	-0.0971651	0.914712		12	166.29
Q9BY32	ITPA	Inosine triphosphate pyrophosphatase	-0.0953703	0.717335		6	103.65
Q09666	AHNAK	Neuroblast differentiation-associated protein AHNAK	-0.0947552	0.809746		159	323.31
O60427	FADS1	Fatty acid desaturase 1	-0.0940971	0.338627		5	10.228
P15311	EZR	Ezrin	-0.0934954	0.761239		22	136.15
Q5R3I4	TTC38	Tetratricopeptide repeat protein 38	-0.0929737	0.556351		7	12.628
Q9Y2T3	GDA	Guanine deaminase	-0.0917735	0.279809		8	11.501
P06703	S100A6	Protein S100-A6	-0.0915451	0.0878034		7	323.31
Q14244	MAP7	Ensconsin	-0.0894432	0.489046		10	22.164
Q9Y4W2	LAS1L	Ribosomal biogenesis protein LAS1L	-0.0893006	0.206753		6	10.662
Q7Z460	CLASP1	CLIP-associating protein 1	-0.0885205	0.238737		3	6.7709
Q7Z7H5	TMED4	Transmembrane emp24 domain-containing protein 4	-0.0878425	0.482028		5	187.48
Q9Y6C9	MTCH2	Mitochondrial carrier homolog 2	-0.0863123	0.766604		9	202.45
P48681	NES	Nestin	-0.0862851	0.219738		9	14.712
O94979	SEC31A	Protein transport protein Sec31A	-0.0860252	0.712334		21	98.284
P05556	ITGB1	Integrin beta-1	-0.0857654	0.881367		19	241.59
Q96T37	RBM15	Putative RNA-binding protein 15	-0.0851102	0.256847		5	6.9137
P35052	GPC1	Glypican-1	-0.0847816	0.462732		8	44.737
P53367	ARFIP1	Arfaptin-1	-0.0847592	0.356828		5	13.929
Q08752	PPID	Peptidyl-prolyl cis-trans isomerase D	-0.0842538	0.497514		10	23.38
P43487	RANBP1	Ran-specific GTPase-activating protein	-0.0826874	0.896321		7	82.426
Q07020	RPL18	60S ribosomal protein L18	-0.0826049	0.429705		6	12.238
P51149	RAB7A	Ras-related protein Rab-7a	-0.0818253	0.804935		11	63.729
Q9UKX7	NUP50	Nuclear pore complex protein Nup50	-0.0813141	0.317371		8	28.564
Q13243	SRSF5	Serine/arginine-rich splicing factor 5	-0.0810952	0.377569		2	3.0687
Q02878	RPL6	60S ribosomal protein L6	-0.0803642	0.159509		14	28.207
O15260	SURF4	Surfeit locus protein 4	-0.0803204	0.397465		5	35.713
Q9H3K2	GHITM	Growth hormone-inducible transmembrane protein	-0.0787592	0.103946		2	103.02
Q8NEJ9	NGDN	Neuroguidin	-0.0786772	0.210453		4	9.651
Q14677	CLINT1	Clathrin interactor 1	-0.0782962	0.574429		11	36.976
O00151	PDLIM1	PDZ and LIM domain protein 1	-0.0776663	0.646921		12	98.055
Q9UI12	ATP6V1H	V-type proton ATPase subunit H	-0.077127	0.152056		6	13.325
Q9NUU7	DDX19A	ATP-dependent RNA helicase DDX19A	-0.0756898	0.277102		10	22.41
P84103	SRSF3	Serine/arginine-rich splicing factor 3	-0.0749269	0.419545		5	219.37
Q8WUF5	PPP1R13L	RelA-associated inhibitor	-0.0743074	0.243377		7	11.079
Q6Y7W6	GIGYF2	PERQ amino acid-rich with GYF domain-containing protein 2	-0.0737147	0.433073		10	39.859
P60174	TPI1	Triosephosphate isomerase	-0.0736933	1.12795		17	129.33
O15013	ARHGEF10	Rho guanine nucleotide exchange factor 10	-0.0735154	0.102852		3	4.4258
Q6UN15	FIP1L1	Pre-mRNA 3-end-processing factor FIP1	-0.0732646	0.243813		3	4.6002
A6NDU8	C5orf51	UPF0600 protein C5orf51	-0.0731893	0.712238		5	40.783
O75874	IDH1	Isocitrate dehydrogenase [NADP] cytoplasmic	-0.0725908	0.86338		11	38.436
P14384	CPM	Carboxypeptidase M	-0.072535	0.286249		4	6.4926
O60216	RAD21	Double-strand-break repair protein rad21 homolog	-0.0717669	0.282208		5	12.4
P06753	TPM3	Tropomyosin alpha-3 chain	-0.0710373	0.0945577		4	8.4602
Q6P2E9	EDC4	Enhancer of mRNA-decapping protein 4	-0.0710115	0.427259		12	28.383
P13987	CD59	CD59 glycoprotein	-0.0701737	0.443803		4	9.804
Q9UPN6	SCAF8	Protein SCAF8	-0.0694108	0.184333		1	6.4954
Q04637	EIF4G1	Eukaryotic translation initiation factor 4 gamma 1	-0.0691032	0.564496		28	323.31
P35222	CTNNB1	Catenin beta-1	-0.0689616	0.309422		13	100.12
P49755	TMED10	Transmembrane emp24 domain-containing protein 10	-0.0681562	0.622584		4	23.025
Q12789	GTF3C1	General transcription factor 3C polypeptide 1	-0.0676842	0.12202		9	5.3834
Q9NNW7	TXNRD2	Thioredoxin reductase 2, mitochondrial	-0.0669322	0.238438		5	12.765
Q9H1A4	ANAPC1	Anaphase-promoting complex subunit 1	-0.0656862	0.0702466		4	23.974
Q9UHB6	LIMA1	LIM domain and actin-binding protein 1	-0.0650229	0.280275		8	19.258
Q9NQR4	NIT2	Omega-amidase NIT2	-0.063374	1.00099		12	97.865
O43488	AKR7A2	Aflatoxin B1 aldehyde reductase member 2	-0.0628748	0.715		7	34.435
Q9P016	THYN1	Thymocyte nuclear protein 1	-0.0627561	0.390199		4	4.0515
O60271	SPAG9	C-Jun-amino-terminal kinase-interacting protein 4	-0.0619397	0.16363		8	30.327
P23229	ITGA6	Integrin alpha-6	-0.0617042	0.126571		7	14.617
Q6FI81	CIAPIN1	Anamorsin	-0.0616798	0.339091		10	35.156
P16070	CD44	CD44 antigen	-0.0616751	0.46212		7	63.999
Q8WVY7	UBLCP1	Ubiquitin-like domain-containing CTD phosphatase 1	-0.0611901	0.280973		5	7.7667
Q9P000	COMMD9	COMM domain-containing protein 9	-0.0608978	0.344577		7	20.603
Q96N66	MBOAT7	Lysophospholipid acyltransferase 7	-0.059741	0.273275		3	2.4677
P37837	TALDO1	Transaldolase	-0.0592556	0.343539		13	35.084
P61970	NUTF2	Nuclear transport factor 2	-0.0591993	0.768788		6	73.513
Q13492	PICALM	Phosphatidylinositol-binding clathrin assembly protein	-0.0591464	0.391896		7	33.215
P35080	PFN2	Profilin-2	-0.0588136	0.310463		3	14.406
Q9Y3E5	PTRH2	Peptidyl-tRNA hydrolase 2, mitochondrial	-0.0586591	0.410723		3	41.439
O14776	TCERG1	Transcription elongation regulator 1	-0.0582247	0.256586		16	31.138
Q9BZE1	MRPL37	39S ribosomal protein L37, mitochondrial	-0.0580688	0.104783		4	10.032
O00571	DDX3X	ATP-dependent RNA helicase DDX3X	-0.0578804	0.803859		31	244.38
Q9P0L0	VAPA	Vesicle-associated membrane protein-associated protein A	-0.0566688	0.363778		6	52.18
Q14232	EIF2B1	Translation initiation factor eIF-2B subunit alpha	-0.0565295	0.265737		6	68.08
O95630	STAMBP	STAM-binding protein	-0.0558381	0.362843		8	13.288
O15121	DEGS1	Sphingolipid delta(4)-desaturase DES1	-0.0552931	0.257653		3	16.58
O95433	AHSA1	Activator of 90 kDa heat shock protein ATPase homolog 1	-0.0549293	0.440397		11	74.317
P29992	GNA11	Guanine nucleotide-binding protein subunit alpha-11	-0.0539665	0.169132		3	20.74
P60842	EIF4A1	Eukaryotic initiation factor 4A-I	-0.0537844	0.632836		16	312.02
Q9UGV2	NDRG3	Protein NDRG3	-0.0535045	0.330585		6	36.142
Q96KB5	PBK	Lymphokine-activated killer T-cell-originated protein kinase	-0.0526586	0.232293		5	31.028
Q15181	PPA1	Inorganic pyrophosphatase	-0.0521884	0.94899		15	294.79
Q9NZD8	SPG21	Maspardin	-0.0515027	0.0795477		2	4.458
O43920	NDUFS5	NADH dehydrogenase [ubiquinone] iron-sulfur protein 5	-0.0505548	0.172705		3	3.5539
P60891	PRPS1	Ribose-phosphate pyrophosphokinase 1	-0.0502996	0.515225		5	37.913
Q8NCW5	APOA1BP	NAD(P)H-hydrate epimerase	-0.0501757	0.381932		9	173.51
P47985	UQCRFS1	Cytochrome b-c1 complex subunit Rieske, mitochondrial	-0.049448	0.179784		5	19.8
P04179	SOD2	Superoxide dismutase [Mn], mitochondrial	-0.0483661	0.0217521		6	116.46
Q12841	FSTL1	Follistatin-related protein 1	-0.0477109	0.0766589		4	7.0046
Q92667	AKAP1	A-kinase anchor protein 1, mitochondrial	-0.0475001	0.0531999		2	9.5991
O43598	DNPH1	2-deoxynucleoside 5-phosphate N-hydrolase 1	-0.0468149	0.15364		4	11.48
Q9NRW7	VPS45	Vacuolar protein sorting-associated protein 45	-0.0464239	0.0329028		3	5.2807
O00115	DNASE2	Deoxyribonuclease-2-alpha	-0.0462036	0.0891728		4	6.0908
Q9BPX5	ARPC5L	Actin-related protein 2/3 complex subunit 5-like protein	-0.0457544	0.0326713		3	14.337
Q8IWT6	LRRC8A	Volume-regulated anion channel subunit LRRC8A	-0.0457501	0.0529452		3	3.3032
P00387	CYB5R3	NADH-cytochrome b5 reductase 3	-0.044497	0.328485		12	114.93
Q15691	MAPRE1	Microtubule-associated protein RP/EB family member 1	-0.0441022	0.507407		11	323.31
P54709	ATP1B3	Sodium/potassium-transporting ATPase subunit beta-3	-0.0440698	0.163586		6	21.271
Q9NRN7	AASDHPPT	L-aminoadipate-semialdehyde dehydrogenase-phosphopantetheinyl transferase	-0.0439868	0.227727		3	3.85
Q53EL6	PDCD4	Programmed cell death protein 4	-0.0431762	0.298944		14	40.725
Q8NBN3	TMEM87A	Transmembrane protein 87A	-0.0431395	0.228001		2	3.9262
Q9NTZ6	RBM12	RNA-binding protein 12	-0.0425329	0.191347		8	14.423
Q8NF37	LPCAT1	Lysophosphatidylcholine acyltransferase 1	-0.0425062	0.14636		6	14.135
Q9UBQ0	VPS29	Vacuolar protein sorting-associated protein 29	-0.0419788	0.317834		6	17.911
P32754	HPD	4-hydroxyphenylpyruvate dioxygenase	-0.0417962	0.284015		9	17.852
P14923	JUP	Junction plakoglobin	-0.0414891	0.271894		19	113.82
P09960	LTA4H	Leukotriene A-4 hydrolase	-0.039115	0.3389		21	300.57
Q32MZ4	LRRFIP1	Leucine-rich repeat flightless-interacting protein 1	-0.038763	0.133706		12	39.648
P61006	RAB8A	Ras-related protein Rab-8A	-0.0385437	0.149464		3	6.9701
P46100	ATRX	Transcriptional regulator ATRX	-0.0378728	0.0471034		2	3.6987
P10620	MGST1	Microsomal glutathione S-transferase 1	-0.0375543	0.098003		6	146.71
P50416	CPT1A	Carnitine O-palmitoyltransferase 1, liver isoform	-0.0369968	0.172906		17	67.561
Q9Y320	TMX2	Thioredoxin-related transmembrane protein 2	-0.0369773	0.102477		3	11.049
Q8WUY3	PRUNE2	Protein prune homolog 2	-0.0367031	0.113716		6	17.914
Q9UBR2	CTSZ	Cathepsin Z	-0.0363269	0.213196		4	9.1591
Q8TAQ2	SMARCC2	SWI/SNF complex subunit SMARCC2	-0.036202	0.0777304		4	37.685
Q9H0R4	HDHD2	Haloacid dehalogenase-like hydrolase domain-containing protein 2	-0.0359077	0.176163		3	2.5904
Q8IVD9	NUDCD3	NudC domain-containing protein 3	-0.0346136	0.032511		2	12.655
Q6PCE3	PGM2L1	Glucose 1,6-bisphosphate synthase	-0.0340481	0.035419		2	2.5729
Q93052	LPP	Lipoma-preferred partner	-0.0335927	0.200454		18	49.228
Q12824	SMARCB1	SWI/SNF-related matrix-associated actin-dependent regulator of chromatin subfamily B member 1	-0.0330091	0.0117482		3	13.203
O75832	PSMD10	26S proteasome non-ATPase regulatory subunit 10	-0.0325732	0.157181		6	13.719
Q06124	PTPN11	Tyrosine-protein phosphatase non-receptor type 11	-0.0325027	0.107298		9	18.511
Q9NYY8	FASTKD2	FAST kinase domain-containing protein 2	-0.0317416	0.0764733		6	9.7917
O75312	ZPR1	Zinc finger protein ZPR1	-0.0316768	0.15656		4	5.6195
Q14192	FHL2	Four and a half LIM domains protein 2	-0.0308523	0.201542		14	37.745
P27144	AK4	Adenylate kinase 4, mitochondrial	-0.0308437	0.152509		6	21.941
Q14160	SCRIB	Protein scribble homolog	-0.0305099	0.0727486		10	26.06
Q9Y3P9	RABGAP1	Rab GTPase-activating protein 1	-0.0301156	0.125649		5	14.458
Q14376	GALE	UDP-glucose 4-epimerase	-0.0281343	0.147853		7	41.755
Q96PK6	RBM14	RNA-binding protein 14	-0.0279641	0.128201		13	73.825
Q9UH65	SWAP70	Switch-associated protein 70	-0.0272264	0.0351513		5	53.606
O60341	KDM1A	Lysine-specific histone demethylase 1A	-0.0268636	0.0678267		2	4.0523
Q8IX12	CCAR1	Cell division cycle and apoptosis regulator protein 1	-0.0255132	0.126638		10	56.66
Q9NTK5	OLA1	Obg-like ATPase 1	-0.0243158	0.19515		17	89.398
P10768	ESD	S-formylglutathione hydrolase	-0.0240436	0.206208		12	170.51
P36873	PPP1CC	Serine/threonine-protein phosphatase PP1-gamma catalytic subunit	-0.0234661	0.0633557		1	13.558
Q9Y6D5	ARFGEF2	Brefeldin A-inhibited guanine nucleotide-exchange protein 2	-0.0230126	0.0123788		3	3.5544
O15381	NVL	Nuclear valosin-containing protein-like	-0.0222526	0.0210471		2	1.5903
P36915	GNL1	Guanine nucleotide-binding protein-like 1	-0.0219908	0.0573581		4	7.5205
Q9BQA1	WDR77	Methylosome protein 50	-0.0215745	0.0904039		6	17.247
P48147	PREP	Prolyl endopeptidase	-0.0187392	0.0555484		9	85.901
P39880	CUX1	Homeobox protein cut-like 1	-0.0184236	0.0593489		4	9.4113
P43121	MCAM	Cell surface glycoprotein MUC18	-0.0180807	0.0652464		13	87.555
Q16890	TPD52L1	Tumor protein D53	-0.0174093	0.0456503		3	11.933
O75955	FLOT1	Flotillin-1	-0.0173059	0.0791091		10	32.019
Q07157	TJP1	Tight junction protein ZO-1	-0.016705	0.0863484		11	25.097
P84022	SMAD3	Mothers against decapentaplegic homolog 3	-0.0159402	0.0455469		3	10.014
O00483	NDUFA4	Cytochrome c oxidase subunit NDUFA4	-0.015749	0.0429116		2	3.5671
P62269	RPS18	40S ribosomal protein S18	-0.0155878	0.0248907		9	20.919
O15091	KIAA0391	Mitochondrial ribonuclease P protein 3	-0.0154924	0.0134729		4	4.2995
Q86XI2	NCAPG2	Condensin-2 complex subunit G2	-0.0154467	0.0262284		5	7.9731
Q8TD16	BICD2	Protein bicaudal D homolog 2	-0.0151968	0.104866		4	3.9044
Q05639	EEF1A2	Elongation factor 1-alpha 2	-0.0151944	0.0964101		10	323.31
Q9NVJ2	ARL8B	ADP-ribosylation factor-like protein 8B	-0.0151448	0.0613172		5	11.914
Q9UHY1	NRBP1	Nuclear receptor-binding protein	-0.0149779	0.00972768		2	10.69
P01891	HLA-A	HLA class I histocompatibility antigen, A-68 alpha chain	-0.0149589	0.0510457		3	68.478
Q14914	PTGR1	Prostaglandin reductase 1	-0.0146723	0.110304		9	168.95
O00592	PODXL	Podocalyxin	-0.0142651	0.0271854		5	28.162
P68402	PAFAH1B2	Platelet-activating factor acetylhydrolase IB subunit beta	-0.0136762	0.0965999		6	139.23
Q9Y3D0	FAM96B	Mitotic spindle-associated MMXD complex subunit MIP18	-0.0135283	0.0417581		2	7.356
P13284	IFI30	Gamma-interferon-inducible lysosomal thiol reductase	-0.0134354	0.0456088		3	88.191
Q8N1G4	LRRC47	Leucine-rich repeat-containing protein 47	-0.0123653	0.0856377		20	179.68
P52735	VAV2	Guanine nucleotide exchange factor VAV2	-0.0122814	0.0644246		3	15.756
Q9BXW9	FANCD2	Fanconi anemia group D2 protein	-0.00913048	0.00596349		3	5.7629
Q9P260	KIAA1468	LisH domain and HEAT repeat-containing protein KIAA1468	-0.00897408	0.0342963		4	5.6884
Q9P287	BCCIP	BRCA2 and CDKN1A-interacting protein	-0.0078702	0.024309		6	23.577
Q5JRX3	PITRM1	Presequence protease, mitochondrial	-0.00764656	0.0241946		15	28.257
P01112	HRAS	GTPase HRas	-0.00718403	0.026984		1	10.89
P63167	DYNLL1	Dynein light chain 1, cytoplasmic	-0.00660801	0.0394519		3	305.46
Q9Y3B8	REXO2	Oligoribonuclease, mitochondrial	-0.00629473	0.0472433		3	18.234
Q9BUR5	APOO	Apolipoprotein O	-0.00617361	0.0166268		3	7.869
P16083	NQO2	Ribosyldihydronicotinamide dehydrogenase [quinone]	-0.00562668	0.0549861		9	77.702
Q14320	FAM50A	Protein FAM50A	-0.0053668	0.0207115		8	18.709
Q6RFH5	WDR74	WD repeat-containing protein 74	-0.00467443	0.0100916		7	39.189
Q93050	ATP6V0A1	V-type proton ATPase 116 kDa subunit a isoform 1	-0.00429821	0.0322782		8	23.394
P35637	FUS	RNA-binding protein FUS	-0.0037365	0.0120544		5	22.427
Q9P258	RCC2	Protein RCC2	-0.00328588	0.0216139		17	82.981
O00193	SMAP	Small acidic protein	-0.00242758	0.00742833		2	13.727
Q9HB71	CACYBP	Calcyclin-binding protein	-0.0015974	0.0108894		14	323.31
Q8N201	INTS1	Integrator complex subunit 1	-0.000887871	0.00155183		5	14.026
P46109	CRKL	Crk-like protein	-0.000867844	0.00309878		5	11.276
Q96BP3	PPWD1	Peptidylprolyl isomerase domain and WD repeat-containing protein 1	-0.000757217	0.00119548		3	4.6376
Q96F07	CYFIP2	Cytoplasmic FMR1-interacting protein 2	-0.000125885	0.000479941		6	49.04
O15230	LAMA5	Laminin subunit alpha-5	-1.71661e-05	3.17046e-05		7	15.959
Q01974	ROR2	Tyrosine-protein kinase transmembrane receptor ROR2	1.66893e-05	6.7024e-05		4	10.993
P61981	YWHAG	14-3-3 protein gamma	0.00023365	0.00140699		9	154.75
Q8IWZ3	ANKHD1	Ankyrin repeat and KH domain-containing protein 1	0.000953674	0.00462471		7	28.704
Q14008	CKAP5	Cytoskeleton-associated protein 5	0.00108719	0.00244079		12	20.93
Q9HAV0	GNB4	Guanine nucleotide-binding protein subunit beta-4	0.00163221	0.00435522		4	14.047
O00273	DFFA	DNA fragmentation factor subunit alpha	0.00172138	0.00636438		8	17.662
P13929	ENO3	Beta-enolase	0.00205088	0.0163145		10	311.23
Q14558	PRPSAP1	Phosphoribosyl pyrophosphate synthase-associated protein 1	0.00284195	0.00990146		8	21.376
O00267	SUPT5H	Transcription elongation factor SPT5	0.00402689	0.0124668		11	26.094
O95071	UBR5	E3 ubiquitin-protein ligase UBR5	0.00439358	0.0279787		4	6.2598
Q5T653	MRPL2	39S ribosomal protein L2, mitochondrial	0.00445318	0.00621487		4	22.181
P52294	KPNA1	Importin subunit alpha-5	0.00482464	0.0111213		4	32.645
Q14011	CIRBP	Cold-inducible RNA-binding protein	0.00583696	0.0167251		4	11.61
Q96GG9	DCUN1D1	DCN1-like protein 1	0.00669622	0.0270269		2	66.307
Q10472	GALNT1	Polypeptide N-acetylgalactosaminyltransferase 1	0.00735474	0.0200962		5	11.948
Q4J6C6	PREPL	Prolyl endopeptidase-like	0.00905228	0.0488334		4	7.8356
Q05086	UBE3A	Ubiquitin-protein ligase E3A	0.00912046	0.00629107		2	20.163
Q15645	TRIP13	Pachytene checkpoint protein 2 homolog	0.00965309	0.0423758		16	234.77
P14209	CD99	CD99 antigen	0.0102987	0.0373178		3	15.576
Q8N6R0	METTL13	Methyltransferase-like protein 13	0.0105023	0.0528686		3	8.9773
P18583	SON	Protein SON	0.0107512	0.0903064		15	39.533
P62854	RPS26	40S ribosomal protein S26	0.0107803	0.0290219		5	6.422
Q9Y2D5	AKAP2	A-kinase anchor protein 2	0.011364	0.0373922		10	22.186
Q16539	MAPK14	Mitogen-activated protein kinase 14	0.0122652	0.0368693		4	48.854
Q92922	SMARCC1	SWI/SNF complex subunit SMARCC1	0.0127916	0.0525165		7	200.96
Q92797	SYMPK	Symplekin	0.0127921	0.0881177		12	26.058
P35241	RDX	Radixin	0.0133476	0.147022		13	52.833
P12270	TPR	Nucleoprotein TPR	0.0138297	0.0783476		39	200.95
P27694	RPA1	Replication protein A 70 kDa DNA-binding subunit	0.0140061	0.0500526		19	140.42
Q96AG4	LRRC59	Leucine-rich repeat-containing protein 59	0.0140734	0.0428813		7	12.419
Q6IAA8	LAMTOR1	Ragulator complex protein LAMTOR1	0.0141892	0.0408497		4	13.815
Q7KZ85	SUPT6H	Transcription elongation factor SPT6	0.0145874	0.0929676		13	25.853
Q9NP74	PALMD	Palmdelphin	0.0149941	0.0431985		7	21.608
P08133	ANXA6	Annexin A6	0.0154433	0.0861086		27	150.35
P78417	GSTO1	Glutathione S-transferase omega-1	0.0158572	0.0751375		13	133.4
Q9ULF5	SLC39A10	Zinc transporter ZIP10	0.01612	0.043843		4	82.2
Q9BUJ2	HNRNPUL1	Heterogeneous nuclear ribonucleoprotein U-like protein 1	0.0167584	0.147094		18	103.16
P78330	PSPH	Phosphoserine phosphatase	0.0173483	0.0483196		5	6.8374
P54577	YARS	Tyrosine--tRNA ligase, cytoplasmic	0.0175419	0.114993		29	323.31
Q15758	SLC1A5	Neutral amino acid transporter B(0)	0.0179963	0.109178		5	15.768
Q9Y617	PSAT1	Phosphoserine aminotransferase	0.018322	0.355515		16	143.15
P27816	MAP4	Microtubule-associated protein 4	0.0192361	0.126752		27	323.31
P08651	NFIC	Nuclear factor 1 C-type	0.0196357	0.0336093		7	68.778
Q92804	TAF15	TATA-binding protein-associated factor 2N	0.0196562	0.0556926		3	17.759
Q5JSZ5	PRRC2B	Protein PRRC2B	0.0197167	0.0949581		2	1.3881
Q9UI10	EIF2B4	Translation initiation factor eIF-2B subunit delta	0.0200715	0.0941983		4	8.0891
Q6IBS0	TWF2	Twinfilin-2	0.020648	0.081865		13	214.03
P46821	MAP1B	Microtubule-associated protein 1B	0.0219631	0.107228		26	116.21
O95292	VAPB	Vesicle-associated membrane protein-associated protein B/C	0.0221906	0.0825031		6	39.429
Q8NHQ9	DDX55	ATP-dependent RNA helicase DDX55	0.0223026	0.0280971		3	2.8144
Q92743	HTRA1	Serine protease HTRA1	0.0228176	0.0643219		5	6.7076
O75351	VPS4B	Vacuolar protein sorting-associated protein 4B	0.0235009	0.125237		3	6.8725
Q9Y5P6	GMPPB	Mannose-1-phosphate guanyltransferase beta	0.0237746	0.137427		8	50.282
P98179	RBM3	RNA-binding protein 3	0.0239115	0.12358		4	162.98
P09661	SNRPA1	U2 small nuclear ribonucleoprotein A	0.024169	0.1031		8	208.82
O95168	NDUFB4	NADH dehydrogenase [ubiquinone] 1 beta subcomplex subunit 4	0.0244665	0.0915374		2	2.128
P31150	GDI1	Rab GDP dissociation inhibitor alpha	0.0256553	0.363394		14	109.75
P51991	HNRNPA3	Heterogeneous nuclear ribonucleoprotein A3	0.0257792	0.137408		15	131.4
Q9Y4W6	AFG3L2	AFG3-like protein 2	0.0261106	0.0727558		6	5.9513
Q9UDY2	TJP2	Tight junction protein ZO-2	0.0273733	0.0871919		6	15.255
O75380	NDUFS6	NADH dehydrogenase [ubiquinone] iron-sulfur protein 6, mitochondrial	0.028111	0.036977		3	9.5155
P35610	SOAT1	Sterol O-acyltransferase 1	0.0285144	0.0223897		2	9.8349
Q15233	NONO	Non-POU domain-containing octamer-binding protein	0.0288076	0.167787		21	323.31
P02786	TFRC	Transferrin receptor protein 1	0.0294614	0.206502		17	323.31
P40925	MDH1	Malate dehydrogenase, cytoplasmic	0.0296564	0.200999		9	188.19
O94855	SEC24D	Protein transport protein Sec24D	0.0296602	0.0818257		8	19.282
P82675	MRPS5	28S ribosomal protein S5, mitochondrial	0.0297475	0.0589343		4	7.2579
O60664	PLIN3	Perilipin-3	0.0305023	0.145427		14	227.01
Q99615	DNAJC7	DnaJ homolog subfamily C member 7	0.0312319	0.117537		12	39.224
O15143	ARPC1B	Actin-related protein 2/3 complex subunit 1B	0.0316191	0.319331		8	176.03
P27635	RPL10	60S ribosomal protein L10	0.0317965	0.146373		10	151.73
Q9UNE7	STUB1	E3 ubiquitin-protein ligase CHIP	0.0320463	0.1777		10	14.342
O00622	CYR61	Protein CYR61	0.032176	0.0593815		7	20.593
Q9H6S3	EPS8L2	Epidermal growth factor receptor kinase substrate 8-like protein 2	0.0323877	0.0200169		2	13.89
O00754	MAN2B1	Lysosomal alpha-mannosidase	0.0332155	0.0256677		5	11.782
Q69YN2	CWF19L1	CWF19-like protein 1	0.0338254	0.0427405		2	4.4937
Q8WTV0	SCARB1	Scavenger receptor class B member 1	0.0346289	0.0970912		4	6.3723
P26232	CTNNA2	Catenin alpha-2	0.0348611	0.00892584		1	4.8606
P40938	RFC3	Replication factor C subunit 3	0.0348754	0.159944		9	16.36
P35269	GTF2F1	General transcription factor IIF subunit 1	0.0349565	0.0938701		3	5.0042
O00233	PSMD9	26S proteasome non-ATPase regulatory subunit 9	0.0362287	0.367534		7	21.722
Q9Y6Y8	SEC23IP	SEC23-interacting protein	0.0363183	0.0779522		11	17.676
P78347	GTF2I	General transcription factor II-I	0.0367227	0.154645		25	307.89
P50395	GDI2	Rab GDP dissociation inhibitor beta	0.0376482	0.396521		21	323.31
Q15435	PPP1R7	Protein phosphatase 1 regulatory subunit 7	0.0377755	0.317002		13	86.151
Q9Y2W1	THRAP3	Thyroid hormone receptor-associated protein 3	0.0378852	0.36178		10	95.981
P62857	RPS28	40S ribosomal protein S28	0.0382366	0.162245		5	11.615
Q99962	SH3GL2	Endophilin-A1	0.0387774	0.191947		4	24.614
O14745	SLC9A3R1	Na(+)/H(+) exchange regulatory cofactor NHE-RF1	0.0391335	0.360018		15	25.217
P20340	RAB6A	Ras-related protein Rab-6A	0.039597	0.297232		6	15.014
O75934	BCAS2	Pre-mRNA-splicing factor SPF27	0.0396895	0.0733818		8	22.724
P08183	ABCB1	Multidrug resistance protein 1	0.0399899	0.126358		4	9.8385
Q6PJG6	BRAT1	BRCA1-associated ATM activator 1	0.0413895	0.129061		12	23.132
Q96AT9	RPE	Ribulose-phosphate 3-epimerase	0.041398	0.200456		6	14.771
Q9GZL7	WDR12	Ribosome biogenesis protein WDR12	0.0414653	0.103864		6	27.857
Q9Y3A6	TMED5	Transmembrane emp24 domain-containing protein 5	0.0416236	0.164811		4	7.1275
Q96B54	ZNF428	Zinc finger protein 428	0.0418625	0.021919		2	4.4647
O43837	IDH3B	Isocitrate dehydrogenase [NAD] subunit beta, mitochondrial	0.0426979	0.136058		9	77.363
P11766	ADH5	Alcohol dehydrogenase class-3	0.0431814	0.284338		10	73.458
Q12972	PPP1R8	Nuclear inhibitor of protein phosphatase 1	0.0440001	0.213089		9	39.943
Q8TBC4	UBA3	NEDD8-activating enzyme E1 catalytic subunit	0.0448318	0.150334		6	13.242
Q96ER9	CCDC51	Coiled-coil domain-containing protein 51	0.044939	0.137675		6	19.252
Q5TFE4	NT5DC1	5-nucleotidase domain-containing protein 1	0.0451641	0.228299		7	38.137
P51649	ALDH5A1	Succinate-semialdehyde dehydrogenase, mitochondrial	0.0452766	0.164712		2	2.3622
Q13126	MTAP	S-methyl-5-thioadenosine phosphorylase	0.0456243	0.89477		12	41.242
P18077	RPL35A	60S ribosomal protein L35a	0.0464916	0.0658556		6	8.7628
Q9UKK9	NUDT5	ADP-sugar pyrophosphatase	0.0468283	0.40469		9	100.16
O95801	TTC4	Tetratricopeptide repeat protein 4	0.04737	0.173934		3	10.333
Q9Y266	NUDC	Nuclear migration protein nudC	0.0490746	0.230414		18	323.31
Q96EP5	DAZAP1	DAZ-associated protein 1	0.049871	0.779577		6	13.214
Q9UQ80	PA2G4	Proliferation-associated protein 2G4	0.0499392	0.927631		19	192.48
O14880	MGST3	Microsomal glutathione S-transferase 3	0.0500731	0.160596		7	323.31
P31943	HNRNPH1	Heterogeneous nuclear ribonucleoprotein H	0.0501385	2.45992		12	272.06
P42166	TMPO	Lamina-associated polypeptide 2, isoform alpha	0.0502114	0.436809		13	260.47
Q9Y3B9	RRP15	RRP15-like protein	0.0505071	0.143793		2	2.2183
Q9Y282	ERGIC3	Endoplasmic reticulum-Golgi intermediate compartment protein 3	0.0507498	0.223369		2	4.1
Q9UBB6	NCDN	Neurochondrin	0.0507851	0.192131		7	14.432
Q9NWH9	SLTM	SAFB-like transcription modulator	0.0512285	0.250303		5	8.1421
O00470	MEIS1	Homeobox protein Meis1	0.0513983	0.173663		4	11.981
P11940	PABPC1	Polyadenylate-binding protein 1	0.0514002	0.32107		16	323.31
P23246	SFPQ	Splicing factor, proline- and glutamine-rich	0.0519886	0.659253		26	323.31
O00425	IGF2BP3	Insulin-like growth factor 2 mRNA-binding protein 3	0.0522575	0.313409		10	62.276
P08581	MET	Hepatocyte growth factor receptor	0.0527158	0.0291215		4	7.3777
P57740	NUP107	Nuclear pore complex protein Nup107	0.0530381	0.195153		7	49.26
Q63ZY3	KANK2	KN motif and ankyrin repeat domain-containing protein 2	0.0531974	0.197998		5	11.273
CON__Q6KB66-1	KRT80	Keratin, type II cytoskeletal 80	0.0536056	0.366837		5	8.7309
Q92841	DDX17	Probable ATP-dependent RNA helicase DDX17	0.0537009	0.881094		20	212.55
Q96J01	THOC3	THO complex subunit 3	0.0537543	0.133948		5	9.6978
P52948	NUP98	Nuclear pore complex protein Nup98-Nup96	0.0538726	0.24934		19	67.669
Q14155	ARHGEF7	Rho guanine nucleotide exchange factor 7	0.0543847	0.105263		5	89.094
Q3LXA3	DAK	Bifunctional ATP-dependent dihydroxyacetone kinase/FAD-AMP lyase (cyclizing)	0.0552745	0.219804		9	33.651
O43252	PAPSS1	Bifunctional 3-phosphoadenosine 5-phosphosulfate synthase 1	0.0558796	0.436079		10	23.768
Q9Y5S9	RBM8A	RNA-binding protein 8A	0.0559201	0.493574		5	19.139
O14975	SLC27A2	Very long-chain acyl-CoA synthetase	0.055995	0.170467		1	17.347
P32119	PRDX2	Peroxiredoxin-2	0.0564947	0.53919		12	191.45
Q92896	GLG1	Golgi apparatus protein 1	0.0570054	0.048195		4	6.1235
Q99643	SDHC	Succinate dehydrogenase cytochrome b560 subunit, mitochondrial	0.0580249	0.154024		3	9.5105
Q9NQ29	LUC7L	Putative RNA-binding protein Luc7-like 1	0.0585389	0.0314461		2	2.9269
Q5H9R7	PPP6R3	Serine/threonine-protein phosphatase 6 regulatory subunit 3	0.0588756	0.236569		10	93.316
Q8N684	CPSF7	Cleavage and polyadenylation specificity factor subunit 7	0.0589719	0.457965		6	55.997
P05023	ATP1A1	Sodium/potassium-transporting ATPase subunit alpha-1	0.0590034	0.252325		21	61.746
P33176	KIF5B	Kinesin-1 heavy chain	0.0592127	0.336924		22	215.93
P53582	METAP1	Methionine aminopeptidase 1	0.0593843	0.569529		8	72.399
Q15417	CNN3	Calponin-3	0.0594606	0.263814		7	124.61
Q13428	TCOF1	Treacle protein	0.0596976	0.257829		13	25.725
P49903	SEPHS1	Selenide, water dikinase 1	0.0600004	0.628442		9	120.18
Q9Y5X3	SNX5	Sorting nexin-5	0.0608068	0.0267226		2	4.0568
Q9UHB9	SRP68	Signal recognition particle subunit SRP68	0.060956	0.325678		17	288.94
Q9GZY8	MFF	Mitochondrial fission factor	0.0611086	0.23459		4	13.369
Q15370	TCEB2	Transcription elongation factor B polypeptide 2	0.0611706	0.473794		7	16.809
Q9Y2A7	NCKAP1	Nck-associated protein 1	0.0613108	0.18366		10	63.292
Q96BQ5	CCDC127	Coiled-coil domain-containing protein 127	0.061523	0.228616		2	2.7118
Q96SU4	OSBPL9	Oxysterol-binding protein-related protein 9	0.0617137	0.327315		8	30.796
Q8WVC0	LEO1	RNA polymerase-associated protein LEO1	0.0617332	0.289564		6	7.7172
Q15637	SF1	Splicing factor 1	0.0620923	0.214262		8	53.584
P11172	UMPS	Uridine 5-monophosphate synthase	0.0623078	0.312093		9	38.596
P68104	EEF1A1	Elongation factor 1-alpha 1	0.0623484	0.710969		13	323.31
Q86UE4	MTDH	Protein LYRIC	0.0629563	0.19795		5	12.107
Q96I24	FUBP3	Far upstream element-binding protein 3	0.0649338	0.390902		13	76.97
Q9HCS7	XAB2	Pre-mRNA-splicing factor SYF1	0.0652108	0.279246		9	16.327
Q13136	PPFIA1	Liprin-alpha-1	0.0652347	0.184745		4	7.6149
Q9NR56	MBNL1	Muscleblind-like protein 1	0.0655351	0.254003		2	6.4107
Q07960	ARHGAP1	Rho GTPase-activating protein 1	0.0659056	0.4808		11	137.29
Q13505	MTX1	Metaxin-1	0.0661635	0.35407		5	11.228
Q8IWX8	CHERP	Calcium homeostasis endoplasmic reticulum protein	0.0661907	0.251893		6	30.525
Q9H4I3	TRABD	TraB domain-containing protein	0.0662518	0.308716		3	7.7021
Q14152	EIF3A	Eukaryotic translation initiation factor 3 subunit A	0.0666938	0.775548		48	162.77
O75569	PRKRA	Interferon-inducible double-stranded RNA-dependent protein kinase activator A	0.0667224	0.269349		7	14.78
O75083	WDR1	WD repeat-containing protein 1	0.0668802	0.395042		20	323.31
P09884	POLA1	DNA polymerase alpha catalytic subunit	0.0672107	0.243294		5	11.643
P09497	CLTB	Clathrin light chain B	0.0675578	0.58554		5	4.3704
O75792	RNASEH2A	Ribonuclease H2 subunit A	0.067863	0.252184		5	9.4763
Q9UI30	TRMT112	Multifunctional methyltransferase subunit TRM112-like protein	0.0684853	0.526191		6	26.928
Q8NBX0	SCCPDH	Saccharopine dehydrogenase-like oxidoreductase	0.0685296	0.26529		7	63.577
P78406	RAE1	mRNA export factor	0.0694175	0.249663		14	68.07
O75940	SMNDC1	Survival of motor neuron-related-splicing factor 30	0.0697899	0.378448		2	2.9146
Q9Y277	VDAC3	Voltage-dependent anion-selective channel protein 3	0.0701866	0.281374		6	154.11
P08195	SLC3A2	4F2 cell-surface antigen heavy chain	0.0702162	0.367546		24	245.83
Q92626	PXDN	Peroxidasin homolog	0.0707026	0.275034		11	27.628
Q7Z2W4	ZC3HAV1	Zinc finger CCCH-type antiviral protein 1	0.0707822	0.478678		21	201.53
P05186	ALPL	Alkaline phosphatase, tissue-nonspecific isozyme	0.0709949	0.369907		18	255.01
Q9UDY4	DNAJB4	DnaJ homolog subfamily B member 4	0.0710387	0.403755		9	20.807
P30626	SRI	Sorcin	0.0712099	0.576271		13	323.31
Q9C0C9	UBE2O	E2/E3 hybrid ubiquitin-protein ligase UBE2O	0.071816	0.182962		8	21.498
O15347	HMGB3	High mobility group protein B3	0.0718322	0.262204		3	7.5666
P08243	ASNS	Asparagine synthetase [glutamine-hydrolyzing]	0.072217	0.577587		10	49.879
P42677	RPS27	40S ribosomal protein S27	0.0722899	0.18359		1	32.703
P29353	SHC1	SHC-transforming protein 1	0.0725865	0.511751		5	9.2551
P37235	HPCAL1	Hippocalcin-like protein 1	0.0727429	0.610774		6	19.666
Q92890	UFD1L	Ubiquitin fusion degradation protein 1 homolog	0.0729485	0.978342		7	16.523
O00159	MYO1C	Unconventional myosin-Ic	0.0730429	0.655565		26	107.54
Q14738	PPP2R5D	Serine/threonine-protein phosphatase 2A 56 kDa regulatory subunit delta isoform	0.0731421	0.218385		6	18.657
Q99747	NAPG	Gamma-soluble NSF attachment protein	0.0736241	0.322505		7	11.115
Q8WX93	PALLD	Palladin	0.0737495	1.02292		23	159.28
P11233	RALA	Ras-related protein Ral-A	0.0748296	0.41236		2	7.5072
P33316	DUT	Deoxyuridine 5-triphosphate nucleotidohydrolase, mitochondrial	0.0748734	0.799073		9	92.195
Q9NPJ6	MED4	Mediator of RNA polymerase II transcription subunit 4	0.0749879	0.298054		2	5.1278
P52209	PGD	6-phosphogluconate dehydrogenase, decarboxylating	0.0751333	0.638645		20	323.31
O60749	SNX2	Sorting nexin-2	0.0756817	0.295915		8	15.358
P07099	EPHX1	Epoxide hydrolase 1	0.076086	0.589128		18	214.68
P10646	TFPI	Tissue factor pathway inhibitor	0.0763803	0.195897		4	12.198
P20645	M6PR	Cation-dependent mannose-6-phosphate receptor	0.076982	0.356725		5	23.726
Q7Z3C6	ATG9A	Autophagy-related protein 9A	0.0775585	0.345648		5	5.0267
O15042	U2SURP	U2 snRNP-associated SURP motif-containing protein	0.0783162	0.280306		8	14.677
O15020	SPTBN2	Spectrin beta chain, non-erythrocytic 2	0.0783844	0.287712		10	40.734
Q9NWX5	ASB6	Ankyrin repeat and SOCS box protein 6	0.0794225	0.240922		2	2.5549
O00178	GTPBP1	GTP-binding protein 1	0.0794806	0.224902		4	6.5403
P52306	RAP1GDS1	Rap1 GTPase-GDP dissociation stimulator 1	0.0795097	0.685093		12	79.058
P23921	RRM1	Ribonucleoside-diphosphate reductase large subunit	0.0799317	1.23141		31	323.31
Q9H2G2	SLK	STE20-like serine/threonine-protein kinase	0.0801878	0.210179		7	13.732
Q9H3P2	NELFA	Negative elongation factor A	0.0805655	0.15855		3	8.1377
Q04917	YWHAH	14-3-3 protein eta	0.0808463	0.564411		7	160.39
P48449	LSS	Lanosterol synthase	0.0810499	0.231483		7	10.287
Q99961	SH3GL1	Endophilin-A2	0.0813708	0.745908		8	84.185
Q69YN4	KIAA1429	Protein virilizer homolog	0.0814047	0.281806		5	15.458
Q13123	IK	Protein Red	0.08147	0.234449		5	47.79
Q92541	RTF1	RNA polymerase-associated protein RTF1 homolog	0.0818067	0.856392		8	44.483
P46782	RPS5	40S ribosomal protein S5	0.0818954	0.321549		11	323.31
P11387	TOP1	DNA topoisomerase 1	0.0819631	0.184212		6	7.9974
O43159	RRP8	Ribosomal RNA-processing protein 8	0.0821462	0.295984		4	10.411
P06730	EIF4E	Eukaryotic translation initiation factor 4E	0.082665	0.811726		3	10.328
O95456	PSMG1	Proteasome assembly chaperone 1	0.0829916	0.427924		4	26.744
O43294	TGFB1I1	Transforming growth factor beta-1-induced transcript 1 protein	0.0830011	0.466141		10	222.24
P13797	PLS3	Plastin-3	0.0837498	1.05812		26	323.31
P61978	HNRNPK	Heterogeneous nuclear ribonucleoprotein K	0.0838814	0.931138		26	323.31
P33527	ABCC1	Multidrug resistance-associated protein 1	0.0842142	0.301464		14	26.061
P62875	POLR2L	DNA-directed RNA polymerases I, II, and III subunit RPABC5	0.0846653	0.0644489		1	2.6739
P49915	GMPS	GMP synthase [glutamine-hydrolyzing]	0.0850496	0.675815		26	152.74
P40818	USP8	Ubiquitin carboxyl-terminal hydrolase 8	0.0852361	0.379658		8	31.84
P26038	MSN	Moesin	0.085886	0.90085		21	312.18
P09651	HNRNPA1	Heterogeneous nuclear ribonucleoprotein A1	0.0861464	0.800166		20	323.31
Q9Y241	HIGD1A	HIG1 domain family member 1A, mitochondrial	0.0864167	0.281692		2	7.4945
P40222	TXLNA	Alpha-taxilin	0.0873599	0.268185		7	125.28
Q15269	PWP2	Periodic tryptophan protein 2 homolog	0.0878081	0.334897		5	3.9473
Q9Y305	ACOT9	Acyl-coenzyme A thioesterase 9, mitochondrial	0.087872	0.417464		11	35.844
Q8WUM4	PDCD6IP	Programmed cell death 6-interacting protein	0.0880017	0.515997		28	255.23
P61221	ABCE1	ATP-binding cassette sub-family E member 1	0.0880919	0.635451		15	226.24
Q96B36	AKT1S1	Proline-rich AKT1 substrate 1	0.0880938	0.469554		4	13.393
P53041	PPP5C	Serine/threonine-protein phosphatase 5	0.0881672	0.965845		15	85.087
Q14444	CAPRIN1	Caprin-1	0.0882349	0.562468		15	323.31
P11802	CDK4	Cyclin-dependent kinase 4	0.088984	0.402355		5	48.784
O00764	PDXK	Pyridoxal kinase	0.0890994	0.942844		11	138.03
Q96AE4	FUBP1	Far upstream element-binding protein 1	0.0901532	1.21723		17	99.739
P53992	SEC24C	Protein transport protein Sec24C	0.0902667	0.781196		18	101.61
Q9H8Y5	ANKZF1	Ankyrin repeat and zinc finger domain-containing protein 1	0.0908866	0.112306		4	5.3006
Q99549	MPHOSPH8	M-phase phosphoprotein 8	0.0921607	0.134584		2	5.7328
Q07065	CKAP4	Cytoskeleton-associated protein 4	0.0929708	0.767181		22	211.29
Q9UBW8	COPS7A	COP9 signalosome complex subunit 7a	0.0935149	0.862617		4	6.8677
Q13111	CHAF1A	Chromatin assembly factor 1 subunit A	0.0945191	0.317421		5	16.636
Q53H96	PYCRL	Pyrroline-5-carboxylate reductase 3	0.0945497	0.490409		5	13.597
Q02252	ALDH6A1	Methylmalonate-semialdehyde dehydrogenase [acylating], mitochondrial	0.095726	0.415181		3	7.4955
Q8IY31	IFT20	Intraflagellar transport protein 20 homolog	0.09588	0.34849		2	5.1536
P26583	HMGB2	High mobility group protein B2	0.0959935	0.621242		6	16.899
P36551	CPOX	Oxygen-dependent coproporphyrinogen-III oxidase, mitochondrial	0.0965128	0.37279		5	11.022
P09543	CNP	2,3-cyclic-nucleotide 3-phosphodiesterase	0.0967574	0.416298		7	12.384
Q9Y3F4	STRAP	Serine-threonine kinase receptor-associated protein	0.096971	2.39638		17	140.1
Q86XP3	DDX42	ATP-dependent RNA helicase DDX42	0.0976796	0.813831		17	48.373
O95747	OXSR1	Serine/threonine-protein kinase OSR1	0.10019	0.806914		8	110.52
P32320	CDA	Cytidine deaminase	0.100222	0.617366		5	137.9
Q96DH6	MSI2	RNA-binding protein Musashi homolog 2	0.10037	0.322374		6	71.912
O14646	CHD1	Chromodomain-helicase-DNA-binding protein 1	0.100701	0.162308		3	11.225
P19623	SRM	Spermidine synthase	0.100964	0.810128		13	323.31
P36954	POLR2I	DNA-directed RNA polymerase II subunit RPB9	0.101352	0.985814		4	10.706
O75822	EIF3J	Eukaryotic translation initiation factor 3 subunit J	0.101814	0.90109		10	80.023
Q06210	GFPT1	Glutamine--fructose-6-phosphate aminotransferase [isomerizing] 1	0.101857	0.797791		20	192.58
Q8NFH3	NUP43	Nucleoporin Nup43	0.102059	0.396163		4	20.07
Q9H307	PNN	Pinin	0.102117	2.12422		13	67.163
Q9UJX2	CDC23	Cell division cycle protein 23 homolog	0.102243	0.258889		6	10.011
Q9HB90	RRAGC	Ras-related GTP-binding protein C	0.102738	0.440021		3	4.4255
Q96KP4	CNDP2	Cytosolic non-specific dipeptidase	0.103005	0.677921		15	57.6
P31947	SFN	14-3-3 protein sigma	0.103642	0.397993		10	252.07
P20839	IMPDH1	Inosine-5-monophosphate dehydrogenase 1	0.103685	0.753782		7	26.933
P31483	TIA1	Nucleolysin TIA-1 isoform p40	0.103747	0.799914		5	19.02
P31946	YWHAB	14-3-3 protein beta/alpha	0.10409	2.02317		7	224.68
Q7Z4V5	HDGFRP2	Hepatoma-derived growth factor-related protein 2	0.104103	0.453687		3	6.5702
Q13177	PAK2	Serine/threonine-protein kinase PAK 2	0.104183	2.12965		15	47.619
Q8N163	CCAR2	Cell cycle and apoptosis regulator protein 2	0.1042	0.740831		17	100.91
Q6PD62	CTR9	RNA polymerase-associated protein CTR9 homolog	0.104249	0.389766		8	11.992
Q06203	PPAT	Amidophosphoribosyltransferase	0.104735	0.54696		8	37.314
O15357	INPPL1	Phosphatidylinositol 3,4,5-trisphosphate 5-phosphatase 2	0.105342	0.478432		6	9.7065
P78346	RPP30	Ribonuclease P protein subunit p30	0.105422	0.502619		5	9.2424
Q05193	DNM1	Dynamin-1	0.105924	0.366644		5	11.658
Q15070	OXA1L	Mitochondrial inner membrane protein OXA1L	0.106007	0.239887		2	4.5176
P49959	MRE11A	Double-strand break repair protein MRE11A	0.106099	0.5242		9	13.674
P12074	COX6A1	Cytochrome c oxidase subunit 6A1, mitochondrial	0.10721	0.198229		2	5.8136
Q9H773	DCTPP1	dCTP pyrophosphatase 1	0.107211	0.267688		8	33.45
P32004	L1CAM	Neural cell adhesion molecule L1	0.107776	0.626712		24	265.23
Q6UXV4	APOOL	MICOS complex subunit MIC27	0.107916	0.51672		3	3.3607
Q9H2V7	SPNS1	Protein spinster homolog 1	0.108377	0.506694		2	18.166
O14828	SCAMP3	Secretory carrier-associated membrane protein 3	0.108667	0.561364		5	26.264
Q08499	PDE4D	cAMP-specific 3,5-cyclic phosphodiesterase 4D	0.109123	0.468145		13	73.179
P61019	RAB2A	Ras-related protein Rab-2A	0.109246	0.71258		6	67.183
Q8NCN5	PDPR	Pyruvate dehydrogenase phosphatase regulatory subunit, mitochondrial	0.109932	0.532613		4	10.999
Q96CS3	FAF2	FAS-associated factor 2	0.110385	0.484552		8	56.62
Q9NS69	TOMM22	Mitochondrial import receptor subunit TOM22 homolog	0.110924	1.34595		4	55.042
Q9NX63	CHCHD3	MICOS complex subunit MIC19	0.111109	0.633036		6	13.12
O43399	TPD52L2	Tumor protein D54	0.111252	1.6279		11	323.31
P15328	FOLR1	Folate receptor alpha	0.111937	0.998034		4	14.003
O00264	PGRMC1	Membrane-associated progesterone receptor component 1	0.112464	0.360625		4	263.55
P10321	HLA-C	HLA class I histocompatibility antigen, Cw-7 alpha chain	0.11276	0.064572		1	3.2198
O75506	HSBP1	Heat shock factor-binding protein 1	0.113322	0.359297		3	20.8
Q15428	SF3A2	Splicing factor 3A subunit 2	0.113877	0.488237		5	15.629
P49189	ALDH9A1	4-trimethylaminobutyraldehyde dehydrogenase	0.114157	0.796305		11	25.127
P12268	IMPDH2	Inosine-5-monophosphate dehydrogenase 2	0.114472	1.64352		24	323.31
Q9H3S7	PTPN23	Tyrosine-protein phosphatase non-receptor type 23	0.114763	0.128525		3	3.1893
Q9BYT8	NLN	Neurolysin, mitochondrial	0.115324	1.04226		11	78.318
P53007	SLC25A1	Tricarboxylate transport protein, mitochondrial	0.115449	0.440093		9	17.736
P04083	ANXA1	Annexin A1	0.116242	0.955507		20	323.31
P07996	THBS1	Thrombospondin-1	0.117079	0.507812		12	35.022
Q9P289	STK26	Serine/threonine-protein kinase 26	0.117438	0.751616		5	42.708
Q15404	RSU1	Ras suppressor protein 1	0.117569	1.08541		10	109.1
Q9Y6I3	EPN1	Epsin-1	0.117573	1.07735		7	32.967
Q9BQ75	CMSS1	Protein CMSS1	0.118674	0.833266		2	3.8879
Q71U36	TUBA1A	Tubulin alpha-1A chain	0.119185	1.5637		1	323.31
Q01650	SLC7A5	Large neutral amino acids transporter small subunit 1	0.119458	0.915395		3	9.1419
P49770	EIF2B2	Translation initiation factor eIF-2B subunit beta	0.119666	0.883457		8	95.922
P63165	SUMO1	Small ubiquitin-related modifier 1	0.11989	0.645408		2	4.0198
Q6P996	PDXDC1	Pyridoxal-dependent decarboxylase domain-containing protein 1	0.120003	0.55015		15	104.65
P78527	PRKDC	DNA-dependent protein kinase catalytic subunit	0.12049	0.416417		144	323.31
Q9Y223	GNE	Bifunctional UDP-N-acetylglucosamine 2-epimerase/N-acetylmannosamine kinase	0.12079	1.269		9	30.821
Q92597	NDRG1	Protein NDRG1	0.120956	0.795253		8	26.454
P34896	SHMT1	Serine hydroxymethyltransferase, cytosolic	0.121133	2.04871		9	80.477
P53999	SUB1	Activated RNA polymerase II transcriptional coactivator p15	0.121607	1.11181		7	19.834
Q12792	TWF1	Twinfilin-1	0.121657	1.28048		6	29.845
Q8WYA6	CTNNBL1	Beta-catenin-like protein 1	0.122152	0.897398		6	10.866
Q14108	SCARB2	Lysosome membrane protein 2	0.122576	0.802485		5	18.794
O94906	PRPF6	Pre-mRNA-processing factor 6	0.122899	0.440194		20	85.24
Q96QU8	XPO6	Exportin-6	0.122914	0.142951		3	3.7286
P06756	ITGAV	Integrin alpha-V	0.123135	0.907574		10	16.568
O95487	SEC24B	Protein transport protein Sec24B	0.124043	0.333251		3	22.209
P51659	HSD17B4	Peroxisomal multifunctional enzyme type 2	0.124174	0.768403		20	217.21
Q9UHX1	PUF60	Poly(U)-binding-splicing factor PUF60	0.124375	0.887926		11	115.57
Q9Y5L0	TNPO3	Transportin-3	0.124637	0.811282		15	33.078
Q8TAT6	NPLOC4	Nuclear protein localization protein 4 homolog	0.124729	0.735714		13	32.893
P56385	ATP5I	ATP synthase subunit e, mitochondrial	0.12502	1.07786		2	5.1123
Q9Y295	DRG1	Developmentally-regulated GTP-binding protein 1	0.125792	0.694536		9	251.46
Q15019	2002-09-01	Septin-2	0.126161	0.898375		12	123.36
P04075	ALDOA	Fructose-bisphosphate aldolase A	0.1262	2.15028		20	323.31
P23634	ATP2B4	Plasma membrane calcium-transporting ATPase 4	0.126241	0.3648		2	8.013
Q8NI27	THOC2	THO complex subunit 2	0.126266	0.33342		6	9.9784
Q9UKV3	ACIN1	Apoptotic chromatin condensation inducer in the nucleus	0.126755	0.860672		16	74.447
L0R6Q1	SLC35A4		0.126929	0.388902		4	5.3404
P32455	GBP1	Interferon-induced guanylate-binding protein 1	0.126962	0.0848735		4	115.94
P60953	CDC42	Cell division control protein 42 homolog	0.127086	0.755451		6	58.877
Q92900	UPF1	Regulator of nonsense transcripts 1	0.127641	1.10718		20	49.161
P25685	DNAJB1	DnaJ homolog subfamily B member 1	0.127751	1.04963		11	21.759
P55039	DRG2	Developmentally-regulated GTP-binding protein 2	0.127958	0.50493		6	18.12
P28347	TEAD1	Transcriptional enhancer factor TEF-1	0.128596	0.556091		1	1.6681
Q15274	QPRT	Nicotinate-nucleotide pyrophosphorylase [carboxylating]	0.12979	0.156979		2	35.159
Q3ZCQ8	TIMM50	Mitochondrial import inner membrane translocase subunit TIM50	0.12984	1.20557		7	39.938
Q9P206	KIAA1522	Uncharacterized protein KIAA1522	0.129892	0.127285		4	15.013
Q96IR7	HPDL	4-hydroxyphenylpyruvate dioxygenase-like protein	0.129896	0.534321		6	11.41
O43172	PRPF4	U4/U6 small nuclear ribonucleoprotein Prp4	0.130433	0.590235		13	40.068
Q8WUA4	GTF3C2	General transcription factor 3C polypeptide 2	0.130991	0.757508		5	21.163
O60936	NOL3	Nucleolar protein 3	0.131529	1.2555		6	11.026
Q4G0N4	NADK2	NAD kinase 2, mitochondrial	0.132164	0.666984		3	6.7071
O75694	NUP155	Nuclear pore complex protein Nup155	0.132173	1.39564		31	323.31
P07339	CTSD	Cathepsin D	0.13228	1.76023		11	52.528
P21399	ACO1	Cytoplasmic aconitate hydratase	0.132759	2.4053		25	109.86
P62877	RBX1	E3 ubiquitin-protein ligase RBX1	0.133128	0.634931		3	13.147
Q86V21	AACS	Acetoacetyl-CoA synthetase	0.133241	0.125104		2	3.7582
Q9Y276	BCS1L	Mitochondrial chaperone BCS1	0.133589	0.310348		2	16.046
O95486	SEC24A	Protein transport protein Sec24A	0.133672	0.875005		11	31.453
P19367	HK1	Hexokinase-1	0.1337	0.926556		17	154.81
Q7Z2Z2	EFTUD1	Elongation factor Tu GTP-binding domain-containing protein 1	0.133778	0.577345		8	12.658
O60287	URB1	Nucleolar pre-ribosomal-associated protein 1	0.133807	0.622977		8	31.839
Q00325	SLC25A3	Phosphate carrier protein, mitochondrial	0.134497	0.524336		8	92.439
Q16822	PCK2	Phosphoenolpyruvate carboxykinase [GTP], mitochondrial	0.134534	0.877053		5	8.933
O75534	CSDE1	Cold shock domain-containing protein E1	0.13462	1.96223		19	99.939
Q8NC51	SERBP1	Plasminogen activator inhibitor 1 RNA-binding protein	0.134683	1.85377		19	179.31
O75431	MTX2	Metaxin-2	0.135075	1.36084		6	141.5
P62873	GNB1	Guanine nucleotide-binding protein G(I)/G(S)/G(T) subunit beta-1	0.135254	0.890682		6	126.89
P05026	ATP1B1	Sodium/potassium-transporting ATPase subunit beta-1	0.135823	0.666756		5	10.56
P84243	H3F3A	Histone H3.3	0.136163	0.261305		1	181.48
Q8NHZ8	CDC26	Anaphase-promoting complex subunit CDC26	0.136318	0.375716		1	1.8999
Q9UKS6	PACSIN3	Protein kinase C and casein kinase substrate in neurons protein 3	0.136555	0.781507		9	19.204
Q13151	HNRNPA0	Heterogeneous nuclear ribonucleoprotein A0	0.137334	0.625729		7	179.81
Q8WX92	NELFB	Negative elongation factor B	0.137363	0.471806		7	39.6
Q9ULX3	NOB1	RNA-binding protein NOB1	0.137482	0.448129		3	10.403
Q9GZS1	POLR1E	DNA-directed RNA polymerase I subunit RPA49	0.137774	0.978317		2	1.4418
P17844	DDX5	Probable ATP-dependent RNA helicase DDX5	0.138443	1.13279		21	323.31
P53634	CTSC	Dipeptidyl peptidase 1	0.138454	0.810651		10	42.97
P08758	ANXA5	Annexin A5	0.138608	0.826295		16	303.77
Q14690	PDCD11	Protein RRP5 homolog	0.138762	0.413744		12	30.235
Q9NZM1	MYOF	Myoferlin	0.139	1.20622		45	169.09
P55327	TPD52	Tumor protein D52	0.139359	1.12982		7	53.403
Q92947	GCDH	Glutaryl-CoA dehydrogenase, mitochondrial	0.139381	0.461436		3	37.31
P55265	ADAR	Double-stranded RNA-specific adenosine deaminase	0.139678	1.04274		24	141.58
P42695	NCAPD3	Condensin-2 complex subunit D3	0.140058	0.472479		2	2.5815
O43660	PLRG1	Pleiotropic regulator 1	0.140257	0.601467		11	18.236
Q9P253	VPS18	Vacuolar protein sorting-associated protein 18 homolog	0.140428	0.490237		3	4.513
Q9Y2Q5	LAMTOR2	Ragulator complex protein LAMTOR2	0.14061	0.638407		5	9.5203
Q13509	TUBB3	Tubulin beta-3 chain	0.141064	1.42713		6	21.666
Q92538	GBF1	Golgi-specific brefeldin A-resistance guanine nucleotide exchange factor 1	0.141168	0.562993		16	43.542
Q9HAB8	PPCS	Phosphopantothenate--cysteine ligase	0.141449	1.30631		7	12.253
O95379	TNFAIP8	Tumor necrosis factor alpha-induced protein 8	0.141553	0.836096		3	63.869
Q96F86	EDC3	Enhancer of mRNA-decapping protein 3	0.142048	0.668997		6	32.658
P17252	PRKCA	Protein kinase C alpha type	0.142147	0.556592		5	13.351
Q8IY67	RAVER1	Ribonucleoprotein PTB-binding 1	0.142506	0.443362		9	62.271
P48735	IDH2	Isocitrate dehydrogenase [NADP], mitochondrial	0.14256	0.721954		7	15.673
O43776	NARS	Asparagine--tRNA ligase, cytoplasmic	0.143862	1.05415		17	107.62
P30042	C21orf33	ES1 protein homolog, mitochondrial	0.143888	0.741506		5	48.005
P11216	PYGB	Glycogen phosphorylase, brain form	0.144397	0.285145		5	13.432
Q9UBQ7	GRHPR	Glyoxylate reductase/hydroxypyruvate reductase	0.144749	1.50839		12	133.1
Q9P227	ARHGAP23	Rho GTPase-activating protein 23	0.144902	0.909324		2	3.3426
Q13247	SRSF6	Serine/arginine-rich splicing factor 6	0.145776	0.323826		4	10.485
Q9BXJ9	NAA15	N-alpha-acetyltransferase 15, NatA auxiliary subunit	0.145944	1.08215		20	102.34
P31350	RRM2	Ribonucleoside-diphosphate reductase subunit M2	0.146243	0.641974		8	19.864
Q9BSJ8	ESYT1	Extended synaptotagmin-1	0.147223	0.723759		15	80.923
O00505	KPNA3	Importin subunit alpha-4	0.147379	0.786694		6	10.585
Q96T88	UHRF1	E3 ubiquitin-protein ligase UHRF1	0.147501	0.555011		8	17.926
P04899	GNAI2	Guanine nucleotide-binding protein G(i) subunit alpha-2	0.147852	0.608863		8	83.944
P07602	PSAP	Prosaposin	0.147974	1.79917		13	163.82
Q9H7E9	C8orf33	UPF0488 protein C8orf33	0.148095	0.580688		4	33.546
Q6DD88	ATL3	Atlastin-3	0.148523	0.660571		13	42.382
P15531	NME1	Nucleoside diphosphate kinase A	0.148685	3.02022		5	55.407
P56537	EIF6	Eukaryotic translation initiation factor 6	0.149112	1.17357		7	323.31
O43237	DYNC1LI2	Cytoplasmic dynein 1 light intermediate chain 2	0.14974	0.769244		9	174.95
P06858	LPL	Lipoprotein lipase	0.149969	1.34961		3	14.825
P04216	THY1	Thy-1 membrane glycoprotein	0.150139	0.821885		2	12.273
Q86Y56	DNAAF5	Dynein assembly factor 5, axonemal	0.150568	1.28156		8	23.9
Q9NQT5	EXOSC3	Exosome complex component RRP40	0.15071	0.343322		4	17.909
Q13485	SMAD4	Mothers against decapentaplegic homolog 4	0.151289	1.80317		3	41.911
O00231	PSMD11	26S proteasome non-ATPase regulatory subunit 11	0.152495	1.148		16	77.249
Q6PGP7	TTC37	Tetratricopeptide repeat protein 37	0.153203	1.56761		14	43.644
P68366	TUBA4A	Tubulin alpha-4A chain	0.153415	1.31456		5	107.46
O14976	GAK	Cyclin-G-associated kinase	0.153605	0.707803		2	3.6511
Q6NZI2	PTRF	Polymerase I and transcript release factor	0.153906	0.673035		6	87.184
Q96IJ6	GMPPA	Mannose-1-phosphate guanyltransferase alpha	0.154132	1.96872		9	88.432
P30479	HLA-B	HLA class I histocompatibility antigen, B-41 alpha chain	0.15455	0.821263		0	28.106
P12235	SLC25A4	ADP/ATP translocase 1	0.154745	1.36287		3	4.2168
P35249	RFC4	Replication factor C subunit 4	0.154965	1.2574		6	44.834
Q01581	HMGCS1	Hydroxymethylglutaryl-CoA synthase, cytoplasmic	0.155154	0.925943		5	9.8188
Q96RT1	ERBB2IP	Protein LAP2	0.155319	0.379091		5	60.425
P05141	SLC25A5	ADP/ATP translocase 2	0.155451	2.50487		6	33.531
Q9H2M9	RAB3GAP2	Rab3 GTPase-activating protein non-catalytic subunit	0.155516	0.954241		9	14.863
O95602	POLR1A	DNA-directed RNA polymerase I subunit RPA1	0.156078	0.34144		6	7.4782
P38919	EIF4A3	Eukaryotic initiation factor 4A-III	0.15613	2.02033		14	55.503
Q8WU90	ZC3H15	Zinc finger CCCH domain-containing protein 15	0.156485	0.709349		8	40.193
Q8N6H7	ARFGAP2	ADP-ribosylation factor GTPase-activating protein 2	0.1566	0.830968		5	8.62
CON__P01966			0.15663	0.330695		6	105.27
Q13405	MRPL49	39S ribosomal protein L49, mitochondrial	0.156669	1.06564		3	71.4
P51858	HDGF	Hepatoma-derived growth factor	0.156757	1.78641		14	188.71
P23588	EIF4B	Eukaryotic translation initiation factor 4B	0.156775	3.67489		18	323.31
P22059	OSBP	Oxysterol-binding protein 1	0.156888	0.645274		6	9.9052
Q9BPX3	NCAPG	Condensin complex subunit 3	0.15753	0.615347		11	68.96
P06733	ENO1	Alpha-enolase	0.157603	2.2369		17	323.31
Q9Y6K9	IKBKG	NF-kappa-B essential modulator	0.157848	0.891753		4	6.7165
Q13573	SNW1	SNW domain-containing protein 1	0.158486	0.342669		7	11.356
Q9UPY5	SLC7A11	Cystine/glutamate transporter	0.158495	0.166451		2	1.487
P54920	NAPA	Alpha-soluble NSF attachment protein	0.15859	1.29678		10	94.718
P42892	ECE1	Endothelin-converting enzyme 1	0.158614	0.664158		10	65.647
P62306	SNRPF	Small nuclear ribonucleoprotein F	0.158898	1.51733		4	7.363
Q14254	FLOT2	Flotillin-2	0.15897	0.581767		6	23.486
Q9Y2S0	POLR1D	DNA-directed RNA polymerases I and III subunit RPAC2	0.15912	0.785693		4	24.218
Q9NZI8	IGF2BP1	Insulin-like growth factor 2 mRNA-binding protein 1	0.159135	1.64574		11	46.805
A5YKK6	CNOT1	CCR4-NOT transcription complex subunit 1	0.159204	1.13978		17	42.709
Q9BY43	CHMP4A	Charged multivesicular body protein 4a	0.15943	0.0539566		3	35.545
P07919	UQCRH	Cytochrome b-c1 complex subunit 6, mitochondrial	0.159648	0.739353		2	323.31
O43865	AHCYL1	Putative adenosylhomocysteinase 2	0.159777	0.723642		13	40.418
Q27J81	INF2	Inverted formin-2	0.160137	0.931484		15	40.792
Q5JVF3	PCID2	PCI domain-containing protein 2	0.160163	1.1977		5	125.89
CON__Q3SX28			0.160466	0.778712		3	48.432
P13639	EEF2	Elongation factor 2	0.160506	2.34002		53	323.31
P54727	RAD23B	UV excision repair protein RAD23 homolog B	0.160922	2.41407		10	166.5
P08621	SNRNP70	U1 small nuclear ribonucleoprotein 70 kDa	0.161251	1.19979		13	91.624
Q7L2H7	EIF3M	Eukaryotic translation initiation factor 3 subunit M	0.161431	0.834518		12	323.31
P62495	ETF1	Eukaryotic peptide chain release factor subunit 1	0.16165	3.1072		15	239.36
Q9NTX5	ECHDC1	Ethylmalonyl-CoA decarboxylase	0.161987	0.958789		4	62.719
Q86X83	COMMD2	COMM domain-containing protein 2	0.16276	1.40807		3	2.6337
O15145	ARPC3	Actin-related protein 2/3 complex subunit 3	0.162948	2.11254		7	64.398
Q9H074	PAIP1	Polyadenylate-binding protein-interacting protein 1	0.163062	1.59961		8	31.156
Q9UG63	ABCF2	ATP-binding cassette sub-family F member 2	0.163202	1.32243		13	27.747
P0DP25			0.163389	0.601055		5	323.31
P84090	ERH	Enhancer of rudimentary homolog	0.163487	0.959902		4	188.75
Q5VT66	MARC1	Mitochondrial amidoxime-reducing component 1	0.164	0.776352		3	10.637
Q12888	TP53BP1	Tumor suppressor p53-binding protein 1	0.164294	0.668023		15	32.207
Q9UNH7	SNX6	Sorting nexin-6	0.164342	0.60345		5	42.44
P12429	ANXA3	Annexin A3	0.164412	1.5135		12	74.546
Q9HB07	C12orf10	UPF0160 protein MYG1, mitochondrial	0.164418	2.0427		14	78.821
P22087	FBL	rRNA 2-O-methyltransferase fibrillarin	0.164579	0.935835		8	36.011
Q9BX68	HINT2	Histidine triad nucleotide-binding protein 2, mitochondrial	0.16467	0.812724		4	115.18
Q6UWE0	LRSAM1	E3 ubiquitin-protein ligase LRSAM1	0.165231	0.660902		6	16.146
Q9UHL4	DPP7	Dipeptidyl peptidase 2	0.165481	2.04263		12	282.04
P49368	CCT3	T-complex protein 1 subunit gamma	0.165613	2.31073		25	323.31
Q9UBB4	ATXN10	Ataxin-10	0.165726	1.35503		12	323.31
P06744	GPI	Glucose-6-phosphate isomerase	0.165981	1.73889		16	323.31
Q9UH62	ARMCX3	Armadillo repeat-containing X-linked protein 3	0.16606	1.32734		4	8.1218
O60701	UGDH	UDP-glucose 6-dehydrogenase	0.166178	1.98438		17	157.98
Q5F1R6	DNAJC21	DnaJ homolog subfamily C member 21	0.166553	0.0928481		2	37.243
P51116	FXR2	Fragile X mental retardation syndrome-related protein 2	0.166564	0.339468		7	15.558
CON__P15636			0.166633	1.01491		11	323.31
Q14203	DCTN1	Dynactin subunit 1	0.166957	1.14788		21	68.817
O60684	KPNA6	Importin subunit alpha-7	0.167202	1.12105		9	146.43
P07355	ANXA2	Annexin A2	0.167353	1.38594		29	323.31
Q9NR45	NANS	Sialic acid synthase	0.167426	2.03974		7	70.713
P30876	POLR2B	DNA-directed RNA polymerase II subunit RPB2	0.167706	0.730411		13	28.888
P11413	G6PD	Glucose-6-phosphate 1-dehydrogenase	0.168302	1.26983		35	307.6
Q9BR76	CORO1B	Coronin-1B	0.168826	1.07556		8	31.063
Q8NBU5	ATAD1	ATPase family AAA domain-containing protein 1	0.169167	0.908571		6	31.305
Q92734	TFG	Protein TFG	0.169174	1.20562		7	293.14
Q9NZL9	MAT2B	Methionine adenosyltransferase 2 subunit beta	0.169282	1.13405		7	12.14
P22314	UBA1	Ubiquitin-like modifier-activating enzyme 1	0.169575	1.57564		46	323.31
Q93008	USP9X	Probable ubiquitin carboxyl-terminal hydrolase FAF-X	0.170057	1.46787		15	31.984
Q9HA77	CARS2	Probable cysteine--tRNA ligase, mitochondrial	0.170234	1.24579		6	18.098
Q96SY0	VWA9	von Willebrand factor A domain-containing protein 9	0.170528	0.672937		3	7.3297
P28799	GRN	Granulins	0.170717	0.102586		3	12.083
Q9H4A4	RNPEP	Aminopeptidase B	0.170799	1.30425		21	154.84
Q01085	TIAL1	Nucleolysin TIAR	0.170848	2.57983		8	105.51
Q9NUP9	LIN7C	Protein lin-7 homolog C	0.170861	0.993815		3	19.152
P80723	BASP1	Brain acid soluble protein 1	0.17088	1.28335		14	216.29
Q9Y2H0	DLGAP4	Disks large-associated protein 4	0.170986	1.84889		2	3.172
Q9Y676	MRPS18B	28S ribosomal protein S18b, mitochondrial	0.171222	0.192803		5	7.1135
Q7L2E3	DHX30	Putative ATP-dependent RNA helicase DHX30	0.17158	1.45596		24	111.46
Q16719	KYNU	Kynureninase	0.171781	1.96063		17	63.299
P32322	PYCR1	Pyrroline-5-carboxylate reductase 1, mitochondrial	0.172355	1.12824		8	44.574
P62191	PSMC1	26S protease regulatory subunit 4	0.17237	1.84902		14	176.09
P50851	LRBA	Lipopolysaccharide-responsive and beige-like anchor protein	0.172487	1.66185		7	14.672
P31939	ATIC	Bifunctional purine biosynthesis protein PURH	0.173117	1.96148		31	323.31
Q9H7B2	RPF2	Ribosome production factor 2 homolog	0.173335	0.409396		5	4.4567
P49902	NT5C2	Cytosolic purine 5-nucleotidase	0.17346	1.12378		6	20.643
Q9H3P7	ACBD3	Golgi resident protein GCP60	0.173989	1.75094		7	34.495
P12081	HARS	Histidine--tRNA ligase, cytoplasmic	0.174059	1.13674		8	96.292
Q9UBK8	MTRR	Methionine synthase reductase	0.174111	1.23948		4	29.782
Q13144	EIF2B5	Translation initiation factor eIF-2B subunit epsilon	0.174263	0.562175		7	13.726
P47712	PLA2G4A	Cytosolic phospholipase A2	0.174586	1.28265		24	227.25
Q9Y4R8	TELO2	Telomere length regulation protein TEL2 homolog	0.174946	1.26711		7	14.948
Q9UIG0	BAZ1B	Tyrosine-protein kinase BAZ1B	0.175498	0.219857		7	8.4006
Q15818	NPTX1	Neuronal pentraxin-1	0.176005	0.257654		4	7.9536
Q9BV20	MRI1	Methylthioribose-1-phosphate isomerase	0.176476	1.2352		7	37.46
P19174	PLCG1	1-phosphatidylinositol 4,5-bisphosphate phosphodiesterase gamma-1	0.176723	0.428166		3	13.905
Q9BUK6	MSTO1	Protein misato homolog 1	0.176735	0.856315		4	5.8551
P12955	PEPD	Xaa-Pro dipeptidase	0.176893	2.20485		9	225.37
P05198	EIF2S1	Eukaryotic translation initiation factor 2 subunit 1	0.177196	1.8407		18	121.22
Q00534	CDK6	Cyclin-dependent kinase 6	0.17722	1.45489		7	12.852
P14868	DARS	Aspartate--tRNA ligase, cytoplasmic	0.177773	1.91416		25	89.236
Q9Y2L1	DIS3	Exosome complex exonuclease RRP44	0.177836	0.632317		8	32.562
P28340	POLD1	DNA polymerase delta catalytic subunit	0.178165	2.06489		24	70.989
P13489	RNH1	Ribonuclease inhibitor	0.178174	1.67881		15	323.31
P49756	RBM25	RNA-binding protein 25	0.179162	1.15044		9	64.605
Q9NYF8	BCLAF1	Bcl-2-associated transcription factor 1	0.179452	2.13447		11	28.211
Q9Y4X5	ARIH1	E3 ubiquitin-protein ligase ARIH1	0.179472	1.16827		5	12.937
Q9Y2Z4	YARS2	Tyrosine--tRNA ligase, mitochondrial	0.179802	1.7655		6	15.791
P39023	RPL3	60S ribosomal protein L3	0.179848	2.12923		16	323.31
P62308	SNRPG	Small nuclear ribonucleoprotein G	0.179975	0.754661		3	20.039
Q9NVI7	ATAD3A	ATPase family AAA domain-containing protein 3A	0.180116	1.67953		5	88.786
P40227	CCT6A	T-complex protein 1 subunit zeta	0.180592	2.12202		18	323.31
Q9UBU9	NXF1	Nuclear RNA export factor 1	0.180644	2.18355		3	3.739
Q9Y3Z3	SAMHD1	Deoxynucleoside triphosphate triphosphohydrolase SAMHD1	0.18106	2.79494		4	11.345
Q2TAY7	SMU1	WD40 repeat-containing protein SMU1	0.181426	0.93942		8	49.967
Q5GLZ8	HERC4	Probable E3 ubiquitin-protein ligase HERC4	0.181724	0.842791		4	10.025
Q00341	HDLBP	Vigilin	0.181817	1.56157		33	323.31
Q7L014	DDX46	Probable ATP-dependent RNA helicase DDX46	0.181954	1.68683		18	57.268
Q14C86	GAPVD1	GTPase-activating protein and VPS9 domain-containing protein 1	0.182124	2.86454		16	59.374
P43686	PSMC4	26S protease regulatory subunit 6B	0.182126	2.14553		19	323.31
O95361	TRIM16	Tripartite motif-containing protein 16	0.182179	1.52122		17	92.294
P35226	BMI1	Polycomb complex protein BMI-1	0.1822	2.26837		2	2.1249
P09874	PARP1	Poly [ADP-ribose] polymerase 1	0.182235	0.444083		31	323.31
Q92879	CELF1	CUGBP Elav-like family member 1	0.182534	1.31161		7	100.01
Q13155	AIMP2	Aminoacyl tRNA synthase complex-interacting multifunctional protein 2	0.183259	1.46878		8	242.98
Q3YEC7	RABL6	Rab-like protein 6	0.183377	0.90607		3	4.9355
Q99575	POP1	Ribonucleases P/MRP protein subunit POP1	0.183431	1.08314		8	17.614
P42785	PRCP	Lysosomal Pro-X carboxypeptidase	0.183541	0.705755		3	84.393
Q16851	UGP2	UTP--glucose-1-phosphate uridylyltransferase	0.183893	1.55978		10	169.74
Q8NHP8	PLBD2	Putative phospholipase B-like 2	0.184561	1.24195		3	4.0775
Q9NZN4	EHD2	EH domain-containing protein 2	0.184618	1.32571		15	52.746
O75691	UTP20	Small subunit processome component 20 homolog	0.185045	0.854522		5	40.445
Q71RC2	LARP4	La-related protein 4	0.185052	0.878237		5	5.0753
P49591	SARS	Serine--tRNA ligase, cytoplasmic	0.185646	2.07932		15	83.847
P29144	TPP2	Tripeptidyl-peptidase 2	0.185659	1.3701		23	76.836
Q14318	FKBP8	Peptidyl-prolyl cis-trans isomerase FKBP8	0.185851	1.56327		5	45.354
Q99614	TTC1	Tetratricopeptide repeat protein 1	0.186072	0.685421		6	11.843
Q8N1F7	NUP93	Nuclear pore complex protein Nup93	0.18644	0.898641		27	323.31
Q01433	AMPD2	AMP deaminase 2	0.186574	1.69181		5	5.2222
Q969S3	ZNF622	Zinc finger protein 622	0.187096	0.308467		4	12.207
P63162	SNRPN	Small nuclear ribonucleoprotein-associated protein N	0.187129	0.974798		5	27.784
Q9NVA2	2011-09-01	Septin-11	0.187133	1.33547		7	90.899
P22102	GART	Trifunctional purine biosynthetic protein adenosine-3	0.187417	2.53888		26	323.31
P12004	PCNA	Proliferating cell nuclear antigen	0.187835	2.33814		8	323.31
P55795	HNRNPH2	Heterogeneous nuclear ribonucleoprotein H2	0.188156	2.41246		4	34.759
Q03405	PLAUR	Urokinase plasminogen activator surface receptor	0.188388	0.713306		3	6.7468
Q9UHI6	DDX20	Probable ATP-dependent RNA helicase DDX20	0.188549	1.22517		6	16.016
P19388	POLR2E	DNA-directed RNA polymerases I, II, and III subunit RPABC1	0.189036	1.81346		4	106.48
P49411	TUFM	Elongation factor Tu, mitochondrial	0.189199	1.95521		26	323.31
Q96EE3	SEH1L	Nucleoporin SEH1	0.189472	0.754839		5	44.881
P42345	MTOR	Serine/threonine-protein kinase mTOR	0.189651	0.806357		9	41.825
Q07866	KLC1	Kinesin light chain 1	0.190006	1.95789		10	147.62
Q9P0M9	MRPL27	39S ribosomal protein L27, mitochondrial	0.190071	0.550398		3	4.9004
O15397	IPO8	Importin-8	0.190127	1.90991		12	26.917
Q15061	WDR43	WD repeat-containing protein 43	0.190172	0.580409		5	21.649
P55786	NPEPPS	Puromycin-sensitive aminopeptidase	0.190306	1.31973		31	323.31
Q13547	HDAC1	Histone deacetylase 1	0.190485	1.94507		4	24.222
Q02978	SLC25A11	Mitochondrial 2-oxoglutarate/malate carrier protein	0.190506	0.890935		9	47.341
P42765	ACAA2	3-ketoacyl-CoA thiolase, mitochondrial	0.190522	1.55783		14	251.44
O15294	OGT	UDP-N-acetylglucosamine--peptide N-acetylglucosaminyltransferase 110 kDa subunit	0.190684	1.1107		16	40.111
Q9NSD9	FARSB	Phenylalanine--tRNA ligase beta subunit	0.190876	1.31064		23	307.95
Q9Y263	PLAA	Phospholipase A-2-activating protein	0.191313	2.49795		18	100.58
O75494	SRSF10	Serine/arginine-rich splicing factor 10	0.191329	1.09689		5	24.032
Q9UNW1	MINPP1	Multiple inositol polyphosphate phosphatase 1	0.19152	1.11431		4	43.283
O60610	DIAPH1	Protein diaphanous homolog 1	0.191854	0.881447		19	149.07
Q13435	SF3B2	Splicing factor 3B subunit 2	0.191969	1.55807		24	118.72
O15067	PFAS	Phosphoribosylformylglycinamidine synthase	0.192892	2.603		31	323.31
P82933	MRPS9	28S ribosomal protein S9, mitochondrial	0.193012	1.59901		5	10.525
P52701	MSH6	DNA mismatch repair protein Msh6	0.193055	1.46533		12	36.285
Q6NUK1	SLC25A24	Calcium-binding mitochondrial carrier protein SCaMC-1	0.193432	0.615802		8	63.557
Q969Z0	TBRG4	Protein TBRG4	0.1946	1.01157		13	45.259
P04406	GAPDH	Glyceraldehyde-3-phosphate dehydrogenase	0.194651	3.45838		21	323.31
Q15424	SAFB	Scaffold attachment factor B1	0.195023	1.44788		7	33.682
Q9BYD3	MRPL4	39S ribosomal protein L4, mitochondrial	0.195096	0.683805		9	16.182
P14735	IDE	Insulin-degrading enzyme	0.195223	1.5565		19	44.752
Q7Z5L9	IRF2BP2	Interferon regulatory factor 2-binding protein 2	0.195584	1.47906		5	25.577
Q12965	MYO1E	Unconventional myosin-Ie	0.195714	1.08238		9	27.193
P45880	VDAC2	Voltage-dependent anion-selective channel protein 2	0.195874	1.63857		11	111.66
P00403	MT-CO2	Cytochrome c oxidase subunit 2	0.195911	1.01707		4	96.557
P62140	PPP1CB	Serine/threonine-protein phosphatase PP1-beta catalytic subunit	0.196374	0.969471		4	323.31
Q96A26	FAM162A	Protein FAM162A	0.196617	1.03422		5	13.398
Q16630	CPSF6	Cleavage and polyadenylation specificity factor subunit 6	0.196862	1.92034		7	115.56
Q10713	PMPCA	Mitochondrial-processing peptidase subunit alpha	0.196946	3.96668		12	86.037
Q13510	ASAH1	Acid ceramidase	0.197043	1.17006		6	13.375
P48444	ARCN1	Coatomer subunit delta	0.197141	1.27087		16	77.318
Q99471	PFDN5	Prefoldin subunit 5	0.197335	1.28688		6	54.762
O75306	NDUFS2	NADH dehydrogenase [ubiquinone] iron-sulfur protein 2, mitochondrial	0.197665	1.03532		3	16.683
Q9Y512	SAMM50	Sorting and assembly machinery component 50 homolog	0.197707	0.678469		5	14.711
Q9UDW1	UQCR10	Cytochrome b-c1 complex subunit 9	0.198016	0.768746		2	4.7511
O15031	PLXNB2	Plexin-B2	0.198569	1.15029		16	30.645
Q99873	PRMT1	Protein arginine N-methyltransferase 1	0.198728	1.22434		11	70.521
Q04446	GBE1	1,4-alpha-glucan-branching enzyme	0.198848	2.00784		18	186.5
Q16222	UAP1	UDP-N-acetylhexosamine pyrophosphorylase	0.19911	1.69873		7	46.52
Q9NSE4	IARS2	Isoleucine--tRNA ligase, mitochondrial	0.199219	3.24065		20	78.224
P60903	S100A10	Protein S100-A10	0.199243	0.515419		2	50.269
P62879	GNB2	Guanine nucleotide-binding protein G(I)/G(S)/G(T) subunit beta-2	0.199631	0.925851		4	54.877
O75962	TRIO	Triple functional domain protein	0.200018	0.576719		4	4.3608
P53396	ACLY	ATP-citrate synthase	0.200064	2.81074		56	323.31
P68133	ACTA1	Actin, alpha skeletal muscle	0.200162	3.92987		0	193.74
Q14498	RBM39	RNA-binding protein 39	0.200313	2.098		12	158.02
P02545	LMNA	Prelamin-A/C	0.200375	2.43492		46	323.31
Q96HY6	DDRGK1	DDRGK domain-containing protein 1	0.200466	0.735681		2	7.9257
Q9NY12	GAR1	H/ACA ribonucleoprotein complex subunit 1	0.200738	1.6367		2	23.468
Q6YP21	CCBL2	Kynurenine--oxoglutarate transaminase 3	0.200804	0.339211		3	7.8845
O94826	TOMM70A	Mitochondrial import receptor subunit TOM70	0.200997	1.84573		10	89.681
P33993	MCM7	DNA replication licensing factor MCM7	0.201037	1.29111		25	113.77
Q9BZX2	UCK2	Uridine-cytidine kinase 2	0.201082	1.01573		5	10.124
P47756	CAPZB	F-actin-capping protein subunit beta	0.201138	2.16997		15	247.35
P00338	LDHA	L-lactate dehydrogenase A chain	0.201206	2.48408		17	323.31
Q9H3U1	UNC45A	Protein unc-45 homolog A	0.201258	1.59795		23	146.38
CON__P01030			0.201653	0.363273		2	4.0195
O14964	HGS	Hepatocyte growth factor-regulated tyrosine kinase substrate	0.201881	0.725507		6	19.965
P38159	RBMX	RNA-binding motif protein, X chromosome	0.202158	1.40256		5	82.821
Q9BUQ8	DDX23	Probable ATP-dependent RNA helicase DDX23	0.202449	1.23532		8	19.897
A6NDG6	PGP	Phosphoglycolate phosphatase	0.202628	2.56193		8	130.84
P19525	EIF2AK2	Interferon-induced, double-stranded RNA-activated protein kinase	0.202714	0.550997		8	16.336
Q9UHQ9	CYB5R1	NADH-cytochrome b5 reductase 1	0.203565	0.724893		6	50.397
Q99459	CDC5L	Cell division cycle 5-like protein	0.204114	1.24339		14	31.025
Q9Y2T2	AP3M1	AP-3 complex subunit mu-1	0.204947	1.55691		3	3.6692
P13798	APEH	Acylamino-acid-releasing enzyme	0.205014	0.867953		11	65.949
P42224	STAT1	Signal transducer and activator of transcription 1-alpha/beta	0.205046	0.954		13	92.695
P60900	PSMA6	Proteasome subunit alpha type-6	0.205481	1.85165		11	29.849
P45973	CBX5	Chromobox protein homolog 5	0.205722	2.0698		6	62.404
Q9H936	SLC25A22	Mitochondrial glutamate carrier 1	0.20641	0.923797		2	2.5318
Q13618	CUL3	Cullin-3	0.206833	2.06419		7	7.9281
Q9BTE6	AARSD1	Alanyl-tRNA editing protein Aarsd1	0.20716	0.984702		8	20.612
A6NHR9	SMCHD1	Structural maintenance of chromosomes flexible hinge domain-containing protein 1	0.207292	2.3612		9	69.143
Q14527	HLTF	Helicase-like transcription factor	0.207557	1.25902		4	6.2338
Q9UKD2	MRTO4	mRNA turnover protein 4 homolog	0.207603	0.606612		9	42.945
P51148	RAB5C	Ras-related protein Rab-5C	0.207805	1.80655		3	25.961
CON__P15497			0.208262	0.397867		10	39.428
Q15813	TBCE	Tubulin-specific chaperone E	0.208341	1.58413		7	54.583
Q9UNS2	COPS3	COP9 signalosome complex subunit 3	0.208384	1.99595		11	313.28
Q9BWM7	SFXN3	Sideroflexin-3	0.208886	1.34102		12	33.895
P22033	MUT	Methylmalonyl-CoA mutase, mitochondrial	0.208917	1.06504		3	5.5721
Q9UHD8	2009-09-01	Septin-9	0.209036	1.66205		19	108.57
Q9Y6G5	COMMD10	COMM domain-containing protein 10	0.209418	0.755554		2	8.2055
P08648	ITGA5	Integrin alpha-5	0.20968	0.954078		7	15.546
P47755	CAPZA2	F-actin-capping protein subunit alpha-2	0.209836	0.829278		7	74.721
O60763	USO1	General vesicular transport factor p115	0.210004	1.10469		13	198.81
Q9NVI1	FANCI	Fanconi anemia group I protein	0.210604	1.01246		8	15.868
Q9BTW9	TBCD	Tubulin-specific chaperone D	0.210673	1.67924		15	104.37
Q9Y6G9	DYNC1LI1	Cytoplasmic dynein 1 light intermediate chain 1	0.21107	0.841918		5	13.039
P48556	PSMD8	26S proteasome non-ATPase regulatory subunit 8	0.211089	0.948687		6	101.82
P17987	TCP1	T-complex protein 1 subunit alpha	0.21114	2.38796		30	323.31
Q8WUK0	PTPMT1	Phosphatidylglycerophosphatase and protein-tyrosine phosphatase 1	0.211311	0.734375		2	8.0005
Q99933	BAG1	BAG family molecular chaperone regulator 1	0.211364	1.58532		4	46.748
P07437	TUBB	Tubulin beta chain	0.211491	2.28697		5	65.67
Q16513	PKN2	Serine/threonine-protein kinase N2	0.211627	1.67175		3	20.071
P46063	RECQL	ATP-dependent DNA helicase Q1	0.211654	1.40105		16	67.54
O95881	TXNDC12	Thioredoxin domain-containing protein 12	0.211863	1.66573		4	14.928
Q96CX2	KCTD12	BTB/POZ domain-containing protein KCTD12	0.212396	1.57428		13	39.156
Q8NFH4	NUP37	Nucleoporin Nup37	0.212537	1.45892		10	36.944
O14617	AP3D1	AP-3 complex subunit delta-1	0.213053	0.294401		9	10.823
P62258	YWHAE	14-3-3 protein epsilon	0.2131	2.16983		14	201.31
Q13232	NME3	Nucleoside diphosphate kinase 3	0.213136	0.842385		4	61.119
P49005	POLD2	DNA polymerase delta subunit 2	0.213229	0.690957		7	13.683
Q13085	ACACA	Acetyl-CoA carboxylase 1	0.213251	1.74589		50	234.44
Q96G03	PGM2	Phosphoglucomutase-2	0.213269	2.60487		7	40.159
P42566	EPS15	Epidermal growth factor receptor substrate 15	0.213373	0.847979		2	3.4018
Q96EL3	MRPL53	39S ribosomal protein L53, mitochondrial	0.213949	2.14024		2	13.017
P43490	NAMPT	Nicotinamide phosphoribosyltransferase	0.214033	2.18403		11	264.51
Q92905	COPS5	COP9 signalosome complex subunit 5	0.214155	1.11961		7	46.825
P35232	PHB	Prohibitin	0.214283	1.70834		17	172.59
P63104	YWHAZ	14-3-3 protein zeta/delta	0.214544	2.41019		14	323.31
P59998	ARPC4	Actin-related protein 2/3 complex subunit 4	0.214667	1.19392		7	19.863
Q01780	EXOSC10	Exosome component 10	0.214992	1.32285		5	4.9476
Q9BSH4	TACO1	Translational activator of cytochrome c oxidase 1	0.215075	0.964828		6	57.965
Q9P2R7	SUCLA2	Succinyl-CoA ligase [ADP-forming] subunit beta, mitochondrial	0.215492	1.23041		8	16.589
P40939	HADHA	Trifunctional enzyme subunit alpha, mitochondrial	0.215568	3.32257		26	323.31
P18615	NELFE	Negative elongation factor E	0.215703	0.875114		6	11.163
Q8IV08	PLD3	Phospholipase D3	0.21571	0.745235		5	9.1896
O43707	ACTN4	Alpha-actinin-4	0.215849	3.28937		38	323.31
O43592	XPOT	Exportin-T	0.215875	1.71047		16	34.742
O00410	IPO5	Importin-5	0.216024	2.5194		43	323.31
Q12769	NUP160	Nuclear pore complex protein Nup160	0.21636	1.63751		22	127.51
O75116	ROCK2	Rho-associated protein kinase 2	0.216637	2.16701		20	64.95
P07384	CAPN1	Calpain-1 catalytic subunit	0.216893	1.80435		20	78.706
O43175	PHGDH	D-3-phosphoglycerate dehydrogenase	0.216967	2.82105		24	323.31
Q9BV38	WDR18	WD repeat-containing protein 18	0.217254	1.3714		3	7.3025
Q9Y3T9	NOC2L	Nucleolar complex protein 2 homolog	0.217383	1.24381		3	3.7068
Q16881	TXNRD1	Thioredoxin reductase 1, cytoplasmic	0.217427	2.4074		21	323.31
P21926	CD9	CD9 antigen	0.217524	1.19156		2	39.513
Q92499	DDX1	ATP-dependent RNA helicase DDX1	0.217848	2.3991		29	323.31
Q8N8S7	ENAH	Protein enabled homolog	0.218077	1.64965		13	112.76
Q9Y490	TLN1	Talin-1	0.218208	2.54329		94	323.31
Q4G0J3	LARP7	La-related protein 7	0.218249	0.506669		4	9.1641
Q8WTS6	SETD7	Histone-lysine N-methyltransferase SETD7	0.218381	1.32098		5	9.3097
Q9NP58	ABCB6	ATP-binding cassette sub-family B member 6, mitochondrial	0.218596	1.34791		9	80.945
P30050	RPL12	60S ribosomal protein L12	0.218875	1.61616		7	109.37
P02461	COL3A1	Collagen alpha-1(III) chain	0.218966	2.17142		8	13.288
P07195	LDHB	L-lactate dehydrogenase B chain	0.219116	2.36879		15	323.31
Q9UNF0	PACSIN2	Protein kinase C and casein kinase substrate in neurons protein 2	0.219431	0.871997		9	43.104
Q49A26	GLYR1	Putative oxidoreductase GLYR1	0.219583	1.40777		4	8.5186
Q9NY61	AATF	Protein AATF	0.219726	1.40502		7	12.251
Q9GZR2	REXO4	RNA exonuclease 4	0.219785	0.802264		3	5.3757
Q8IXT5	RBM12B	RNA-binding protein 12B	0.219924	1.2876		3	6.7779
Q5RI15	COX20	Cytochrome c oxidase protein 20 homolog	0.220061	1.29643		2	27.491
Q9NPD3	EXOSC4	Exosome complex component RRP41	0.220407	1.20128		5	12.378
O00154	ACOT7	Cytosolic acyl coenzyme A thioester hydrolase	0.220497	1.08031		6	24.912
P52788	SMS	Spermine synthase	0.221098	1.6516		5	8.2849
O95782	AP2A1	AP-2 complex subunit alpha-1	0.221113	1.33903		13	61.127
Q96QK1	VPS35	Vacuolar protein sorting-associated protein 35	0.221203	2.38052		24	116.24
Q9P0J7	KCMF1	E3 ubiquitin-protein ligase KCMF1	0.221284	0.647467		2	5.8366
Q7KZF4	SND1	Staphylococcal nuclease domain-containing protein 1	0.221554	3.29632		38	323.31
Q13148	TARDBP	TAR DNA-binding protein 43	0.221596	1.98864		9	323.31
P78371	CCT2	T-complex protein 1 subunit beta	0.222089	2.40457		29	323.31
Q9BRG1	VPS25	Vacuolar protein-sorting-associated protein 25	0.222366	1.35205		3	15.96
P46060	RANGAP1	Ran GTPase-activating protein 1	0.222806	2.03991		19	256.51
P68371	TUBB4B	Tubulin beta-4B chain	0.22285	3.73448		1	323.31
O75165	DNAJC13	DnaJ homolog subfamily C member 13	0.223253	1.11844		7	8.0059
Q9H0D6	XRN2	5-3 exoribonuclease 2	0.223275	0.584667		9	13.05
Q9H4M9	EHD1	EH domain-containing protein 1	0.223495	1.50753		10	42.148
P13073	COX4I1	Cytochrome c oxidase subunit 4 isoform 1, mitochondrial	0.22403	1.72976		6	22.829
P12236	SLC25A6	ADP/ATP translocase 3	0.224099	1.5422		3	69.402
P02511	CRYAB	Alpha-crystallin B chain	0.224135	0.849961		7	39.545
Q96SB4	SRPK1	SRSF protein kinase 1	0.224308	2.16467		6	11.134
P26447	S100A4	Protein S100-A4	0.224786	1.1086		3	5.7536
Q9Y265	RUVBL1	RuvB-like 1	0.224793	2.78996		16	323.31
Q08380	LGALS3BP	Galectin-3-binding protein	0.225379	0.676483		7	141.6
P50502	ST13	Hsc70-interacting protein	0.225519	2.44097		11	148.64
O00203	AP3B1	AP-3 complex subunit beta-1	0.225623	1.01127		14	23.07
Q9NX40	OCIAD1	OCIA domain-containing protein 1	0.22615	1.79351		9	18.802
Q9Y248	GINS2	DNA replication complex GINS protein PSF2	0.226238	1.47972		2	4.7696
Q8TEX9	IPO4	Importin-4	0.226253	1.55909		27	135.92
P0DN76	U2AF1	Splicing factor U2AF 35 kDa subunit	0.22634	2.06653		9	137.46
Q8N183	NDUFAF2	Mimitin, mitochondrial	0.226412	1.44825		3	4.9819
Q01813	PFKP	ATP-dependent 6-phosphofructokinase, platelet type	0.226743	2.43343		23	323.31
P61769	B2M	Beta-2-microglobulin	0.227118	1.25609		3	71.52
P09104	ENO2	Gamma-enolase	0.227208	1.82496		7	18.707
P41236	PPP1R2	Protein phosphatase inhibitor 2	0.227541	3.55624		4	9.1775
Q00796	SORD	Sorbitol dehydrogenase	0.228093	2.45617		11	182.04
O96019	ACTL6A	Actin-like protein 6A	0.228276	2.72981		8	34.78
O75153	CLUH	Clustered mitochondria protein homolog	0.228327	1.72599		17	138.21
Q99536	VAT1	Synaptic vesicle membrane protein VAT-1 homolog	0.228673	1.31949		9	76.871
O95155	UBE4B	Ubiquitin conjugation factor E4 B	0.228987	1.76954		9	15.853
Q9NZM5	GLTSCR2	Glioma tumor suppressor candidate region gene 2 protein	0.229048	0.29616		3	28.536
P67870	CSNK2B	Casein kinase II subunit beta	0.229085	1.86111		5	117.16
Q8WUM0	NUP133	Nuclear pore complex protein Nup133	0.229155	0.849517		12	75.562
P33991	MCM4	DNA replication licensing factor MCM4	0.229228	3.06333		23	312.01
O95232	LUC7L3	Luc7-like protein 3	0.229312	1.43666		6	107.86
P27348	YWHAQ	14-3-3 protein theta	0.229606	3.42607		10	99.153
Q9BUR4	WRAP53	Telomerase Cajal body protein 1	0.229658	1.09424		2	17.934
P31930	UQCRC1	Cytochrome b-c1 complex subunit 1, mitochondrial	0.229692	2.1904		16	323.31
Q92979	EMG1	Ribosomal RNA small subunit methyltransferase NEP1	0.229733	2.08108		8	18.581
P52435	POLR2J	DNA-directed RNA polymerase II subunit RPB11-a	0.229861	1.99954		2	3.9791
Q02952	AKAP12	A-kinase anchor protein 12	0.230038	2.5149		30	167.67
O95453	PARN	Poly(A)-specific ribonuclease PARN	0.230047	1.24538		5	14.34
Q9BTE3	MCMBP	Mini-chromosome maintenance complex-binding protein	0.23009	2.09152		6	37.82
Q9BRR6	ADPGK	ADP-dependent glucokinase	0.230271	1.92411		2	11.22
Q9BQ67	GRWD1	Glutamate-rich WD repeat-containing protein 1	0.230436	1.18653		11	25.007
Q53GS9	USP39	U4/U6.U5 tri-snRNP-associated protein 2	0.230632	1.33584		9	41.967
P30153	PPP2R1A	Serine/threonine-protein phosphatase 2A 65 kDa regulatory subunit A alpha isoform	0.230637	1.74189		18	258.13
P08574	CYC1	Cytochrome c1, heme protein, mitochondrial	0.230832	2.20967		8	323.31
P22392	NME2	Nucleoside diphosphate kinase B	0.231339	2.97339		5	22.071
P31040	SDHA	Succinate dehydrogenase [ubiquinone] flavoprotein subunit, mitochondrial	0.231353	2.24687		24	323.31
Q96PU8	QKI	Protein quaking	0.231734	0.307024		4	10.499
P28062	PSMB8	Proteasome subunit beta type-8	0.232075	0.645077		5	8.0569
P51665	PSMD7	26S proteasome non-ATPase regulatory subunit 7	0.232286	1.15927		9	111.77
Q00839	HNRNPU	Heterogeneous nuclear ribonucleoprotein U	0.232356	3.7273		25	323.31
Q99832	CCT7	T-complex protein 1 subunit eta	0.232738	2.29848		24	323.31
P23381	WARS	Tryptophan--tRNA ligase, cytoplasmic	0.232884	2.22802		21	195.71
O96000	NDUFB10	NADH dehydrogenase [ubiquinone] 1 beta subcomplex subunit 10	0.233101	0.111219		3	6.6429
Q9BXP5	SRRT	Serrate RNA effector molecule homolog	0.233427	1.34944		17	56.965
Q99623	PHB2	Prohibitin-2	0.234288	1.85268		13	297.78
Q9H0B6	KLC2	Kinesin light chain 2	0.23433	1.19218		2	10.447
Q13362	PPP2R5C	Serine/threonine-protein phosphatase 2A 56 kDa regulatory subunit gamma isoform	0.234758	1.52259		5	136.26
P49588	AARS	Alanine--tRNA ligase, cytoplasmic	0.234813	2.28869		29	323.31
Q13418	ILK	Integrin-linked protein kinase	0.23499	2.40809		13	23.438
O60547	GMDS	GDP-mannose 4,6 dehydratase	0.235471	0.729726		6	14.066
P38606	ATP6V1A	V-type proton ATPase catalytic subunit A	0.235567	1.74622		22	323.31
Q99755	PIP5K1A	Phosphatidylinositol 4-phosphate 5-kinase type-1 alpha	0.236114	0.299591		2	3.2934
Q9NTJ3	SMC4	Structural maintenance of chromosomes protein 4	0.236344	2.4193		29	103.09
P62277	RPS13	40S ribosomal protein S13	0.236485	3.75986		7	13.483
Q06323	PSME1	Proteasome activator complex subunit 1	0.236938	1.86828		13	87.995
Q8N806	UBR7	Putative E3 ubiquitin-protein ligase UBR7	0.237101	0.717445		5	15.559
P49721	PSMB2	Proteasome subunit beta type-2	0.237142	1.82152		9	193.94
P17612	PRKACA	cAMP-dependent protein kinase catalytic subunit alpha	0.237402	1.65112		2	16.412
Q9Y3B4	SF3B6	Splicing factor 3B subunit 6	0.237494	1.02702		3	7.4528
P41252	IARS	Isoleucine--tRNA ligase, cytoplasmic	0.238285	2.26954		43	285.97
Q96CW1	AP2M1	AP-2 complex subunit mu	0.23842	1.37062		8	29.399
Q9UN37	VPS4A	Vacuolar protein sorting-associated protein 4A	0.238805	2.18465		6	10.097
Q9H5Q4	TFB2M	Dimethyladenosine transferase 2, mitochondrial	0.238864	1.38354		6	15.863
Q8IYB3	SRRM1	Serine/arginine repetitive matrix protein 1	0.239083	1.49213		9	84.521
Q96BR5	COA7	Cytochrome c oxidase assembly factor 7	0.239429	1.66568		4	8.8366
P00492	HPRT1	Hypoxanthine-guanine phosphoribosyltransferase	0.239811	1.88332		11	179.25
CON__Q04695	KRT17	Keratin, type I cytoskeletal 17	0.239911	3.60844		27	323.31
Q9H2U1	DHX36	ATP-dependent RNA helicase DHX36	0.240021	1.78057		8	25.148
P51003	PAPOLA	Poly(A) polymerase alpha	0.24054	2.86006		4	4.4637
P31942	HNRNPH3	Heterogeneous nuclear ribonucleoprotein H3	0.240576	2.44905		8	78.57
P17174	GOT1	Aspartate aminotransferase, cytoplasmic	0.240829	2.18561		17	307.28
Q99729	HNRNPAB	Heterogeneous nuclear ribonucleoprotein A/B	0.241138	2.0495		6	70.075
P49736	MCM2	DNA replication licensing factor MCM2	0.241446	1.96775		23	323.31
Q15024	EXOSC7	Exosome complex component RRP42	0.24146	1.07191		5	13.463
Q9Y450	HBS1L	HBS1-like protein	0.241557	1.01318		11	22.09
P50570	DNM2	Dynamin-2	0.24215	1.81743		8	27.943
P15104	GLUL	Glutamine synthetase	0.242199	2.21086		13	47.686
P14618	PKM	Pyruvate kinase PKM	0.24243	3.48699		37	323.31
P54578	USP14	Ubiquitin carboxyl-terminal hydrolase 14	0.242533	2.09612		12	195.32
Q96GC5	MRPL48	39S ribosomal protein L48, mitochondrial	0.242795	0.630363		3	7.9021
P33992	MCM5	DNA replication licensing factor MCM5	0.243118	1.75374		15	35.29
Q13769	THOC5	THO complex subunit 5 homolog	0.243166	2.76071		2	3.2273
P18206	VCL	Vinculin	0.243275	4.18984		53	323.31
P07814	EPRS	Bifunctional glutamate/proline--tRNA ligase	0.243368	2.51064		62	323.31
Q9NR50	EIF2B3	Translation initiation factor eIF-2B subunit gamma	0.243734	1.76521		12	22.945
P61224	RAP1B	Ras-related protein Rap-1b	0.243899	2.24933		2	15.916
Q9NVS9	PNPO	Pyridoxine-5-phosphate oxidase	0.244036	1.50309		6	7.8797
Q9Y5L4	TIMM13	Mitochondrial import inner membrane translocase subunit Tim13	0.24407	1.58225		4	13.633
Q16181	2007-09-01	Septin-7	0.244239	2.31616		13	308.42
Q9P0V3	SH3BP4	SH3 domain-binding protein 4	0.244296	1.31839		3	2.3068
Q9UN86	G3BP2	Ras GTPase-activating protein-binding protein 2	0.244431	1.79079		10	40.684
P08237	PFKM	ATP-dependent 6-phosphofructokinase, muscle type	0.244579	2.35578		17	109.33
P31949	S100A11	Protein S100-A11	0.244586	1.15701		7	270.79
P05783	KRT18	Keratin, type I cytoskeletal 18	0.244598	2.50614		20	323.31
O60488	ACSL4	Long-chain-fatty-acid--CoA ligase 4	0.245111	1.33957		8	12.243
O43747	AP1G1	AP-1 complex subunit gamma-1	0.245212	2.12232		10	53.913
P22830	FECH	Ferrochelatase, mitochondrial	0.24526	1.31927		7	11.329
O75643	SNRNP200	U5 small nuclear ribonucleoprotein 200 kDa helicase	0.245308	1.29904		67	323.31
P60228	EIF3E	Eukaryotic translation initiation factor 3 subunit E	0.24553	2.03353		19	323.31
Q9P0K7	RAI14	Ankycorbin	0.245755	1.13312		16	27.55
Q14974	KPNB1	Importin subunit beta-1	0.245854	2.22007		40	323.31
Q96TA1	FAM129B	Niban-like protein 1	0.246071	3.66675		24	270.84
Q9UHA4	LAMTOR3	Ragulator complex protein LAMTOR3	0.246141	0.818885		2	13.495
P00966	ASS1	Argininosuccinate synthase	0.246217	1.83817		17	323.31
Q9P2J5	LARS	Leucine--tRNA ligase, cytoplasmic	0.246238	1.73478		31	323.31
Q9NQX3	GPHN	Gephyrin	0.246416	1.26952		5	14.133
Q92747	ARPC1A	Actin-related protein 2/3 complex subunit 1A	0.246466	0.967947		6	18.75
Q13637	RAB32	Ras-related protein Rab-32	0.246749	1.31375		2	4.007
Q9Y6M7	SLC4A7	Sodium bicarbonate cotransporter 3	0.247102	1.21418		2	3.5973
P41227	NAA10	N-alpha-acetyltransferase 10	0.247103	1.66311		9	53.046
P62424	RPL7A	60S ribosomal protein L7a	0.247193	1.69238		13	116.07
Q13823	GNL2	Nucleolar GTP-binding protein 2	0.247688	1.4937		5	6.8244
P23786	CPT2	Carnitine O-palmitoyltransferase 2, mitochondrial	0.247784	1.94326		7	17.227
P28074	PSMB5	Proteasome subunit beta type-5	0.247814	2.86413		11	159.12
Q9UJX3	ANAPC7	Anaphase-promoting complex subunit 7	0.247839	1.76669		12	21.676
Q08J23	NSUN2	tRNA (cytosine(34)-C(5))-methyltransferase	0.247844	2.34769		44	300.27
Q12894	IFRD2	Interferon-related developmental regulator 2	0.248	0.973176		2	3.3039
P62487	POLR2G	DNA-directed RNA polymerase II subunit RPB7	0.248146	0.404322		4	6.1956
P43243	MATR3	Matrin-3	0.248445	2.8633		29	323.31
P30520	ADSS	Adenylosuccinate synthetase isozyme 2	0.248719	1.94403		12	85.297
P62910	RPL32	60S ribosomal protein L32	0.24895	1.66886		6	21.328
O43290	SART1	U4/U6.U5 tri-snRNP-associated protein 1	0.248953	1.37671		7	13.539
Q9H9J2	MRPL44	39S ribosomal protein L44, mitochondrial	0.249552	1.50045		7	32.555
Q9UBT2	UBA2	SUMO-activating enzyme subunit 2	0.249666	2.22729		19	192.84
Q9UJY1	HSPB8	Heat shock protein beta-8	0.249941	1.08908		3	110.53
Q9UIJ7	AK3	GTP:AMP phosphotransferase AK3, mitochondrial	0.250206	2.28776		13	25.293
P19971	TYMP	Thymidine phosphorylase	0.250501	1.63271		3	4.9111
Q9H583	HEATR1	HEAT repeat-containing protein 1	0.250781	1.27365		16	53.271
P12277	CKB	Creatine kinase B-type	0.250782	2.52781		19	323.31
Q9NP79	VTA1	Vacuolar protein sorting-associated protein VTA1 homolog	0.250871	1.73177		6	34.755
Q86VP6	CAND1	Cullin-associated NEDD8-dissociated protein 1	0.250919	2.56409		43	323.31
P51114	FXR1	Fragile X mental retardation syndrome-related protein 1	0.251094	1.9372		14	45.498
Q9H6T3	RPAP3	RNA polymerase II-associated protein 3	0.251153	1.03997		8	13.181
Q9ULV4	CORO1C	Coronin-1C	0.251198	1.0555		12	152.03
Q12768	KIAA0196	WASH complex subunit strumpellin	0.25144	1.15936		8	37.665
Q9BUH6	C9orf142	Protein PAXX	0.251519	2.29773		2	6.1158
O95297	MPZL1	Myelin protein zero-like protein 1	0.251555	0.217964		2	4.468
P05455	SSB	Lupus La protein	0.251608	3.29646		16	168.88
P30419	NMT1	Glycylpeptide N-tetradecanoyltransferase 1	0.251787	2.05869		9	35.717
P61163	ACTR1A	Alpha-centractin	0.252187	1.25558		5	134.97
O75947	ATP5H	ATP synthase subunit d, mitochondrial	0.252536	1.65103		6	8.0785
Q9Y383	LUC7L2	Putative RNA-binding protein Luc7-like 2	0.252642	1.37329		5	39.633
Q92888	ARHGEF1	Rho guanine nucleotide exchange factor 1	0.252687	1.59757		7	39.19
Q9Y2Q3	GSTK1	Glutathione S-transferase kappa 1	0.253266	1.22519		8	36.759
P26368	U2AF2	Splicing factor U2AF 65 kDa subunit	0.253439	3.17954		10	112.85
P10909	CLU	Clusterin	0.253521	2.57063		13	86.926
O43491	EPB41L2	Band 4.1-like protein 2	0.253702	2.92155		10	47.072
P61964	WDR5	WD repeat-containing protein 5	0.253886	1.77819		3	9.9276
Q14204	DYNC1H1	Cytoplasmic dynein 1 heavy chain 1	0.254458	2.46945		148	323.31
P42704	LRPPRC	Leucine-rich PPR motif-containing protein, mitochondrial	0.254581	3.19554		51	323.31
Q13423	NNT	NAD(P) transhydrogenase, mitochondrial	0.254677	3.9677		21	99.773
P30838	ALDH3A1	Aldehyde dehydrogenase, dimeric NADP-preferring	0.254706	1.41451		6	15.025
Q9UJW0	DCTN4	Dynactin subunit 4	0.254719	1.21217		3	8.4001
Q16891	IMMT	MICOS complex subunit MIC60	0.254721	2.48108		23	99.486
O75533	SF3B1	Splicing factor 3B subunit 1	0.254858	2.46407		45	323.31
P51553	IDH3G	Isocitrate dehydrogenase [NAD] subunit gamma, mitochondrial	0.255467	0.727182		8	34.583
O14980	XPO1	Exportin-1	0.25563	1.8533		37	323.31
Q99460	PSMD1	26S proteasome non-ATPase regulatory subunit 1	0.256	3.16223		27	323.31
Q13330	MTA1	Metastasis-associated protein MTA1	0.256028	0.549289		4	8.4294
P62280	RPS11	40S ribosomal protein S11	0.256077	1.56584		10	23.186
O95758	PTBP3	Polypyrimidine tract-binding protein 3	0.256358	0.816582		3	12.553
Q9NY27	PPP4R2	Serine/threonine-protein phosphatase 4 regulatory subunit 2	0.256426	0.974027		4	7.83
P27708	CAD	CAD protein	0.256938	2.52352		46	323.31
Q13557	CAMK2D	Calcium/calmodulin-dependent protein kinase type II subunit delta	0.257082	2.40676		5	6.9665
O43684	BUB3	Mitotic checkpoint protein BUB3	0.257159	2.66735		12	107.18
Q6PKG0	LARP1	La-related protein 1	0.257172	2.46508		21	204.55
P61326	MAGOH	Protein mago nashi homolog	0.257325	1.709		6	13.666
Q68EM7	ARHGAP17	Rho GTPase-activating protein 17	0.257582	1.44844		12	48.235
Q12904	AIMP1	Aminoacyl tRNA synthase complex-interacting multifunctional protein 1	0.257735	1.52531		17	147.69
Q9NPQ8	RIC8A	Synembryn-A	0.258027	1.03351		3	8.1612
P42285	SKIV2L2	Superkiller viralicidic activity 2-like 2	0.258664	1.7311		23	119.09
Q9NP97	DYNLRB1	Dynein light chain roadblock-type 1	0.258748	2.10027		4	36.014
Q9BXB5	OSBPL10	Oxysterol-binding protein-related protein 10	0.258789	2.04457		2	13.028
Q9UJZ1	STOML2	Stomatin-like protein 2, mitochondrial	0.258817	2.65059		13	292.95
P13807	GYS1	Glycogen [starch] synthase, muscle	0.259294	1.84576		5	13.985
Q9BYC8	MRPL32	39S ribosomal protein L32, mitochondrial	0.259599	0.533152		2	1.5738
P07858	CTSB	Cathepsin B	0.259624	1.24477		5	26.673
Q8WVM8	SCFD1	Sec1 family domain-containing protein 1	0.260487	1.13068		7	8.6756
P49366	DHPS	Deoxyhypusine synthase	0.260571	2.31485		6	51.206
O43143	DHX15	Pre-mRNA-splicing factor ATP-dependent RNA helicase DHX15	0.260613	2.04536		29	203.37
P82930	MRPS34	28S ribosomal protein S34, mitochondrial	0.26088	1.66356		7	11.473
P49643	PRIM2	DNA primase large subunit	0.260945	1.50665		6	19.505
Q9NX08	COMMD8	COMM domain-containing protein 8	0.26111	2.18781		3	7.8369
P82673	MRPS35	28S ribosomal protein S35, mitochondrial	0.2616	1.38851		3	4.3425
O14579	COPE	Coatomer subunit epsilon	0.261762	1.82257		12	302.7
Q9H6F5	CCDC86	Coiled-coil domain-containing protein 86	0.262007	1.09085		6	5.8197
Q14195	DPYSL3	Dihydropyrimidinase-related protein 3	0.26211	2.13498		16	83.364
Q13620	CUL4B	Cullin-4B	0.262237	1.43664		11	119.27
P56192	MARS	Methionine--tRNA ligase, cytoplasmic	0.262255	2.09058		27	314.09
O75746	SLC25A12	Calcium-binding mitochondrial carrier protein Aralar1	0.262403	0.752741		4	18.853
Q9P015	MRPL15	39S ribosomal protein L15, mitochondrial	0.262808	1.49878		10	26.956
Q13561	DCTN2	Dynactin subunit 2	0.263036	2.23339		15	73.425
P31948	STIP1	Stress-induced-phosphoprotein 1	0.263114	4.10205		22	290.86
Q9Y678	COPG1	Coatomer subunit gamma-1	0.263181	2.79378		32	276.8
P09972	ALDOC	Fructose-bisphosphate aldolase C	0.263782	2.30816		7	49.719
O60313	OPA1	Dynamin-like 120 kDa protein, mitochondrial	0.263936	2.38873		14	89.494
Q9NT62	ATG3	Ubiquitin-like-conjugating enzyme ATG3	0.263944	0.226922		3	6.4664
Q5VW36	FOCAD	Focadhesin	0.264051	1.05499		6	10.809
Q9H173	SIL1	Nucleotide exchange factor SIL1	0.26409	2.13605		2	8.347
Q02818	NUCB1	Nucleobindin-1	0.26429	2.37708		16	151.47
Q9UKF6	CPSF3	Cleavage and polyadenylation specificity factor subunit 3	0.264369	1.48014		4	6.157
P15880	RPS2	40S ribosomal protein S2	0.264393	2.38756		10	30.652
P35613	BSG	Basigin	0.264847	1.5942		7	164.22
Q14331	FRG1	Protein FRG1	0.264847	2.25969		2	9.4899
Q6XZF7	DNMBP	Dynamin-binding protein	0.265129	0.699088		2	3.6853
Q96EY7	PTCD3	Pentatricopeptide repeat domain-containing protein 3, mitochondrial	0.265585	1.99097		8	15.368
P62316	SNRPD2	Small nuclear ribonucleoprotein Sm D2	0.26606	3.17865		6	50.948
P55809	OXCT1	Succinyl-CoA:3-ketoacid coenzyme A transferase 1, mitochondrial	0.266262	4.43782		15	323.31
Q6UXN9	WDR82	WD repeat-containing protein 82	0.266418	1.04725		5	8.6469
O60264	SMARCA5	SWI/SNF-related matrix-associated actin-dependent regulator of chromatin subfamily A member 5	0.266532	0.627861		17	37.133
Q12996	CSTF3	Cleavage stimulation factor subunit 3	0.266769	1.51231		9	43.535
Q16643	DBN1	Drebrin	0.26698	2.04647		10	139.09
P39019	RPS19	40S ribosomal protein S19	0.267244	1.555		6	20.498
P53985	SLC16A1	Monocarboxylate transporter 1	0.267385	1.09378		5	15.075
Q9BQG0	MYBBP1A	Myb-binding protein 1A	0.267795	1.07682		31	323.31
Q16270	IGFBP7	Insulin-like growth factor-binding protein 7	0.267859	2.25165		6	15.171
Q12906	ILF3	Interleukin enhancer-binding factor 3	0.267903	3.67311		19	155.24
P21796	VDAC1	Voltage-dependent anion-selective channel protein 1	0.268257	2.31056		16	200.77
P49748	ACADVL	Very long-chain specific acyl-CoA dehydrogenase, mitochondrial	0.268271	2.6139		25	323.31
P55735	SEC13	Protein SEC13 homolog	0.268598	2.32744		13	105.74
O60888	CUTA	Protein CutA	0.269039	1.37316		4	108.97
Q7Z3B4	NUP54	Nucleoporin p54	0.269117	1.65762		7	30.879
P61201	COPS2	COP9 signalosome complex subunit 2	0.269232	3.2678		13	57.581
Q13867	BLMH	Bleomycin hydrolase	0.269598	2.6452		11	16.556
P40123	CAP2	Adenylyl cyclase-associated protein 2	0.26989	0.123633		4	5.2664
P55145	MANF	Mesencephalic astrocyte-derived neurotrophic factor	0.269917	1.98484		6	30.99
Q9H857	NT5DC2	5-nucleotidase domain-containing protein 2	0.269974	3.22878		3	6.5513
P30566	ADSL	Adenylosuccinate lyase	0.270084	2.00279		17	323.31
Q9BW27	NUP85	Nuclear pore complex protein Nup85	0.270246	3.03122		10	44.095
P22626	HNRNPA2B1	Heterogeneous nuclear ribonucleoproteins A2/B1	0.271029	3.57659		19	323.31
Q9Y262	EIF3L	Eukaryotic translation initiation factor 3 subunit L	0.271066	1.87745		20	92.781
P56134	ATP5J2	ATP synthase subunit f, mitochondrial	0.271202	2.03079		3	26.917
Q13427	PPIG	Peptidyl-prolyl cis-trans isomerase G	0.271307	0.441976		3	6.5895
Q14683	SMC1A	Structural maintenance of chromosomes protein 1A	0.271696	1.19639		19	33.386
P61160	ACTR2	Actin-related protein 2	0.271721	2.27226		12	193.41
Q9BZZ5	API5	Apoptosis inhibitor 5	0.271734	1.5145		11	132.29
Q52LJ0	FAM98B	Protein FAM98B	0.271798	0.876419		7	148.24
Q9ULX6	AKAP8L	A-kinase anchor protein 8-like	0.271877	1.52801		4	7.5667
Q9BS26	ERP44	Endoplasmic reticulum resident protein 44	0.27197	2.03274		13	110.37
Q92878	RAD50	DNA repair protein RAD50	0.272122	2.13021		17	34.513
P35221	CTNNA1	Catenin alpha-1	0.272306	3.24845		22	323.31
P19387	POLR2C	DNA-directed RNA polymerase II subunit RPB3	0.272445	2.10312		2	3.2922
O00743	PPP6C	Serine/threonine-protein phosphatase 6 catalytic subunit	0.272649	0.572023		7	22.757
Q8WXX5	DNAJC9	DnaJ homolog subfamily C member 9	0.272665	0.110511		2	9.6788
Q9Y2P8	RCL1	RNA 3-terminal phosphate cyclase-like protein	0.273006	1.35445		5	6.0759
P22307	SCP2	Non-specific lipid-transfer protein	0.273161	2.68683		5	95.571
Q04726	TLE3	Transducin-like enhancer protein 3	0.273731	1.11977		7	12.587
P62995	TRA2B	Transformer-2 protein homolog beta	0.274096	1.9052		7	35.683
P55084	HADHB	Trifunctional enzyme subunit beta, mitochondrial	0.274331	2.77637		17	80.108
Q9NQW7	XPNPEP1	Xaa-Pro aminopeptidase 1	0.274468	2.12724		9	21.984
Q9BQ70	TCF25	Transcription factor 25	0.274827	1.17361		3	11.595
Q9H2U2	PPA2	Inorganic pyrophosphatase 2, mitochondrial	0.274834	3.02284		9	56.8
Q12931	TRAP1	Heat shock protein 75 kDa, mitochondrial	0.274852	3.20388		29	186.84
P17812	CTPS1	CTP synthase 1	0.274961	2.64627		23	220.47
P16278	GLB1	Beta-galactosidase	0.274987	1.47835		7	33.645
Q15149	PLEC	Plectin	0.275111	3.34958		211	323.31
[truncated: 974 more rows]

## Sheet: Table S2B
Supplementary Table S2B. List of the 3,072 proteins that were quantified in label-free shotgun proteomic experiments, in the presence of proteasome inhibitors. For protein identification, the FDR was set at 1% on the PSM, peptide and protein level. The 248 proteins that were significantly downregulated upon LLO treatment, in cells pre-incubated with proteasome inhibitors, are highlighted in green…
Majority protein accession	Gene name	Protein name	log2 (LLO/control)	-log (P-value)	Significant changes in protein level (LLO vs CTRL)	# unique peptides	protein score
Q9UII2	ATPIF1	ATPase inhibitor, mitochondrial	-6.79928	4.34122	+	6	8.8538
P50238	CRIP1	Cysteine-rich protein 1	-5.9702	3.55842	+	3	8.0213
P06454	PTMA	Prothymosin alpha	-5.09786	3.82837	+	5	38.288
P62942	FKBP1A	Peptidyl-prolyl cis-trans isomerase FKBP1A	-4.96996	2.98875	+	4	74.065
P35754	GLRX	Glutaredoxin-1	-4.82761	3.60134	+	4	18.396
P61956	SUMO2	Small ubiquitin-related modifier 2	-4.40583	5.53395	+	2	5.4122
Q9H299	SH3BGRL3	SH3 domain-binding glutamic acid-rich-like protein 3	-4.08334	4.22507	+	3	118.4
Q01469	FABP5	Fatty acid-binding protein, epidermal	-3.83058	6.70356	+	7	56.227
O60869	EDF1	Endothelial differentiation-related factor 1	-3.82904	5.81334	+	4	11.018
P61960	UFM1	Ubiquitin-fold modifier 1	-3.77552	2.44175	+	3	19.128
P46779	RPL28	60S ribosomal protein L28	-3.75999	3.9799	+	4	7.0542
P04080	CSTB	Cystatin-B	-3.63543	6.37917	+	7	65.037
P09496	CLTA	Clathrin light chain A	-3.622	4.41302	+	4	9.0055
Q9NRV9	HEBP1	Heme-binding protein 1	-3.59048	4.76111	+	6	20.031
O75368	SH3BGRL	SH3 domain-binding glutamic acid-rich-like protein	-3.5218	3.89642	+	5	15.132
Q14019	COTL1	Coactosin-like protein	-3.36463	2.94158	+	7	14.043
Q9P1F3	ABRACL	Costars family protein ABRACL	-3.31279	4.56486	+	3	9.0982
Q9BRA2	TXNDC17	Thioredoxin domain-containing protein 17	-3.16207	3.45763	+	3	16.275
P36405	ARL3	ADP-ribosylation factor-like protein 3	-3.14696	4.54434	+	8	137.87
Q05397	PTK2	Focal adhesion kinase 1	-3.06926	1.23196	+	2	3.0799
Q9NRF9	POLE3	DNA polymerase epsilon subunit 3	-3.03189	3.57642	+	2	58.897
P07108	DBI	Acyl-CoA-binding protein	-2.99842	4.89679	+	3	210.79
P47914	RPL29	60S ribosomal protein L29	-2.98179	4.60134	+	2	6.6701
Q9NRX4	PHPT1	14 kDa phosphohistidine phosphatase	-2.92057	5.22396	+	3	37.103
P16949	STMN1	Stathmin	-2.86346	2.12903	+	3	6.9563
Q15843	NEDD8	NEDD8	-2.81475	4.1673	+	1	5.7332
P05161	ISG15	Ubiquitin-like protein ISG15	-2.73326	3.75987	+	4	40.041
Q8NEZ3	WDR19	WD repeat-containing protein 19	-2.73294	3.90646	+	2	1.6821
O75347	TBCA	Tubulin-specific chaperone A	-2.68244	5.18381	+	9	14.295
Q969E4	TCEAL3	Transcription elongation factor A protein-like 3	-2.67028	2.35597	+	3	2.5419
P68036	UBE2L3	Ubiquitin-conjugating enzyme E2 L3	-2.61359	3.92842	+	6	181.53
P51397	DAP	Death-associated protein 1	-2.60405	2.43141	+	2	13.909
P20962	PTMS	Parathymosin	-2.60152	1.16809	+	2	6.0777
P29373	CRABP2	Cellular retinoic acid-binding protein 2	-2.58416	4.2405	+	2	7.956
P51452	DUSP3	Dual specificity protein phosphatase 3	-2.58012	3.77092	+	3	6.5918
P00918	CA2	Carbonic anhydrase 2	-2.58008	2.02008	+	7	15.762
O75376	NCOR1	Nuclear receptor corepressor 1	-2.50502	3.33278	+	4	5.1578
Q96QR8	PURB	Transcriptional activator protein Pur-beta	-2.46696	1.90761	+	3	6.4339
Q9Y316	MEMO1	Protein MEMO1	-2.42841	6.18713	+	2	4.9128
Q969Q0	RPL36AL	60S ribosomal protein L36a-like	-2.42337	3.43201	+	2	2.599
Q13526	PIN1	Peptidyl-prolyl cis-trans isomerase NIMA-interacting 1	-2.41893	1.60955	+	6	10.469
Q9BV57	ADI1	1,2-dihydroxy-3-keto-5-methylthiopentene dioxygenase	-2.39667	3.03228	+	5	4.932
Q96N67	DOCK7	Dedicator of cytokinesis protein 7	-2.37321	0.63167	+	2	2.8385
O75964	ATP5L	ATP synthase subunit g, mitochondrial	-2.36961	1.26291	+	2	6.8554
P62937	PPIA	Peptidyl-prolyl cis-trans isomerase A	-2.31086	5.65837	+	10	323.31
Q9Y3C8	UFC1	Ubiquitin-fold modifier-conjugating enzyme 1	-2.29433	2.70273	+	3	15.071
P24666	ACP1	Low molecular weight phosphotyrosine protein phosphatase	-2.29315	4.9304	+	8	57.583
Q13643	FHL3	Four and a half LIM domains protein 3	-2.28006	2.98861	+	5	7.3124
O43447	PPIH	Peptidyl-prolyl cis-trans isomerase H	-2.26871	3.97754	+	4	4.6429
P61073	CXCR4	C-X-C chemokine receptor type 4	-2.26765	2.97717	+	2	2.9827
O60493	SNX3	Sorting nexin-3	-2.26231	4.9912	+	6	7.5938
P50583	NUDT2	Bis(5-nucleosyl)-tetraphosphatase [asymmetrical]	-2.25151	5.89036	+	6	20.479
Q8WXX5	DNAJC9	DnaJ homolog subfamily C member 9	-2.22775	1.57236	+	4	13.637
O43768	ENSA	Alpha-endosulfine	-2.22737	2.65014	+	4	16.454
Q9Y3I1	FBXO7	F-box only protein 7	-2.22719	1.6427	+	2	13.249
Q13158	FADD	FAS-associated death domain protein	-2.22666	1.74051	+	4	64.895
Q9UNN8	PROCR	Endothelial protein C receptor	-2.22243	3.48957	+	3	8.2849
Q9Y237	PIN4	Peptidyl-prolyl cis-trans isomerase NIMA-interacting 4	-2.21258	5.81775	+	3	6.1756
Q9Y2V2	CARHSP1	Calcium-regulated heat stable protein 1	-2.19933	1.22397	+	3	49.895
P51572	BCAP31	B-cell receptor-associated protein 31	-2.18813	3.09797	+	6	5.638
P30086	PEBP1	Phosphatidylethanolamine-binding protein 1	-2.18706	4.36455	+	10	254.3
P10599	TXN	Thioredoxin	-2.1664	5.95036	+	7	101.04
Q92990	GLMN	Glomulin	-2.16387	1.5038	+	3	20.364
Q5T280	C9orf114	Putative methyltransferase C9orf114	-2.11876	4.52513	+	6	16.168
Q01995	TAGLN	Transgelin	-2.0763	6.02519	+	11	103.5
Q13636	RAB31	Ras-related protein Rab-31	-2.07106	2.117	+	5	13.491
Q9H3K6	BOLA2	BolA-like protein 2	-2.0644	2.82325	+	5	21.557
Q14118	DAG1	Dystroglycan	-2.06352	4.0685	+	7	17.905
P36268	GGT2	Inactive gamma-glutamyltranspeptidase 2	-2.05355	2.27889	+	3	2.9145
O75828	CBR3	Carbonyl reductase [NADPH] 3	-2.05301	1.07641	+	2	2.0014
Q96FQ6	S100A16	Protein S100-A16	-2.02976	3.37461	+	4	10.055
Q9Y3A5	SBDS	Ribosome maturation protein SBDS	-2.02264	1.62577	+	9	60.487
P30043	BLVRB	Flavin reductase (NADPH)	-2.0199	4.96679	+	7	26.84
Q969H8	MYDGF	Myeloid-derived growth factor	-2.01778	1.08644	+	3	4.0114
Q9UKM9	RALY	RNA-binding protein Raly	-2.00958	1.45642	+	4	6.9009
Q9P2X0	DPM3	Dolichol-phosphate mannosyltransferase subunit 3	-2.00292	3.04762	+	2	7.4441
Q8WVJ2	NUDCD2	NudC domain-containing protein 2	-2.00217	2.24225	+	3	20.54
Q5VW32	BROX	BRO1 domain-containing protein BROX	-1.98764	2.10298	+	3	148.9
Q96DG6	CMBL	Carboxymethylenebutenolidase homolog	-1.93738	5.61688	+	8	25.259
Q86U90	YRDC	YrdC domain-containing protein, mitochondrial	-1.92542	1.07283	+	4	4.8883
P60983	GMFB	Glia maturation factor beta	-1.91793	1.90678	+	3	9.0864
P56545	CTBP2	C-terminal-binding protein 2	-1.91025	2.95713	+	2	8.8814
Q96C19	EFHD2	EF-hand domain-containing protein D2	-1.89264	4.75285	+	7	12.534
Q9H8S9	MOB1A	MOB kinase activator 1A	-1.88771	6.83661	+	4	16.867
P84077	ARF1	ADP-ribosylation factor 1	-1.85759	4.64331	+	1	78.881
Q8N668	COMMD1	COMM domain-containing protein 1	-1.85339	1.12451	+	2	38.405
P51153	RAB13	Ras-related protein Rab-13	-1.84095	1.83363	+	3	9.5736
O95372	LYPLA2	Acyl-protein thioesterase 2	-1.84013	3.30255	+	7	119.16
P49642	PRIM1	DNA primase small subunit	-1.83515	1.73157	+	2	2.7751
Q969G6	RFK	Riboflavin kinase	-1.82076	1.88325	+	4	117.94
Q9BU89	DOHH	Deoxyhypusine hydroxylase	-1.79811	1.41717	+	4	18.137
Q9NQ88	TIGAR	Fructose-2,6-bisphosphatase TIGAR	-1.78922	2.20179	+	7	16.008
O43414	ERI3	ERI1 exoribonuclease 3	-1.78846	2.0106	+	3	13.766
Q15125	EBP	3-beta-hydroxysteroid-Delta(8),Delta(7)-isomerase	-1.77812	2.18499	+	2	9.9471
Q14847	LASP1	LIM and SH3 domain protein 1	-1.77463	5.44831	+	7	83.292
Q9NVX2	NLE1	Notchless protein homolog 1	-1.772	2.08527	+	2	19.312
Q15014	MORF4L2	Mortality factor 4-like protein 2	-1.76157	1.45071	+	3	6.8778
P07311	ACYP1	Acylphosphatase-1	-1.7613	2.51023	+	2	3.8859
P62837	UBE2D2	Ubiquitin-conjugating enzyme E2 D2	-1.76094	3.55214	+	3	114.65
O14562	UBFD1	Ubiquitin domain-containing protein UBFD1	-1.75955	0.853634	+	2	4.3238
Q14061	COX17	Cytochrome c oxidase copper chaperone	-1.75428	1.80706	+	2	5.5908
Q9Y608	LRRFIP2	Leucine-rich repeat flightless-interacting protein 2	-1.7466	3.33964	+	2	4.706
Q9HD20	ATP13A1	Manganese-transporting ATPase 13A1	-1.74526	0.90778	+	3	2.3259
P52943	CRIP2	Cysteine-rich protein 2	-1.73974	5.00014	+	11	17.976
P00568	AK1	Adenylate kinase isoenzyme 1	-1.73752	4.7114	+	11	115.61
Q9UBI1	COMMD3	COMM domain-containing protein 3	-1.71068	2.16667	+	4	6.4915
Q15126	PMVK	Phosphomevalonate kinase	-1.70998	4.93541	+	7	23.849
P33764	S100A3	Protein S100-A3	-1.70389	1.78004	+	1	60.944
P41567	EIF1	Eukaryotic translation initiation factor 1	-1.67613	3.75996	+	3	51.872
Q9UMY4	SNX12	Sorting nexin-12	-1.67227	2.79629	+	3	4.7377
P62851	RPS25	40S ribosomal protein S25	-1.66064	1.46002	+	4	6.4657
P61024	CKS1B	Cyclin-dependent kinases regulatory subunit 1	-1.65797	3.55205	+	4	13.125
Q9H910	HN1L	Hematological and neurological expressed 1-like protein	-1.65789	3.60322	+	7	19.156
P61081	UBE2M	NEDD8-conjugating enzyme Ubc12	-1.65611	2.01595	+	6	19.374
Q9NRL3	STRN4	Striatin-4	-1.65258	1.27039	+	4	8.2592
Q14116	IL18	Interleukin-18	-1.64368	1.21852	+	2	8.0021
Q86U42	PABPN1	Polyadenylate-binding protein 2	-1.64028	3.12438	+	5	55.601
Q9BW71	HIRIP3	HIRA-interacting protein 3	-1.6352	2.78884	+	3	5.7703
P62993	GRB2	Growth factor receptor-bound protein 2	-1.63216	4.84394	+	9	41.018
P17931	LGALS3	Galectin-3	-1.6312	4.4686	+	8	32.518
Q6I9Y2	THOC7	THO complex subunit 7 homolog	-1.62717	2.89669	+	3	4.7112
Q9H2H8	PPIL3	Peptidyl-prolyl cis-trans isomerase-like 3	-1.60988	2.08909	+	3	5.8708
P51580	TPMT	Thiopurine S-methyltransferase	-1.60986	2.60388	+	2	2.4496
Q12974	PTP4A2	Protein tyrosine phosphatase type IVA 2	-1.60117	2.96097	+	2	43.391
Q9UBV8	PEF1	Peflin	-1.59915	0.678096	+	3	20.209
Q9Y2S6	TMA7	Translation machinery-associated protein 7	-1.59837	2.82779	+	2	3.0213
P62266	RPS23	40S ribosomal protein S23	-1.59718	2.95335	+	6	21.855
Q7Z4V5	HDGFRP2	Hepatoma-derived growth factor-related protein 2	-1.5939	1.89086	+	3	5.6932
Q8ND56	LSM14A	Protein LSM14 homolog A	-1.57578	2.91711	+	4	4.6563
O14907	TAX1BP3	Tax1-binding protein 3	-1.57394	5.45095	+	2	17.735
P21291	CSRP1	Cysteine and glycine-rich protein 1	-1.57051	5.73643	+	7	142.59
P18887	XRCC1	DNA repair protein XRCC1	-1.56973	3.32515	+	4	4.9703
P37802	TAGLN2	Transgelin-2	-1.56235	4.44836	+	18	323.31
Q86WR0	CCDC25	Coiled-coil domain-containing protein 25	-1.56206	1.59683	+	3	9.2411
Q8WXI7	MUC16	Mucin-16	-1.53879	2.52374	+	15	30.702
Q9Y281	CFL2	Cofilin-2	-1.53092	2.45245	+	4	22.742
P56211	ARPP19	cAMP-regulated phosphoprotein 19	-1.53066	2.29865	+	1	6.9484
Q58FF8	HSP90AB2P	Putative heat shock protein HSP 90-beta 2	-1.52302	0.37141		1	1.7726
Q9NPD8	UBE2T	Ubiquitin-conjugating enzyme E2 T	-1.52246	1.6028	+	3	15.893
Q00403	GTF2B	Transcription initiation factor IIB	-1.4941	2.92765	+	2	4.9669
P51965	UBE2E1	Ubiquitin-conjugating enzyme E2 E1	-1.47806	2.67213	+	2	2.7185
P63272	SUPT4H1	Transcription elongation factor SPT4	-1.47028	2.48198	+	3	5.7455
P18085	ARF4	ADP-ribosylation factor 4	-1.4702	4.22545	+	8	116.54
Q96I25	RBM17	Splicing factor 45	-1.47002	2.98002	+	3	3.601
Q13404	UBE2V1	Ubiquitin-conjugating enzyme E2 variant 1	-1.46344	2.75767	+	2	8.4864
Q8WZA0	LZIC	Protein LZIC	-1.46055	1.85343	+	5	8.8101
P84085	ARF5	ADP-ribosylation factor 5	-1.44869	4.51672	+	5	28.492
P49773	HINT1	Histidine triad nucleotide-binding protein 1	-1.43319	2.68758	+	8	193.6
Q00169	PITPNA	Phosphatidylinositol transfer protein alpha isoform	-1.43051	1.3141	+	3	6.5095
P48634	PRRC2A	Protein PRRC2A	-1.42773	2.4697	+	3	1.685
Q9UHD9	UBQLN2	Ubiquilin-2	-1.4157	1.87514	+	4	30.605
O94760	DDAH1	N(G),N(G)-dimethylarginine dimethylaminohydrolase 1	-1.41335	1.50982	+	10	38.642
Q8WVY7	UBLCP1	Ubiquitin-like domain-containing CTD phosphatase 1	-1.39907	1.19205	+	6	13.335
P33552	CKS2	Cyclin-dependent kinases regulatory subunit 2	-1.3822	3.15516	+	4	8.3573
Q9HA64	FN3KRP	Ketosamine-3-kinase	-1.37959	3.56367	+	3	6.9638
Q9NNW5	WDR6	WD repeat-containing protein 6	-1.37905	2.35809	+	8	11.607
Q9BV86	NTMT1	N-terminal Xaa-Pro-Lys N-methyltransferase 1	-1.37863	3.92223	+	7	24.878
Q8WUW1	BRK1	Protein BRICK1	-1.37515	2.92856	+	3	37.852
O14530	TXNDC9	Thioredoxin domain-containing protein 9	-1.37353	1.01713	+	4	8.4186
Q9UBG0	MRC2	C-type mannose receptor 2	-1.36842	4.78999	+	4	42.363
Q9Y3P9	RABGAP1	Rab GTPase-activating protein 1	-1.34706	0.721648		7	14.87
Q9BPZ3	PAIP2	Polyadenylate-binding protein-interacting protein 2	-1.33259	0.469666		2	15.372
P16152	CBR1	Carbonyl reductase [NADPH] 1	-1.31299	3.79008	+	12	177.06
O75531	BANF1	Barrier-to-autointegration factor	-1.30272	4.24099	+	7	33.514
P55957	BID	BH3-interacting domain death agonist	-1.2985	0.991674	+	3	21.642
P10321	HLA-C	HLA class I histocompatibility antigen, Cw-7 alpha chain	-1.28907	0.815644	+	1	3.4512
O75223	GGCT	Gamma-glutamylcyclotransferase	-1.28752	2.5018	+	7	22.029
Q9UIW2	PLXNA1	Plexin-A1	-1.28219	3.50874	+	2	2.2247
P62330	ARF6	ADP-ribosylation factor 6	-1.26582	3.21048	+	3	6.6984
Q9H0W9	C11orf54	Ester hydrolase C11orf54	-1.25692	3.87446	+	5	10.596
Q96MW1	CCDC43	Coiled-coil domain-containing protein 43	-1.25446	1.98009	+	2	13.832
P62308	SNRPG	Small nuclear ribonucleoprotein G	-1.25291	0.457554		2	5.6776
P63241	EIF5A	Eukaryotic translation initiation factor 5A-1	-1.25274	4.32706	+	13	323.31
P51531	SMARCA2	Probable global transcription activator SNF2L2	-1.23067	3.1279	+	3	3.6844
P62913	RPL11	60S ribosomal protein L11	-1.22048	2.56825	+	6	12.152
Q14739	LBR	Lamin-B receptor	-1.21284	1.98235	+	2	9.3658
P58546	MTPN	Myotrophin	-1.21229	4.65001	+	6	299.6
Q6P1N9	TATDN1	Putative deoxyribonuclease TATDN1	-1.20327	0.995227	+	4	24.81
Q9NWU2	GID8	Glucose-induced degradation protein 8 homolog	-1.2026	0.978017	+	2	10.527
Q08623	HDHD1	Pseudouridine-5-phosphatase	-1.20217	1.87147	+	4	27.659
Q9UK76	HN1	Hematological and neurological expressed 1 protein	-1.19735	5.54682	+	7	42.223
P54725	RAD23A	UV excision repair protein RAD23 homolog A	-1.19635	2.63707	+	4	6.587
P62899	RPL31	60S ribosomal protein L31	-1.19458	0.3278		3	3.545
Q96CP2	FLYWCH2	FLYWCH family member 2	-1.18717	1.0554	+	6	13.213
Q9P032	NDUFAF4	NADH dehydrogenase [ubiquinone] 1 alpha subcomplex assembly factor 4	-1.18472	0.509924		4	4.9027
Q9Y696	CLIC4	Chloride intracellular channel protein 4	-1.17535	3.91442	+	12	138.99
Q9Y508	RNF114	E3 ubiquitin-protein ligase RNF114	-1.1682	1.69587	+	3	15.451
Q93096	PTP4A1	Protein tyrosine phosphatase type IVA 1	-1.1657	3.99955	+	5	59.728
Q15121	PEA15	Astrocytic phosphoprotein PEA-15	-1.1597	4.44684	+	6	125.17
Q9UHA3	RSL24D1	Probable ribosome biogenesis protein RLP24	-1.15637	1.80475	+	2	4.161
Q969T9	WBP2	WW domain-binding protein 2	-1.15371	1.13111	+	3	5.1746
Q96C90	PPP1R14B	Protein phosphatase 1 regulatory subunit 14B	-1.15256	5.22385	+	4	79.002
Q15056	EIF4H	Eukaryotic translation initiation factor 4H	-1.14667	4.10029	+	8	189.97
O15013	ARHGEF10	Rho guanine nucleotide exchange factor 10	-1.1461	1.24616	+	4	8.9084
Q13907	IDI1	Isopentenyl-diphosphate Delta-isomerase 1	-1.145	4.30157	+	5	23.01
O75608	LYPLA1	Acyl-protein thioesterase 1	-1.1385	2.92607	+	7	21.17
Q9NWV4	C1orf123	UPF0587 protein C1orf123	-1.13629	3.24033	+	3	5.3813
CON__Streptavidin			-1.13527	0.970488		3	17.699
Q99700	ATXN2	Ataxin-2	-1.13126	2.28046	+	5	7.2689
P52895	AKR1C2	Aldo-keto reductase family 1 member C2	-1.12672	3.17316	+	5	292.05
Q9H173	SIL1	Nucleotide exchange factor SIL1	-1.12625	0.859368		3	16.869
Q96JM3	CHAMP1	Chromosome alignment-maintaining phosphoprotein 1	-1.12475	2.71345	+	4	4.7626
P07737	PFN1	Profilin-1	-1.12253	4.34981	+	12	323.31
P60981	DSTN	Destrin	-1.12164	3.72178	+	9	63.508
P42330	AKR1C3	Aldo-keto reductase family 1 member C3	-1.11291	3.32451	+	13	323.31
O95336	PGLS	6-phosphogluconolactonase	-1.10339	2.61842	+	7	31.726
Q8WUH6	TMEM263	Transmembrane protein 263	-1.1027	0.623325		2	3.1938
Q9P0R6	GSKIP	GSK3-beta interaction protein	-1.08047	1.31657	+	2	14.695
P61313	RPL15	60S ribosomal protein L15	-1.07085	2.5379	+	14	30.113
P14174	MIF	Macrophage migration inhibitory factor	-1.06599	1.43045	+	2	11.467
P09382	LGALS1	Galectin-1	-1.06393	4.20243	+	8	87.217
O00471	EXOC5	Exocyst complex component 5	-1.06273	0.794304		2	4.8664
O95905	ECD	Protein SGT1	-1.06259	1.10311		4	7.0382
P62826	RAN	GTP-binding nuclear protein Ran	-1.05843	6.11795	+	9	218.87
P63279	UBE2I	SUMO-conjugating enzyme UBC9	-1.05469	2.07479	+	8	128.02
P52434	POLR2H	DNA-directed RNA polymerases I, II, and III subunit RPABC3	-1.04595	3.40969	+	3	4.9492
P16455	MGMT	Methylated-DNA--protein-cysteine methyltransferase	-1.0427	2.11264	+	3	11.386
Q53FT3	C11orf73	Protein Hikeshi	-1.0384	1.16742		3	5.184
O00625	PIR	Pirin	-1.03818	3.56784	+	11	92.363
P53365	ARFIP2	Arfaptin-2	-1.03744	2.51571	+	5	14.831
Q9P2B4	CTTNBP2NL	CTTNBP2 N-terminal-like protein	-1.03673	3.56197	+	3	4.3265
Q5T9A4	ATAD3B	ATPase family AAA domain-containing protein 3B	-1.02231	0.564413		1	5.7165
Q99720	SIGMAR1	Sigma non-opioid intracellular receptor 1	-1.02053	0.578309		3	19.487
Q9UKY7	CDV3	Protein CDV3 homolog	-1.01644	4.56228	+	6	119.37
Q9NR31	SAR1A	GTP-binding protein SAR1a	-1.01537	2.90368	+	5	73.499
Q15388	TOMM20	Mitochondrial import receptor subunit TOM20 homolog	-1.0076	2.23724	+	2	3.3451
Q13310	PABPC4	Polyadenylate-binding protein 4	-1.00308	2.66574	+	8	27.438
P61769	B2M	Beta-2-microglobulin	-1.00274	2.37599	+	3	107.2
Q16775	HAGH	Hydroxyacylglutathione hydrolase, mitochondrial	-1.00105	3.43329	+	4	5.0405
CON__Q9TTE1			-0.999565	1.3617	+	2	2.773
O43709	WBSCR22	Probable 18S rRNA (guanine-N(7))-methyltransferase	-0.997344	1.9148	+	4	7.3974
Q99755	PIP5K1A	Phosphatidylinositol 4-phosphate 5-kinase type-1 alpha	-0.996278	0.824837		3	8.0054
Q9NY61	AATF	Protein AATF	-0.992103	1.0956		5	7.0192
Q9HD15	SRA1	Steroid receptor RNA activator 1	-0.990153	3.22853	+	4	24.59
O15498	YKT6	Synaptobrevin homolog YKT6	-0.989559	1.07208		3	5.9308
Q9BQE5	APOL2	Apolipoprotein L2	-0.987249	0.984349		3	5.5064
O00299	CLIC1	Chloride intracellular channel protein 1	-0.987089	3.33391	+	13	213.8
P48730	CSNK1D	Casein kinase I isoform delta	-0.983734	2.07023	+	4	6.138
Q5U5X0	LYRM7	Complex III assembly factor LYRM7	-0.983696	0.860316		1	2.342
Q9NX55	HYPK	Huntingtin-interacting protein K	-0.979613	0.353656		5	16.695
P47813	EIF1AX	Eukaryotic translation initiation factor 1A, X-chromosomal	-0.976384	0.433089		3	30.999
Q9UL15	BAG5	BAG family molecular chaperone regulator 5	-0.975674	1.04126		4	8.7709
Q15599	SLC9A3R2	Na(+)/H(+) exchange regulatory cofactor NHE-RF2	-0.975182	0.623317		4	27.32
Q9HC38	GLOD4	Glyoxalase domain-containing protein 4	-0.97312	2.61354	+	9	37.914
Q96IZ0	PAWR	PRKC apoptosis WT1 regulator protein	-0.963546	3.12745	+	5	10.27
P23528	CFL1	Cofilin-1	-0.962136	4.07737	+	8	182.56
O75312	ZPR1	Zinc finger protein ZPR1	-0.95987	0.60241		5	7.2066
Q86UK7	ZNF598	Zinc finger protein 598	-0.955965	0.726905		3	5.9582
A2IDD5	CCDC78	Coiled-coil domain-containing protein 78	-0.950058	0.31337		3	2.2354
Q9P013	CWC15	Spliceosome-associated protein CWC15 homolog	-0.948319	1.95531	+	2	2.9846
Q8N5M4	TTC9C	Tetratricopeptide repeat protein 9C	-0.944127	2.3228	+	2	2.6564
Q9NQX3	GPHN	Gephyrin	-0.942723	0.441176		2	14.121
Q9Y3D8	AK6	Adenylate kinase isoenzyme 6	-0.942544	0.487165		2	4.9515
P17096	HMGA1	High mobility group protein HMG-I/HMG-Y	-0.938278	0.447006		2	3.0569
Q9BYD1	MRPL13	39S ribosomal protein L13, mitochondrial	-0.938058	0.168934		4	6.428
Q53H82	LACTB2	Beta-lactamase-like protein 2	-0.929151	1.06415		2	4.6577
P40261	NNMT	Nicotinamide N-methyltransferase	-0.92595	2.84598	+	4	16.697
P02794	FTH1	Ferritin heavy chain	-0.918241	1.51584		3	3.5435
Q13206	DDX10	Probable ATP-dependent RNA helicase DDX10	-0.917673	0.353232		3	4.9916
Q9Y3Y2	CHTOP	Chromatin target of PRMT1 protein	-0.91556	2.32911	+	2	3.45
P36507	MAP2K2	Dual specificity mitogen-activated protein kinase kinase 2	-0.912678	3.22473	+	8	40.553
P62269	RPS18	40S ribosomal protein S18	-0.911463	2.24631	+	8	19.852
Q9NWU5	MRPL22	39S ribosomal protein L22, mitochondrial	-0.91027	1.76358		4	7.1333
Q9ULW0	TPX2	Targeting protein for Xklp2	-0.908263	1.2878		3	2.3459
O75880	SCO1	Protein SCO1 homolog, mitochondrial	-0.902241	0.441114		2	13.247
P22061	PCMT1	Protein-L-isoaspartate(D-aspartate) O-methyltransferase	-0.896221	2.99931	+	11	137.93
P34741	SDC2	Syndecan-2	-0.895383	1.99939	+	3	3.7499
P14550	AKR1A1	Alcohol dehydrogenase [NADP(+)]	-0.895317	3.30553	+	15	185.57
Q9HCD5	NCOA5	Nuclear receptor coactivator 5	-0.892125	0.556756		3	7.1419
P62072	TIMM10	Mitochondrial import inner membrane translocase subunit Tim10	-0.889721	0.783435		2	1.712
P82979	SARNP	SAP domain-containing ribonucleoprotein	-0.888872	2.98414	+	6	12.393
Q9GZP4	PITHD1	PITH domain-containing protein 1	-0.887529	0.650813		5	6.3229
Q9NP61	ARFGAP3	ADP-ribosylation factor GTPase-activating protein 3	-0.885237	1.03786		2	4.5631
Q9GZZ1	NAA50	N-alpha-acetyltransferase 50	-0.884222	2.52887	+	6	20.115
Q9Y6D9	MAD1L1	Mitotic spindle assembly checkpoint protein MAD1	-0.873515	0.998766		8	14.612
Q8N6T3	ARFGAP1	ADP-ribosylation factor GTPase-activating protein 1	-0.872496	1.08433		5	45.544
P30085	CMPK1	UMP-CMP kinase	-0.866029	3.59746	+	12	70.816
P42771	CDKN2A	Cyclin-dependent kinase inhibitor 2A	-0.861412	3.33995	+	7	48.944
P46108	CRK	Adapter molecule crk	-0.860811	3.24921	+	5	8.8363
Q9NP77	SSU72	RNA polymerase II subunit A C-terminal domain phosphatase SSU72	-0.85944	2.13213		3	19.921
P48739	PITPNB	Phosphatidylinositol transfer protein beta isoform	-0.857255	3.32682	+	9	63.607
Q92673	SORL1	Sortilin-related receptor	-0.849404	1.10511		3	8.4495
Q13642	FHL1	Four and a half LIM domains protein 1	-0.847723	5.2696	+	7	36.14
P61088	UBE2N	Ubiquitin-conjugating enzyme E2 N	-0.840587	2.67144	+	7	56.629
Q9UBB9	TFIP11	Tuftelin-interacting protein 11	-0.838186	1.15676		1	8.4256
P30046	DDT	D-dopachrome decarboxylase	-0.837934	3.58903	+	7	114.36
P13693	TPT1	Translationally-controlled tumor protein	-0.837816	3.77193	+	5	34.769
Q8TB52	FBXO30	F-box only protein 30	-0.83482	0.819325		2	13.41
Q8N584	TTC39C	Tetratricopeptide repeat protein 39C	-0.8346	0.942663		2	14.715
P36952	SERPINB5	Serpin B5	-0.834306	3.32509	+	15	323.31
Q0VDG4	SCRN3	Secernin-3	-0.827476	0.341719		2	6.191
P62633	CNBP	Cellular nucleic acid-binding protein	-0.824626	2.12564		6	26.704
P61086	UBE2K	Ubiquitin-conjugating enzyme E2 K	-0.824226	3.20289	+	7	45.564
Q9H4I3	TRABD	TraB domain-containing protein	-0.822091	0.612969		3	6.9865
O43678	NDUFA2	NADH dehydrogenase [ubiquinone] 1 alpha subcomplex subunit 2	-0.81208	0.558309		2	48.362
P00441	SOD1	Superoxide dismutase [Cu-Zn]	-0.805086	2.83123		7	323.31
Q6PJT7	ZC3H14	Zinc finger CCCH domain-containing protein 14	-0.802312	1.78696		12	86.624
Q9H2H9	SLC38A1	Sodium-coupled neutral amino acid transporter 1	-0.800993	0.774806		2	5.4008
P30740	SERPINB1	Leukocyte elastase inhibitor	-0.798094	3.95721	+	9	30.282
Q9BUR5	APOO	Apolipoprotein O	-0.796884	0.663213		2	4.652
Q8NEY8	PPHLN1	Periphilin-1	-0.794827	2.35034		3	5.3838
Q99497	PARK7	Protein deglycase DJ-1	-0.790914	3.83132	+	15	193.33
Q99584	S100A13	Protein S100-A13	-0.789879	2.41454		4	78.812
Q9BW91	NUDT9	ADP-ribose pyrophosphatase, mitochondrial	-0.787689	1.15292		2	4.4107
P51570	GALK1	Galactokinase	-0.786674	1.98612		8	89.59
O14617	AP3D1	AP-3 complex subunit delta-1	-0.784816	1.48475		8	15.15
P62750	RPL23A	60S ribosomal protein L23a	-0.781644	4.41188	+	2	9.5728
Q4VC31	CCDC58	Coiled-coil domain-containing protein 58	-0.78068	0.515336		2	6.1579
P42677	RPS27	40S ribosomal protein S27	-0.778337	2.36258		1	18.329
Q9P0M9	MRPL27	39S ribosomal protein L27, mitochondrial	-0.777102	0.704481		3	4.3608
O76070	SNCG	Gamma-synuclein	-0.776332	3.95785	+	3	8.9118
Q6UXH1	CRELD2	Cysteine-rich with EGF-like domain protein 2	-0.764909	1.45768		5	11.686
Q8N8N7	PTGR2	Prostaglandin reductase 2	-0.761261	1.08182		2	17.731
Q9NPI6	DCP1A	mRNA-decapping enzyme 1A	-0.760624	0.79776		2	2.9191
P15121	AKR1B1	Aldose reductase	-0.759861	3.25703		14	99.183
P00558	PGK1	Phosphoglycerate kinase 1	-0.759614	3.41812		22	323.31
O00762	UBE2C	Ubiquitin-conjugating enzyme E2 C	-0.759589	3.39397		2	7.0981
Q14197	ICT1	Peptidyl-tRNA hydrolase ICT1, mitochondrial	-0.759019	0.53218		4	11.067
Q9Y547	HSPB11	Intraflagellar transport protein 25 homolog	-0.756923	0.739036		2	7.7756
P55263	ADK	Adenosine kinase	-0.755933	3.24996		12	63.18
O75380	NDUFS6	NADH dehydrogenase [ubiquinone] iron-sulfur protein 6, mitochondrial	-0.751341	1.52158		3	5.2323
P46937	YAP1	Transcriptional coactivator YAP1	-0.747868	0.798045		3	10.658
Q9H2P0	ADNP	Activity-dependent neuroprotector homeobox protein	-0.74742	1.70435		5	9.2956
P85037	FOXK1	Forkhead box protein K1	-0.74728	3.67205		5	13.739
Q16527	CSRP2	Cysteine and glycine-rich protein 2	-0.744337	1.75717		3	5.0999
Q0VDF9	HSPA14	Heat shock 70 kDa protein 14	-0.744004	0.531461		6	13.818
P26232	CTNNA2	Catenin alpha-2	-0.743951	0.256159		1	3.2488
Q5JTV8	TOR1AIP1	Torsin-1A-interacting protein 1	-0.742688	3.00498		6	16.747
Q5VT79	ANXA8L2	Annexin A8-like protein 2	-0.74207	0.678888		2	3.8627
P61254	RPL26	60S ribosomal protein L26	-0.740876	2.44465		1	13.87
Q9BSD7	NTPCR	Cancer-related nucleoside-triphosphatase	-0.738782	1.36548		3	59.828
P13984	GTF2F2	General transcription factor IIF subunit 2	-0.72931	2.84591		7	15.404
Q8N108	MIER1	Mesoderm induction early response protein 1	-0.722651	0.645588		2	3.4927
Q9HBL8	NMRAL1	NmrA-like family domain-containing protein 1	-0.720484	1.57321		3	6.3217
P41214	EIF2D	Eukaryotic translation initiation factor 2D	-0.720113	2.34032		2	1.6496
Q7LBR1	CHMP1B	Charged multivesicular body protein 1b	-0.718284	0.722453		3	2.3592
P53384	NUBP1	Cytosolic Fe-S cluster assembly factor NUBP1	-0.715866	0.442891		3	12.845
O75832	PSMD10	26S proteasome non-ATPase regulatory subunit 10	-0.713396	1.42651		4	14.271
Q9H0U6	MRPL18	39S ribosomal protein L18, mitochondrial	-0.712754	0.859403		4	4.4791
P55210	CASP7	Caspase-7	-0.711995	1.95923		3	10.027
Q9Y3C6	PPIL1	Peptidyl-prolyl cis-trans isomerase-like 1	-0.708851	1.17774		2	6.5385
P49841	GSK3B	Glycogen synthase kinase-3 beta	-0.708792	1.0149		1	2.8256
P41223	BUD31	Protein BUD31 homolog	-0.707953	2.9069		6	26.916
Q9Y6B6	SAR1B	GTP-binding protein SAR1b	-0.704849	4.28513		5	36.245
Q8IWB7	WDFY1	WD repeat and FYVE domain-containing protein 1	-0.698544	1.52076		8	15.655
P46734	MAP2K3	Dual specificity mitogen-activated protein kinase kinase 3	-0.697177	1.83592		4	5.8103
P41134	ID1	DNA-binding protein inhibitor ID-1	-0.694511	3.43379		4	11.099
P10316	HLA-A	HLA class I histocompatibility antigen, A-69 alpha chain	-0.689716	0.736499		0	3.2126
Q86TU7	SETD3	Histone-lysine N-methyltransferase setd3	-0.682706	0.682889		4	7.8164
Q15257	PPP2R4	Serine/threonine-protein phosphatase 2A activator	-0.678677	3.08871		7	40.036
P23919	DTYMK	Thymidylate kinase	-0.676144	2.44895		13	25.532
Q6ICB0	DESI1	Desumoylating isopeptidase 1	-0.676078	0.403449		3	6.3847
Q9Y5S2	CDC42BPB	Serine/threonine-protein kinase MRCK beta	-0.675725	1.38683		4	6.0316
P09417	QDPR	Dihydropteridine reductase	-0.664588	3.1931		4	14.061
P84098	RPL19	60S ribosomal protein L19	-0.663885	2.49668		6	15.909
Q9UPT9	USP22	Ubiquitin carboxyl-terminal hydrolase 22	-0.662433	0.595969		2	5.5824
Q13228	SELENBP1	Selenium-binding protein 1	-0.662271	2.70184		16	94.351
Q99543	DNAJC2	DnaJ homolog subfamily C member 2	-0.661466	1.98956		2	2.9241
P39880	CUX1	Homeobox protein cut-like 1	-0.660177	0.501008		3	7.7663
P15559	NQO1	NAD(P)H dehydrogenase [quinone] 1	-0.659706	3.23673		12	168.28
Q96EK6	GNPNAT1	Glucosamine 6-phosphate N-acetyltransferase	-0.657981	2.67987		4	51.016
P53004	BLVRA	Biliverdin reductase A	-0.657343	2.31569		8	41.026
O00566	MPHOSPH10	U3 small nucleolar ribonucleoprotein protein MPP10	-0.653023	0.697931		2	6.8419
Q9NZ63	C9orf78	Uncharacterized protein C9orf78	-0.65262	0.938477		4	23.52
Q6GMV3	PTRHD1	Putative peptidyl-tRNA hydrolase PTRHD1	-0.652562	3.45335		4	14.802
P07741	APRT	Adenine phosphoribosyltransferase	-0.650795	1.91935		9	87.525
P15374	UCHL3	Ubiquitin carboxyl-terminal hydrolase isozyme L3	-0.649054	3.04971		11	74.633
P00374	DHFR	Dihydrofolate reductase	-0.648083	2.44598		4	22.714
P40121	CAPG	Macrophage-capping protein	-0.646988	3.21638		10	60.822
Q9Y6I3	EPN1	Epsin-1	-0.642515	0.458791		2	49.065
P42167	TMPO	Lamina-associated polypeptide 2, isoforms beta/gamma	-0.637763	2.04937		4	12.715
Q15185	PTGES3	Prostaglandin E synthase 3	-0.637115	2.14906		6	70.694
Q9UGI8	TES	Testin	-0.635622	3.12375		12	73.849
P48507	GCLM	Glutamate--cysteine ligase regulatory subunit	-0.634468	3.42183		12	94.949
P16930	FAH	Fumarylacetoacetase	-0.630554	0.358303		6	7.6637
P09497	CLTB	Clathrin light chain B	-0.629588	2.53075		5	5.6664
P42766	RPL35	60S ribosomal protein L35	-0.627733	1.4463		2	2.7741
O15061	SYNM	Synemin	-0.624825	0.777086		7	10.954
Q9NW64	RBM22	Pre-mRNA-splicing factor RBM22	-0.624458	0.542781		3	118.89
CON__P04264	KRT1	Keratin, type II cytoskeletal 1	-0.622168	3.29064		4	18.726
Q969X6	CIRH1A	Cirhin	-0.616024	0.443958		4	8.1023
Q9NUQ9	FAM49B	Protein FAM49B	-0.614806	1.5077		6	56.855
Q9UIC8	LCMT1	Leucine carboxyl methyltransferase 1	-0.610033	2.56335		2	27.403
Q96EK9	KTI12	Protein KTI12 homolog	-0.609481	0.78112		3	11.737
Q9BTT4	MED10	Mediator of RNA polymerase II transcription subunit 10	-0.608438	1.09346		3	3.9566
O15533	TAPBP	Tapasin	-0.608093	1.16401		2	3.582
Q9Y376	CAB39	Calcium-binding protein 39	-0.60806	2.81517		6	48.797
CON__Q3ZBD7			-0.605577	0.356653		1	2.1513
P52565	ARHGDIA	Rho GDP-dissociation inhibitor 1	-0.603677	3.0495		7	166.9
O14908	GIPC1	PDZ domain-containing protein GIPC1	-0.603474	0.659154		3	7.57
O75937	DNAJC8	DnaJ homolog subfamily C member 8	-0.602731	2.71663		7	34.854
O14561	NDUFAB1	Acyl carrier protein, mitochondrial	-0.60248	0.298445		2	14.455
A0MZ66	KIAA1598	Shootin-1	-0.601819	0.224555		8	15.756
P50579	METAP2	Methionine aminopeptidase 2	-0.6	3.1338		9	48.153
Q9NVS2	MRPS18A	28S ribosomal protein S18a, mitochondrial	-0.596131	1.2114		5	5.53
Q9BY42	RTFDC1	Protein RTF2 homolog	-0.593682	0.751221		6	13.359
Q9HD26	GOPC	Golgi-associated PDZ and coiled-coil motif-containing protein	-0.5933	0.325555		6	8.3648
P37840	SNCA	Alpha-synuclein	-0.590969	3.25565		4	22.049
Q9UHY7	ENOPH1	Enolase-phosphatase E1	-0.587887	1.25706		4	24.216
Q99439	CNN2	Calponin-2	-0.587045	3.27056		7	115.09
Q13442	PDAP1	28 kDa heat- and acid-stable phosphoprotein	-0.586528	2.35738		3	23.404
Q96GC9	VMP1	Vacuole membrane protein 1	-0.585996	2.86953		2	16.487
Q96G23	CERS2	Ceramide synthase 2	-0.582922	0.31806		3	7.6872
Q96AB3	ISOC2	Isochorismatase domain-containing protein 2, mitochondrial	-0.582302	0.381788		2	5.2203
P63000	RAC1	Ras-related C3 botulinum toxin substrate 1	-0.581836	2.94157		6	39.962
P55010	EIF5	Eukaryotic translation initiation factor 5	-0.579333	2.31477		12	38.947
Q92882	OSTF1	Osteoclast-stimulating factor 1	-0.579198	1.33779		3	33.054
Q99426	TBCB	Tubulin-folding cofactor B	-0.574982	1.68642		5	36.884
Q96J01	THOC3	THO complex subunit 3	-0.568312	0.314702		6	12.539
Q5T6F2	UBAP2	Ubiquitin-associated protein 2	-0.564198	3.6296		11	89.311
Q9Y2Q9	MRPS28	28S ribosomal protein S28, mitochondrial	-0.562669	0.599771		3	3.7569
P06703	S100A6	Protein S100-A6	-0.561043	0.842744		6	323.31
P23193	TCEA1	Transcription elongation factor A protein 1	-0.560689	4.94172		8	34.648
Q9Y4Z0	LSM4	U6 snRNA-associated Sm-like protein LSm4	-0.556756	0.282442		3	5.5765
Q9Y6E2	BZW2	Basic leucine zipper and W2 domain-containing protein 2	-0.554657	4.25561		13	114.14
Q92530	PSMF1	Proteasome inhibitor PI31 subunit	-0.551361	0.671008		3	12.976
Q15365	PCBP1	Poly(rC)-binding protein 1	-0.548844	3.89975		10	323.31
Q9Y3A4	RRP7A	Ribosomal RNA-processing protein 7 homolog A	-0.544721	0.779358		3	7.2376
O95834	EML2	Echinoderm microtubule-associated protein-like 2	-0.542966	1.13478		5	9.1724
P15529	CD46	Membrane cofactor protein	-0.542711	0.69777		3	4.7098
Q7Z7K6	CENPV	Centromere protein V	-0.542602	1.26563		3	2.5043
Q15382	RHEB	GTP-binding protein Rheb	-0.542417	2.62133		4	15.831
Q5T8P6	RBM26	RNA-binding protein 26	-0.542353	3.09769		4	26.549
Q9BV38	WDR18	WD repeat-containing protein 18	-0.541595	0.919369		5	23.004
P49792	RANBP2	E3 SUMO-protein ligase RanBP2	-0.540332	2.76521		32	115.93
P84101	SERF2	Small EDRK-rich factor 2	-0.539634	0.435396		2	2.2503
O95219	SNX4	Sorting nexin-4	-0.539089	0.462136		2	2.3259
O00442	RTCA	RNA 3-terminal phosphate cyclase	-0.53628	2.29979		4	11.663
P09488	GSTM1	Glutathione S-transferase Mu 1	-0.535068	4.81256		3	40.03
Q02878	RPL6	60S ribosomal protein L6	-0.534647	1.48841		12	36.501
Q8IZ83	ALDH16A1	Aldehyde dehydrogenase family 16 member A1	-0.533413	0.854829		3	11.746
Q712K3	UBE2R2	Ubiquitin-conjugating enzyme E2 R2	-0.527848	2.26007		3	5.9184
P48059	LIMS1	LIM and senescent cell antigen-like-containing domain protein 1	-0.527651	1.70188		5	21.733
Q06830	PRDX1	Peroxiredoxin-1	-0.526299	2.40916		16	261.65
P17066	HSPA6	Heat shock 70 kDa protein 6	-0.525927	1.2405		13	44.6
Q6UN15	FIP1L1	Pre-mRNA 3-end-processing factor FIP1	-0.524081	0.523699		3	6.1019
Q9BTZ2	DHRS4	Dehydrogenase/reductase SDR family member 4	-0.523532	0.335925		3	3.3706
P26583	HMGB2	High mobility group protein B2	-0.523511	1.75677		5	16.209
P30479	HLA-B	HLA class I histocompatibility antigen, B-41 alpha chain	-0.514369	2.14992		0	7.7419
Q9UJ70	NAGK	N-acetyl-D-glucosamine kinase	-0.51425	0.557665		4	6.0136
Q02750	MAP2K1	Dual specificity mitogen-activated protein kinase kinase 1	-0.512838	2.13934		11	257.16
Q16774	GUK1	Guanylate kinase	-0.512439	0.691686		3	17.76
Q13015	MLLT11	Protein AF1q	-0.512301	0.797831		2	21.459
Q9BY32	ITPA	Inosine triphosphate pyrophosphatase	-0.511263	1.37788		6	60.248
P52756	RBM5	RNA-binding protein 5	-0.510892	0.20384		3	11.363
Q8TC07	TBC1D15	TBC1 domain family member 15	-0.510719	0.157736		8	21.265
P18858	LIG1	DNA ligase 1	-0.509852	0.748327		4	4.9795
Q92504	SLC39A7	Zinc transporter SLC39A7	-0.506963	0.425341		2	12.315
O43813	LANCL1	LanC-like protein 1	-0.502962	3.28407		16	196.35
Q96S82	UBL7	Ubiquitin-like protein 7	-0.502639	0.370783		4	4.8926
Q15363	TMED2	Transmembrane emp24 domain-containing protein 2	-0.501588	2.27615		4	18.203
Q9BQA1	WDR77	Methylosome protein 50	-0.500864	2.15142		6	24.212
Q8IVM0	CCDC50	Coiled-coil domain-containing protein 50	-0.499223	1.46951		4	8.479
Q17RY6	LY6K	Lymphocyte antigen 6K	-0.497811	0.611184		2	3.4783
Q5T6V5	C9orf64	UPF0553 protein C9orf64	-0.488669	2.29044		4	10.461
P09525	ANXA4	Annexin A4	-0.484441	1.71577		8	26.127
O14737	PDCD5	Programmed cell death protein 5	-0.480031	2.37474		6	19.464
Q9NQW6	ANLN	Actin-binding protein anillin	-0.479103	1.63625		4	6.6864
Q15785	TOMM34	Mitochondrial import receptor subunit TOM34	-0.47854	3.31867		12	31.511
Q96KR1	ZFR	Zinc finger RNA-binding protein	-0.475392	1.97672		6	33.969
Q14562	DHX8	ATP-dependent RNA helicase DHX8	-0.474742	0.683733		5	13.111
Q6DKJ4	NXN	Nucleoredoxin	-0.473324	0.409496		3	42.078
P53611	RABGGTB	Geranylgeranyl transferase type-2 subunit beta	-0.470198	1.76618		5	27.501
O75663	TIPRL	TIP41-like protein	-0.470092	1.65466		5	11.089
P61970	NUTF2	Nuclear transport factor 2	-0.469216	1.00542		6	18.399
Q8TD16	BICD2	Protein bicaudal D homolog 2	-0.467868	0.936991		6	9.2795
O75976	CPD	Carboxypeptidase D	-0.467114	0.325939		3	1.8275
O00330	PDHX	Pyruvate dehydrogenase protein X component, mitochondrial	-0.466257	1.68957		6	5.089
Q86UV5	USP48	Ubiquitin carboxyl-terminal hydrolase 48	-0.465509	0.317826		6	16.174
P35080	PFN2	Profilin-2	-0.465115	3.06466		3	22.647
Q13242	SRSF9	Serine/arginine-rich splicing factor 9	-0.461652	0.887056		7	15.029
P51148	RAB5C	Ras-related protein Rab-5C	-0.460348	1.83968		2	16.717
P35237	SERPINB6	Serpin B6	-0.454329	3.00246		10	190.51
Q00688	FKBP3	Peptidyl-prolyl cis-trans isomerase FKBP3	-0.450428	3.37012		7	41.743
P56270	MAZ	Myc-associated zinc finger protein	-0.445339	1.27798		3	1.9538
P60059	SEC61G	Protein transport protein Sec61 subunit gamma	-0.445224	0.388808		2	5.9047
CON__Q03247			-0.444571	2.51441		4	20.341
Q96HS1	PGAM5	Serine/threonine-protein phosphatase PGAM5, mitochondrial	-0.442642	0.898226		8	16.307
Q8WXI9	GATAD2B	Transcriptional repressor p66-beta	-0.441964	2.37377		11	65.924
Q13838	DDX39B	Spliceosome RNA helicase DDX39B	-0.440693	3.09073		7	131.36
Q15020	SART3	Squamous cell carcinoma antigen recognized by T-cells 3	-0.43964	0.989927		8	13.918
P09038	FGF2	Fibroblast growth factor 2	-0.438072	1.31061		3	3.885
Q15366	PCBP2	Poly(rC)-binding protein 2	-0.437646	4.26802		9	189.81
Q12933	TRAF2	TNF receptor-associated factor 2	-0.435236	0.405235		7	13.939
Q16763	UBE2S	Ubiquitin-conjugating enzyme E2 S	-0.433487	2.11282		2	2.4692
Q96FW1	OTUB1	Ubiquitin thioesterase OTUB1	-0.431503	2.20205		11	260.43
Q9BV40	VAMP8	Vesicle-associated membrane protein 8	-0.429762	0.424804		2	4.358
Q00535	CDK5	Cyclin-dependent-like kinase 5	-0.427958	1.56838		5	4.5831
O95861	BPNT1	3(2),5-bisphosphate nucleotidase 1	-0.426875	1.88373		8	24.971
Q4J6C6	PREPL	Prolyl endopeptidase-like	-0.424877	0.489873		2	3.5067
Q2TAL8	QRICH1	Glutamine-rich protein 1	-0.421804	2.95076		4	6.8825
Q9UI30	TRMT112	Multifunctional methyltransferase subunit TRM112-like protein	-0.421229	0.889621		5	31.458
Q8TCT9	HM13	Minor histocompatibility antigen H13	-0.418672	0.126961		4	7.3272
P46109	CRKL	Crk-like protein	-0.416657	2.12128		7	37.76
P62273	RPS29	40S ribosomal protein S29	-0.412891	0.918282		3	13.383
Q7Z2E3	APTX	Aprataxin	-0.412302	0.749224		3	5.7485
Q9H479	FN3K	Fructosamine-3-kinase	-0.408274	0.157505		4	34.285
P50402	EMD	Emerin	-0.404212	2.43463		10	24.289
P24941	CDK2	Cyclin-dependent kinase 2	-0.40026	2.54121		5	16.319
Q9H6X2	ANTXR1	Anthrax toxin receptor 1	-0.399206	0.155323		4	22.54
Q14192	FHL2	Four and a half LIM domains protein 2	-0.396404	1.75108		13	42.858
P61764	STXBP1	Syntaxin-binding protein 1	-0.394306	2.90196		14	48.887
Q9BRP8	WIBG	Partner of Y14 and mago	-0.394217	1.5598		2	5.0858
Q15555	MAPRE2	Microtubule-associated protein RP/EB family member 2	-0.392493	0.230128		5	8.8018
P29992	GNA11	Guanine nucleotide-binding protein subunit alpha-11	-0.391639	0.312953		4	9.5847
Q8NFH4	NUP37	Nucleoporin Nup37	-0.391638	1.74229		9	32.351
P30041	PRDX6	Peroxiredoxin-6	-0.38954	2.80912		19	208.43
O14777	NDC80	Kinetochore protein NDC80 homolog	-0.387861	0.531686		2	2.6575
Q01650	SLC7A5	Large neutral amino acids transporter small subunit 1	-0.387531	0.302065		3	11.462
O95817	BAG3	BAG family molecular chaperone regulator 3	-0.384733	2.23636		16	68.834
P84103	SRSF3	Serine/arginine-rich splicing factor 3	-0.383058	3.12177		5	212.55
Q9NRX2	MRPL17	39S ribosomal protein L17, mitochondrial	-0.38061	0.263288		3	2.8176
Q9NYJ1	COA4	Cytochrome c oxidase assembly factor 4 homolog, mitochondrial	-0.38057	0.103739		3	13.302
P36915	GNL1	Guanine nucleotide-binding protein-like 1	-0.378044	0.572735		4	5.7882
CON__P06868			-0.377931	0.226211		5	10.766
P32119	PRDX2	Peroxiredoxin-2	-0.372881	1.65375		12	177
Q9NXV6	CDKN2AIP	CDKN2A-interacting protein	-0.372545	0.649521		3	4.8163
Q4G0J3	LARP7	La-related protein 7	-0.372423	0.531576		5	7.5607
Q5TA45	CPSF3L	Integrator complex subunit 11	-0.370462	0.45208		3	2.1599
Q9Y6G5	COMMD10	COMM domain-containing protein 10	-0.369906	0.835814		2	6.7771
P22736	NR4A1	Nuclear receptor subfamily 4 group A member 1	-0.369777	1.40048		3	6.6313
Q9P016	THYN1	Thymocyte nuclear protein 1	-0.368578	1.22115		6	6.3933
Q32MZ4	LRRFIP1	Leucine-rich repeat flightless-interacting protein 1	-0.368195	0.77753		15	42.607
Q16658	FSCN1	Fascin	-0.368059	2.87674		22	323.31
Q02252	ALDH6A1	Methylmalonate-semialdehyde dehydrogenase [acylating], mitochondrial	-0.367869	0.195886		3	6.3967
P55211	CASP9	Caspase-9	-0.366158	0.335943		1	26.311
P09211	GSTP1	Glutathione S-transferase P	-0.365226	1.31383		15	225.91
O00273	DFFA	DNA fragmentation factor subunit alpha	-0.36238	2.05324		8	36.597
Q9Y314	NOSIP	Nitric oxide synthase-interacting protein	-0.361717	1.86675		6	12.757
P43487	RANBP1	Ran-specific GTPase-activating protein	-0.361052	2.90817		7	84.098
Q96AT9	RPE	Ribulose-phosphate 3-epimerase	-0.355804	0.962897		4	17.193
O75874	IDH1	Isocitrate dehydrogenase [NADP] cytoplasmic	-0.353471	2.43831		10	27.221
P51946	CCNH	Cyclin-H	-0.353439	0.425231		3	6.3485
Q9H0A8	COMMD4	COMM domain-containing protein 4	-0.348488	0.485743		2	21.179
P27695	APEX1	DNA-(apurinic or apyrimidinic site) lyase	-0.344759	2.45249		13	249.53
CON__Q0V8M9			-0.342759	0.19895		5	17.108
Q9BU23	LMF2	Lipase maturation factor 2	-0.340937	1.65672		2	4.2429
P63172	DYNLT1	Dynein light chain Tctex-type 1	-0.340242	0.364567		2	7.9457
Q86VI3	IQGAP3	Ras GTPase-activating-like protein IQGAP3	-0.339454	0.26298		3	13.312
Q9NR12	PDLIM7	PDZ and LIM domain protein 7	-0.338688	2.21569		9	42.893
O75251	NDUFS7	NADH dehydrogenase [ubiquinone] iron-sulfur protein 7, mitochondrial	-0.337997	0.22303		4	9.1267
A6NDU8	C5orf51	UPF0600 protein C5orf51	-0.335412	0.839581		5	22.917
Q9Y570	PPME1	Protein phosphatase methylesterase 1	-0.330246	1.74074		6	15.321
Q96M27	PRRC1	Protein PRRC1	-0.330134	2.03307		4	40.721
P14209	CD99	CD99 antigen	-0.330068	1.08797		3	9.6603
P18077	RPL35A	60S ribosomal protein L35a	-0.329822	0.667757		6	7.001
Q15154	PCM1	Pericentriolar material 1 protein	-0.328275	4.08217		4	7.8999
P39748	FEN1	Flap endonuclease 1	-0.327646	1.89612		9	323.31
P06493	CDK1	Cyclin-dependent kinase 1	-0.327186	3.04479		10	105.36
Q9UNN5	FAF1	FAS-associated factor 1	-0.32692	0.44107		6	19.871
Q9NVM9	ASUN	Protein asunder homolog	-0.325666	0.187378		5	10.878
P0CG30	GSTT2B	Glutathione S-transferase theta-2B	-0.325041	0.491989		5	8.0457
Q969G3	SMARCE1	SWI/SNF-related matrix-associated actin-dependent regulator of chromatin subfamily E member 1	-0.32478	1.38636		9	28.879
Q13616	CUL1	Cullin-1	-0.323823	0.17756		6	12.856
Q14247	CTTN	Src substrate cortactin	-0.323647	2.34451		15	182.61
Q9NXG2	THUMPD1	THUMP domain-containing protein 1	-0.323196	0.190416		4	13.047
Q04760	GLO1	Lactoylglutathione lyase	-0.321887	2.23985		8	99.877
Q8NBF2	NHLRC2	NHL repeat-containing protein 2	-0.319988	0.240411		4	5.5641
P63208	SKP1	S-phase kinase-associated protein 1	-0.319792	3.44092		6	55.031
Q14320	FAM50A	Protein FAM50A	-0.318996	1.4852		7	14.124
P18669	PGAM1	Phosphoglycerate mutase 1	-0.317331	1.95806		14	290.12
P62487	POLR2G	DNA-directed RNA polymerase II subunit RPB7	-0.316888	0.191082		4	8.3319
Q7Z417	NUFIP2	Nuclear fragile X mental retardation-interacting protein 2	-0.315461	1.3057		10	55.351
Q9HAU0	PLEKHA5	Pleckstrin homology domain-containing family A member 5	-0.314716	0.415793		5	7.3911
Q9BRR6	ADPGK	ADP-dependent glucokinase	-0.313756	0.19652		2	13.459
Q8TC12	RDH11	Retinol dehydrogenase 11	-0.311803	0.42099		5	7.8973
P49458	SRP9	Signal recognition particle 9 kDa protein	-0.311175	0.841171		3	7.8854
Q9UQB8	BAIAP2	Brain-specific angiogenesis inhibitor 1-associated protein 2	-0.309165	0.493549		5	16.107
P11047	LAMC1	Laminin subunit gamma-1	-0.308522	0.438539		10	37.144
P40424	PBX1	Pre-B-cell leukemia transcription factor 1	-0.305761	0.321033		3	4.5635
Q14011	CIRBP	Cold-inducible RNA-binding protein	-0.305187	0.796727		4	11.95
Q14914	PTGR1	Prostaglandin reductase 1	-0.304516	2.03179		8	179.69
Q9NZQ3	NCKIPSD	NCK-interacting protein with SH3 domain	-0.304345	0.233391		5	6.1504
P49459	UBE2A	Ubiquitin-conjugating enzyme E2 A	-0.30423	1.23709		2	41.444
P30044	PRDX5	Peroxiredoxin-5, mitochondrial	-0.302614	1.23893		10	99.915
Q9UBC2	EPS15L1	Epidermal growth factor receptor substrate 15-like 1	-0.302134	0.479702		6	8.6034
Q9Y520	PRRC2C	Protein PRRC2C	-0.301418	2.0509		19	64.492
Q14919	DRAP1	Dr1-associated corepressor	-0.296052	2.24278		2	8.7956
P56199	ITGA1	Integrin alpha-1	-0.294767	0.800101		4	7.3326
Q03169	TNFAIP2	Tumor necrosis factor alpha-induced protein 2	-0.294476	0.668363		2	4.0959
P51812	RPS6KA3	Ribosomal protein S6 kinase alpha-3	-0.29359	2.20387		4	13.984
Q9UL51	HCN2	Potassium/sodium hyperpolarization-activated cyclic nucleotide-gated channel 2	-0.292069	0.689489		2	4.0051
Q9H0C8	ILKAP	Integrin-linked kinase-associated serine/threonine phosphatase 2C	-0.290091	1.18808		5	49.581
Q6WCQ1	MPRIP	Myosin phosphatase Rho-interacting protein	-0.286415	0.911315		10	15.175
Q13439	GOLGA4	Golgin subfamily A member 4	-0.286261	0.185462		4	4.7766
P09001	MRPL3	39S ribosomal protein L3, mitochondrial	-0.284783	0.424299		3	4.1871
P52435	POLR2J	DNA-directed RNA polymerase II subunit RPB11-a	-0.283735	0.177945		3	8.7911
P62312	LSM6	U6 snRNA-associated Sm-like protein LSm6	-0.281034	0.190853		2	3.016
Q9BRF8	CPPED1	Serine/threonine-protein phosphatase CPPED1	-0.280926	0.74497		4	6.2209
O43504	LAMTOR5	Ragulator complex protein LAMTOR5	-0.279832	1.36551		4	141.2
P19022	CDH2	Cadherin-2	-0.278763	1.68806		7	12.517
Q6KC79	NIPBL	Nipped-B-like protein	-0.277605	1.30983		3	4.6706
Q96HC4	PDLIM5	PDZ and LIM domain protein 5	-0.274258	3.68347		23	90.973
Q5BJD5	TMEM41B	Transmembrane protein 41B	-0.273678	0.40106		1	2.3206
Q08752	PPID	Peptidyl-prolyl cis-trans isomerase D	-0.272417	0.727441		8	19.065
Q03001	DST	Dystonin	-0.271583	0.254414		7	12.628
Q9H4A6	GOLPH3	Golgi phosphoprotein 3	-0.269141	0.753156		7	180.48
O15427	SLC16A3	Monocarboxylate transporter 4	-0.267971	1.08468		6	58.922
O75391	SPAG7	Sperm-associated antigen 7	-0.267756	0.114705		2	78.168
P17813	ENG	Endoglin	-0.265895	0.493207		6	31.405
Q9UHD1	CHORDC1	Cysteine and histidine-rich domain-containing protein 1	-0.265833	2.01202		9	73.812
Q9HAV7	GRPEL1	GrpE protein homolog 1, mitochondrial	-0.265733	0.675252		6	12.098
P21266	GSTM3	Glutathione S-transferase Mu 3	-0.264668	1.91019		10	218.9
O00170	AIP	AH receptor-interacting protein	-0.263662	1.6548		11	40.518
Q7Z739	YTHDF3	YTH domain-containing family protein 3	-0.261484	1.34128		2	7.1977
Q9NPF4	OSGEP	Probable tRNA N6-adenosine threonylcarbamoyltransferase	-0.261178	0.452973		3	56.492
Q9Y3D7	PAM16	Mitochondrial import inner membrane translocase subunit TIM16	-0.260814	0.988713		2	91.88
O14964	HGS	Hepatocyte growth factor-regulated tyrosine kinase substrate	-0.260257	0.488913		8	27.678
P09429	HMGB1	High mobility group protein B1	-0.258209	2.44979		9	137.94
Q01844	EWSR1	RNA-binding protein EWS	-0.257703	0.611604		3	136.03
Q13257	MAD2L1	Mitotic spindle assembly checkpoint protein MAD2A	-0.253982	1.44072		2	7.2696
Q6FI81	CIAPIN1	Anamorsin	-0.253062	1.15439		9	27.636
Q96GX9	APIP	Methylthioribulose-1-phosphate dehydratase	-0.251884	0.415148		2	17.579
Q9BZI7	UPF3B	Regulator of nonsense transcripts 3B	-0.251419	0.29717		2	3.8435
Q13136	PPFIA1	Liprin-alpha-1	-0.250981	0.379585		2	10.368
Q96NC0	ZMAT2	Zinc finger matrin-type protein 2	-0.249533	0.37123		2	2.9493
P53041	PPP5C	Serine/threonine-protein phosphatase 5	-0.249392	1.72174		13	113.88
P34949	MPI	Mannose-6-phosphate isomerase	-0.24874	1.58077		6	17.427
P49023	PXN	Paxillin	-0.248034	1.33714		10	67.048
O43488	AKR7A2	Aflatoxin B1 aldehyde reductase member 2	-0.245928	0.698526		9	37.041
CON__Q3T052			-0.244655	0.134713		4	3.6458
O00422	SAP18	Histone deacetylase complex subunit SAP18	-0.242256	0.450201		4	11.291
Q16270	IGFBP7	Insulin-like growth factor-binding protein 7	-0.241187	0.949006		4	4.5843
Q9Y5Y2	NUBP2	Cytosolic Fe-S cluster assembly factor NUBP2	-0.238847	1.25239		6	92.278
O00148	DDX39A	ATP-dependent RNA helicase DDX39A	-0.238193	2.03522		8	218.63
P35658	NUP214	Nuclear pore complex protein Nup214	-0.23729	1.94308		17	85.147
Q9NTK5	OLA1	Obg-like ATPase 1	-0.234494	1.3005		18	44.864
P52298	NCBP2	Nuclear cap-binding protein subunit 2	-0.231261	0.294045		4	9.6673
Q6NXS1	PPP1R2P3	Protein phosphatase inhibitor 2-like protein 3	-0.229927	0.660628		4	13.288
P29353	SHC1	SHC-transforming protein 1	-0.229078	0.495542		4	34.042
Q8TE02	ELP5	Elongator complex protein 5	-0.22837	0.44984		2	19.677
Q15642	TRIP10	Cdc42-interacting protein 4	-0.22757	0.274596		5	16.158
Q9UK41	VPS28	Vacuolar protein sorting-associated protein 28 homolog	-0.224138	0.194489		3	8.2437
Q9HD45	TM9SF3	Transmembrane 9 superfamily member 3	-0.224069	0.601748		5	25.479
Q14240	EIF4A2	Eukaryotic initiation factor 4A-II	-0.22373	1.3787		7	57.747
Q9Y5S9	RBM8A	RNA-binding protein 8A	-0.222406	0.815037		5	8.4214
P60842	EIF4A1	Eukaryotic initiation factor 4A-I	-0.221443	2.13636		16	323.31
P04150	NR3C1	Glucocorticoid receptor	-0.220867	0.284108		5	25.072
O00592	PODXL	Podocalyxin	-0.217368	0.335463		5	33.134
A1L0T0	ILVBL	Acetolactate synthase-like protein	-0.216893	0.166655		6	12.995
Q5T3I0	GPATCH4	G patch domain-containing protein 4	-0.215894	0.319888		2	4.3495
P10768	ESD	S-formylglutathione hydrolase	-0.215621	0.646169		11	208.04
Q9UK45	LSM7	U6 snRNA-associated Sm-like protein LSm7	-0.215169	0.788264		2	2.1492
Q9ULC4	MCTS1	Malignant T-cell-amplified sequence 1	-0.214814	0.800815		5	39.295
O95433	AHSA1	Activator of 90 kDa heat shock protein ATPase homolog 1	-0.214621	1.48597		13	114.21
P17858	PFKL	ATP-dependent 6-phosphofructokinase, liver type	-0.211626	0.0530519		6	21.531
O76003	GLRX3	Glutaredoxin-3	-0.21101	0.958625		14	162.1
P62136	PPP1CA	Serine/threonine-protein phosphatase PP1-alpha catalytic subunit	-0.209932	0.364151		2	83.593
O15305	PMM2	Phosphomannomutase 2	-0.208146	1.83868		10	37.088
P56556	NDUFA6	NADH dehydrogenase [ubiquinone] 1 alpha subcomplex subunit 6	-0.208017	0.0935797		2	1.7459
Q14155	ARHGEF7	Rho guanine nucleotide exchange factor 7	-0.205648	0.651386		6	47.909
P98082	DAB2	Disabled homolog 2	-0.202305	1.37687		13	27.115
Q7L1Q6	BZW1	Basic leucine zipper and W2 domain-containing protein 1	-0.201906	1.44356		14	294.42
P60174	TPI1	Triosephosphate isomerase	-0.200191	1.59876		17	214.86
Q7Z7E8	UBE2Q1	Ubiquitin-conjugating enzyme E2 Q1	-0.200171	0.0870443		2	5.8786
P78357	CNTNAP1	Contactin-associated protein 1	-0.200151	0.181758		2	11.857
Q96BN8	OTULIN	Ubiquitin thioesterase otulin	-0.197564	1.40757		8	27.857
Q8WWM7	ATXN2L	Ataxin-2-like protein	-0.197455	1.30941		18	50.361
P19388	POLR2E	DNA-directed RNA polymerases I, II, and III subunit RPABC1	-0.195232	0.595565		5	101.15
Q8N1G4	LRRC47	Leucine-rich repeat-containing protein 47	-0.193887	1.55348		19	241.53
P25325	MPST	3-mercaptopyruvate sulfurtransferase	-0.193697	1.35114		5	12.293
Q9BY44	EIF2A	Eukaryotic translation initiation factor 2A	-0.193656	2.87203		15	39.026
P26006	ITGA3	Integrin alpha-3	-0.192752	0.191868		6	6.2004
Q15417	CNN3	Calponin-3	-0.192747	0.681905		6	256.37
Q9UKX5	ITGA11	Integrin alpha-11	-0.191582	0.168134		7	19.582
O75083	WDR1	WD repeat-containing protein 1	-0.190949	1.20163		20	323.31
P82909	MRPS36	28S ribosomal protein S36, mitochondrial	-0.189667	0.769733		3	35.622
Q99622	C12orf57	Protein C10	-0.189611	1.82487		5	62.429
Q13576	IQGAP2	Ras GTPase-activating-like protein IQGAP2	-0.188573	0.770468		3	5.7861
O95394	PGM3	Phosphoacetylglucosamine mutase	-0.18847	2.11767		11	33.476
Q03135	CAV1	Caveolin-1	-0.188245	0.167326		2	5.4823
Q9BQ69	MACROD1	O-acetyl-ADP-ribose deacetylase MACROD1	-0.188077	0.199887		4	10.674
P50995	ANXA11	Annexin A11	-0.186737	1.7451		11	87.629
P63167	DYNLL1	Dynein light chain 1, cytoplasmic	-0.185974	1.46366		3	246.03
Q9H3N1	TMX1	Thioredoxin-related transmembrane protein 1	-0.18564	0.963119		4	13.126
P16083	NQO2	Ribosyldihydronicotinamide dehydrogenase [quinone]	-0.184337	0.523985		8	31.506
Q9Y2Q5	LAMTOR2	Ragulator complex protein LAMTOR2	-0.184283	0.616575		4	5.044
P63218	GNG5	Guanine nucleotide-binding protein G(I)/G(S)/G(O) subunit gamma-5	-0.183969	0.409945		2	5.8437
P08581	MET	Hepatocyte growth factor receptor	-0.182783	0.129966		6	16.669
P68402	PAFAH1B2	Platelet-activating factor acetylhydrolase IB subunit beta	-0.181241	1.07501		6	122.43
O15511	ARPC5	Actin-related protein 2/3 complex subunit 5	-0.180495	1.11594		5	37.9
Q9P000	COMMD9	COMM domain-containing protein 9	-0.180458	0.869794		8	26.885
P78310	CXADR	Coxsackievirus and adenovirus receptor	-0.180274	0.287641		5	9.1787
Q7Z4H3	HDDC2	HD domain-containing protein 2	-0.178706	0.485205		2	4.3097
P32455	GBP1	Interferon-induced guanylate-binding protein 1	-0.178614	0.355396		6	73.377
Q13823	GNL2	Nucleolar GTP-binding protein 2	-0.177769	0.167523		4	13.005
Q9UJU6	DBNL	Drebrin-like protein	-0.177495	1.74034		9	135.82
Q92572	AP3S1	AP-3 complex subunit sigma-1	-0.177422	0.235681		3	6.4201
Q9P2N5	RBM27	RNA-binding protein 27	-0.176098	0.166284		3	61.833
Q92917	GPKOW	G patch domain and KOW motifs-containing protein	-0.174704	0.0566327		5	5.3823
P51610	HCFC1	Host cell factor 1	-0.174099	1.33084		14	33.948
Q9Y617	PSAT1	Phosphoserine aminotransferase	-0.170174	1.88636		15	174.27
Q96L92	SNX27	Sorting nexin-27	-0.166441	0.788563		5	9.1821
P35610	SOAT1	Sterol O-acyltransferase 1	-0.166362	0.330724		4	9.4309
P78417	GSTO1	Glutathione S-transferase omega-1	-0.166051	1.07013		11	75.357
P36871	PGM1	Phosphoglucomutase-1	-0.165967	1.1926		24	319.39
P09960	LTA4H	Leukotriene A-4 hydrolase	-0.165501	0.831772		21	245.83
O95571	ETHE1	Persulfide dioxygenase ETHE1, mitochondrial	-0.164797	0.130392		4	6.2501
O14745	SLC9A3R1	Na(+)/H(+) exchange regulatory cofactor NHE-RF1	-0.164451	2.62785		14	51.796
Q13685	AAMP	Angio-associated migratory cell protein	-0.164337	0.381913		4	7.4316
Q14696	MESDC2	LDLR chaperone MESD	-0.163565	0.574275		10	16.468
Q9Y5P6	GMPPB	Mannose-1-phosphate guanyltransferase beta	-0.162673	0.605791		8	66.51
Q04323	UBXN1	UBX domain-containing protein 1	-0.161243	0.603762		9	150.92
Q96AC1	FERMT2	Fermitin family homolog 2	-0.160748	1.46927		18	108.93
Q8N3X1	FNBP4	Formin-binding protein 4	-0.159032	0.418069		4	8.8272
Q14157	UBAP2L	Ubiquitin-associated protein 2-like	-0.158901	1.26697		14	132.59
Q71RC2	LARP4	La-related protein 4	-0.157342	0.187215		4	9.4739
Q8TDX7	NEK7	Serine/threonine-protein kinase Nek7	-0.155982	0.112796		1	2.0528
Q16222	UAP1	UDP-N-acetylhexosamine pyrophosphorylase	-0.155416	1.48081		8	77.936
Q9ULX6	AKAP8L	A-kinase anchor protein 8-like	-0.155138	0.105078		4	9.5056
Q04206	RELA	Transcription factor p65	-0.154893	0.44597		4	4.634
P28482	MAPK1	Mitogen-activated protein kinase 1	-0.154142	0.543426		8	139.31
Q15654	TRIP6	Thyroid receptor-interacting protein 6	-0.152854	1.09394		10	68.084
Q6EMK4	VASN	Vasorin	-0.151635	0.148434		4	8.3903
O00151	PDLIM1	PDZ and LIM domain protein 1	-0.15004	1.54019		12	123.25
P13798	APEH	Acylamino-acid-releasing enzyme	-0.149801	0.134028		8	24.987
Q9P0J7	KCMF1	E3 ubiquitin-protein ligase KCMF1	-0.149652	0.169768		2	6.2628
Q9NWH9	SLTM	SAFB-like transcription modulator	-0.149337	0.115627		4	15.989
P49406	MRPL19	39S ribosomal protein L19, mitochondrial	-0.147598	0.0794129		2	6.1485
Q14677	CLINT1	Clathrin interactor 1	-0.147121	1.4727		11	32.051
Q9Y3D6	FIS1	Mitochondrial fission 1 protein	-0.14693	1.04432		4	68.155
Q9H4K7	MTG2	Mitochondrial ribosome-associated GTPase 2	-0.145025	0.0846689		2	7.649
P57088	TMEM33	Transmembrane protein 33	-0.14457	0.558892		3	6.3127
Q16204	CCDC6	Coiled-coil domain-containing protein 6	-0.144044	0.700177		5	50.343
P25685	DNAJB1	DnaJ homolog subfamily B member 1	-0.141987	2.48692		14	39.546
P11766	ADH5	Alcohol dehydrogenase class-3	-0.141962	0.705109		10	69.435
Q8TF64	GIPC3	PDZ domain-containing protein GIPC3	-0.141328	0.615755		5	16.229
P16989	YBX3	Y-box-binding protein 3	-0.141045	0.229312		8	12.16
P62306	SNRPF	Small nuclear ribonucleoprotein F	-0.140602	0.337292		5	14.126
Q9H0R4	HDHD2	Haloacid dehalogenase-like hydrolase domain-containing protein 2	-0.140262	0.572726		3	1.9485
P26196	DDX6	Probable ATP-dependent RNA helicase DDX6	-0.139569	0.958796		11	81.057
P50552	VASP	Vasodilator-stimulated phosphoprotein	-0.138469	0.462176		7	13.915
P02511	CRYAB	Alpha-crystallin B chain	-0.135313	0.20359		8	87.214
P61586	RHOA	Transforming protein RhoA	-0.135253	0.550165		5	33.178
Q15181	PPA1	Inorganic pyrophosphatase	-0.133485	0.758245		16	323.31
Q9BV68	RNF126	E3 ubiquitin-protein ligase RNF126	-0.133064	0.127275		3	10.722
Q14126	DSG2	Desmoglein-2	-0.132524	0.355954		6	19.315
Q7Z5L9	IRF2BP2	Interferon regulatory factor 2-binding protein 2	-0.128593	0.678122		6	66.154
Q96GG9	DCUN1D1	DCN1-like protein 1	-0.127002	0.462367		4	45.844
Q9UL25	RAB21	Ras-related protein Rab-21	-0.126916	0.378047		4	9.1056
Q15102	PAFAH1B3	Platelet-activating factor acetylhydrolase IB subunit gamma	-0.126202	0.463131		6	24.559
P32456	GBP2	Interferon-induced guanylate-binding protein 2	-0.124233	0.522434		8	33.72
O00193	SMAP	Small acidic protein	-0.124081	0.434825		3	12.315
P37837	TALDO1	Transaldolase	-0.123862	0.618526		11	37.818
Q9BYD2	MRPL9	39S ribosomal protein L9, mitochondrial	-0.123232	0.124486		3	8.5976
Q9NVX7	KBTBD4	Kelch repeat and BTB domain-containing protein 4	-0.122566	0.349251		4	5.3824
O95140	MFN2	Mitofusin-2	-0.122561	0.056715		4	3.2525
Q13614	MTMR2	Myotubularin-related protein 2	-0.122276	0.0725173		2	3.5488
P53582	METAP1	Methionine aminopeptidase 1	-0.119714	0.441692		8	23.745
Q9NX14	NDUFB11	NADH dehydrogenase [ubiquinone] 1 beta subcomplex subunit 11, mitochondrial	-0.118835	0.0958708		2	4.4353
P98179	RBM3	RNA-binding protein 3	-0.118829	0.760267		3	204.73
Q92841	DDX17	Probable ATP-dependent RNA helicase DDX17	-0.115772	1.01634		20	309.16
P35637	FUS	RNA-binding protein FUS	-0.114197	1.15599		6	34.099
Q9Y2Z0	SUGT1	Suppressor of G2 allele of SKP1 homolog	-0.11397	0.707013		16	293.83
Q9Y295	DRG1	Developmentally-regulated GTP-binding protein 1	-0.113874	0.862337		10	74.584
P62310	LSM3	U6 snRNA-associated Sm-like protein LSm3	-0.113625	0.619922		4	22.865
P29084	GTF2E2	Transcription initiation factor IIE subunit beta	-0.113098	0.503136		4	6.6444
Q13057	COASY	Bifunctional coenzyme A synthase	-0.112503	1.2683		14	62.648
O00470	MEIS1	Homeobox protein Meis1	-0.111291	0.381802		4	36.737
Q9NQR4	NIT2	Omega-amidase NIT2	-0.108919	0.415702		10	95.432
Q9H832	UBE2Z	Ubiquitin-conjugating enzyme E2 Z	-0.108806	0.787501		6	14.166
Q8NEJ9	NGDN	Neuroguidin	-0.108322	0.0643247		2	9.7825
P16070	CD44	CD44 antigen	-0.108305	0.689134		8	51.266
Q9UGR2	ZC3H7B	Zinc finger CCCH domain-containing protein 7B	-0.107353	0.550909		3	6.519
P18583	SON	Protein SON	-0.106909	0.899966		18	71.544
Q9P209	CEP72	Centrosomal protein of 72 kDa	-0.102351	0.166276		1	3.6915
Q9P258	RCC2	Protein RCC2	-0.102255	1.00712		18	74.093
Q15691	MAPRE1	Microtubule-associated protein RP/EB family member 1	-0.101909	0.776699		12	323.31
Q9H9Y6	POLR1B	DNA-directed RNA polymerase I subunit RPA2	-0.10166	0.243334		4	8.6261
Q9BTA9	WAC	WW domain-containing adapter protein with coiled-coil	-0.0989342	0.1483		2	5.8282
P61923	COPZ1	Coatomer subunit zeta-1	-0.0967708	0.321195		6	56.02
Q9Y2D5	AKAP2	A-kinase anchor protein 2	-0.0962481	0.314457		9	22.86
Q07020	RPL18	60S ribosomal protein L18	-0.09444	0.381718		6	9.3
Q53H96	PYCRL	Pyrroline-5-carboxylate reductase 3	-0.093821	0.250238		5	10.577
Q05639	EEF1A2	Elongation factor 1-alpha 2	-0.0931859	0.389507		10	323.31
Q8N6H7	ARFGAP2	ADP-ribosylation factor GTPase-activating protein 2	-0.0930433	1.10031		4	6.1226
Q9UH99	SUN2	SUN domain-containing protein 2	-0.0924892	0.0745499		2	26.212
Q9H0H5	RACGAP1	Rac GTPase-activating protein 1	-0.0916309	0.543933		5	8.4713
Q92733	PRCC	Proline-rich protein PRCC	-0.0906811	0.275592		4	6.6603
P15311	EZR	Ezrin	-0.0898337	0.684316		20	163.5
Q9HB71	CACYBP	Calcyclin-binding protein	-0.0891061	0.850494		15	278.91
P52788	SMS	Spermine synthase	-0.0888796	0.184329		5	24.85
Q9NS86	LANCL2	LanC-like protein 2	-0.0884619	0.334153		5	7.9018
Q8NCW5	APOA1BP	NAD(P)H-hydrate epimerase	-0.0870438	0.468295		10	152.29
Q96KB5	PBK	Lymphokine-activated killer T-cell-originated protein kinase	-0.084794	0.608891		4	19.64
P08397	HMBS	Porphobilinogen deaminase	-0.0847096	0.629448		2	3.6388
Q99615	DNAJC7	DnaJ homolog subfamily C member 7	-0.0845056	0.483855		15	36.408
Q9NW82	WDR70	WD repeat-containing protein 70	-0.0828075	0.184007		3	8.1759
P61981	YWHAG	14-3-3 protein gamma	-0.0805416	0.464147		9	322.7
P23921	RRM1	Ribonucleoside-diphosphate reductase large subunit	-0.0784473	0.939113		35	323.31
Q14997	PSME4	Proteasome activator complex subunit 4	-0.0771747	0.0604027		2	3.9539
P30154	PPP2R1B	Serine/threonine-protein phosphatase 2A 65 kDa regulatory subunit A beta isoform	-0.0771613	0.0540833		4	6.3973
O43294	TGFB1I1	Transforming growth factor beta-1-induced transcript 1 protein	-0.0767817	0.362339		12	278.32
Q9NX47	MARCH5	E3 ubiquitin-protein ligase MARCH5	-0.0763974	0.076649		3	5.3002
P06733	ENO1	Alpha-enolase	-0.0749922	0.424464		18	323.31
Q14980	NUMA1	Nuclear mitotic apparatus protein 1	-0.0737886	1.16243		52	323.31
P09601	HMOX1	Heme oxygenase 1	-0.0734124	0.399232		9	145.76
Q92979	EMG1	Ribosomal RNA small subunit methyltransferase NEP1	-0.0691381	0.336351		7	20.633
Q9NX63	CHCHD3	MICOS complex subunit MIC19	-0.0684433	0.198236		5	23.398
P04818	TYMS	Thymidylate synthase	-0.0682154	0.208543		7	12.486
Q9NNW7	TXNRD2	Thioredoxin reductase 2, mitochondrial	-0.0681543	0.125706		4	8.8431
Q9UKV8	AGO2	Protein argonaute-2	-0.0679193	0.0735875		6	14.018
Q9H7E9	C8orf33	UPF0488 protein C8orf33	-0.0673728	0.141885		5	25.382
P13284	IFI30	Gamma-interferon-inducible lysosomal thiol reductase	-0.065393	0.148462		3	90.28
P50395	GDI2	Rab GDP dissociation inhibitor beta	-0.0643053	0.60476		21	323.31
P08651	NFIC	Nuclear factor 1 C-type	-0.0637445	0.414438		6	79.679
Q96S52	PIGS	GPI transamidase component PIG-S	-0.063715	0.211202		6	24.508
O60936	NOL3	Nucleolar protein 3	-0.0636725	0.202823		6	15.711
Q9NUU7	DDX19A	ATP-dependent RNA helicase DDX19A	-0.0630465	0.258392		2	28.106
Q9Y315	DERA	Deoxyribose-phosphate aldolase	-0.0618973	0.267601		2	4.7171
P63165	SUMO1	Small ubiquitin-related modifier 1	-0.0618529	0.279058		3	4.6275
Q13126	MTAP	S-methyl-5-thioadenosine phosphorylase	-0.0613775	0.32254		10	113.2
P35270	SPR	Sepiapterin reductase	-0.0612946	0.726543		7	29.613
Q9UKF7	PITPNC1	Cytoplasmic phosphatidylinositol transfer protein 1	-0.0609703	0.040536		2	2.4039
O95801	TTC4	Tetratricopeptide repeat protein 4	-0.0606661	0.0814029		3	10.747
P40925	MDH1	Malate dehydrogenase, cytoplasmic	-0.0594454	0.419409		7	137.02
Q8N5K1	CISD2	CDGSH iron-sulfur domain-containing protein 2	-0.0587521	0.231141		2	65.298
O75351	VPS4B	Vacuolar protein sorting-associated protein 4B	-0.058742	0.380704		5	27.332
Q9Y4W6	AFG3L2	AFG3-like protein 2	-0.0587187	0.0760308		7	8.5483
Q7Z460	CLASP1	CLIP-associating protein 1	-0.0586386	0.195534		4	11.315
Q9H9A6	LRRC40	Leucine-rich repeat-containing protein 40	-0.0573649	0.0346176		4	8.4173
Q12972	PPP1R8	Nuclear inhibitor of protein phosphatase 1	-0.0569048	0.250683		9	44.964
Q92599	2008-09-01	Septin-8	-0.0549426	0.270285		3	6.3813
Q15404	RSU1	Ras suppressor protein 1	-0.0537271	0.131635		12	63.317
O15226	NKRF	NF-kappa-B-repressing factor	-0.0528965	0.229046		2	3.514
Q8N2K0	ABHD12	Monoacylglycerol lipase ABHD12	-0.0514321	0.053491		2	4.2797
P28290	SSFA2	Sperm-specific antigen 2	-0.0470467	0.104562		8	19.458
Q9C0C2	TNKS1BP1	182 kDa tankyrase-1-binding protein	-0.0463905	0.121689		7	15.571
Q9Y266	NUDC	Nuclear migration protein nudC	-0.0455966	0.457146		18	207.46
Q9Y5K6	CD2AP	CD2-associated protein	-0.0440912	0.126686		5	7.3644
Q9NSU2	TREX1	Three-prime repair exonuclease 1	-0.0410166	0.0689192		3	29.766
P23497	SP100	Nuclear autoantigen Sp-100	-0.0345345	0.140265		2	6.3773
P62995	TRA2B	Transformer-2 protein homolog beta	-0.0343533	0.174677		8	42.315
Q9P0L0	VAPA	Vesicle-associated membrane protein-associated protein A	-0.0342903	0.176119		4	56.743
P13929	ENO3	Beta-enolase	-0.0312967	0.112413		11	281.91
P53007	SLC25A1	Tricarboxylate transport protein, mitochondrial	-0.0311031	0.0704188		9	22.791
P37235	HPCAL1	Hippocalcin-like protein 1	-0.0304718	0.217831		5	22.763
Q9BZZ5	API5	Apoptosis inhibitor 5	-0.0303483	0.0885887		11	122.29
P21980	TGM2	Protein-glutamine gamma-glutamyltransferase 2	-0.0296264	0.169784		14	105.66
Q8TAQ2	SMARCC2	SWI/SNF complex subunit SMARCC2	-0.02949	0.130724		5	10.462
Q9UM00	TMCO1	Transmembrane and coiled-coil domain-containing protein 1	-0.0293088	0.0776619		4	19.525
Q96DI7	SNRNP40	U5 small nuclear ribonucleoprotein 40 kDa protein	-0.0290871	0.100141		9	44.799
P40818	USP8	Ubiquitin carboxyl-terminal hydrolase 8	-0.0288992	0.233592		6	23.111
P84022	SMAD3	Mothers against decapentaplegic homolog 3	-0.0283346	0.19514		3	18.63
O43264	ZW10	Centromere/kinetochore protein zw10 homolog	-0.0280013	0.0148913		4	8.6689
Q9UQ35	SRRM2	Serine/arginine repetitive matrix protein 2	-0.027935	0.171606		24	190.94
Q9NVD7	PARVA	Alpha-parvin	-0.0276275	0.0519869		2	27.044
Q9Y2H6	FNDC3A	Fibronectin type-III domain-containing protein 3A	-0.0272598	0.10772		6	85.359
Q9Y5A9	YTHDF2	YTH domain-containing family protein 2	-0.0269566	0.15097		3	30.007
Q07666	KHDRBS1	KH domain-containing, RNA-binding, signal transduction-associated protein 1	-0.0261955	0.0951949		7	121.35
Q8N684	CPSF7	Cleavage and polyadenylation specificity factor subunit 7	-0.0258312	0.158607		7	35.804
Q8IWS0	PHF6	PHD finger protein 6	-0.0257368	0.0559509		10	15.979
O75600	GCAT	2-amino-3-ketobutyrate coenzyme A ligase, mitochondrial	-0.0255599	0.0222327		3	5.1744
Q9UIJ7	AK3	GTP:AMP phosphotransferase AK3, mitochondrial	-0.0255313	0.0796805		10	38.372
Q8NI36	WDR36	WD repeat-containing protein 36	-0.025054	0.0187956		6	43.124
Q9NZZ3	CHMP5	Charged multivesicular body protein 5	-0.0249834	0.0792286		3	205.92
Q9P2E9	RRBP1	Ribosome-binding protein 1	-0.0230136	0.0912945		21	63.274
Q06124	PTPN11	Tyrosine-protein phosphatase non-receptor type 11	-0.0228391	0.0750548		9	20.175
Q15005	SPCS2	Signal peptidase complex subunit 2	-0.0226822	0.0620838		6	78.005
P84095	RHOG	Rho-related GTP-binding protein RhoG	-0.0222764	0.0470609		6	11.73
O95630	STAMBP	STAM-binding protein	-0.0211735	0.093637		5	8.6667
Q9H0U9	TSPYL1	Testis-specific Y-encoded-like protein 1	-0.0207963	0.0244247		4	5.3406
CON__Q6KB66-1	KRT80	Keratin, type II cytoskeletal 80	-0.020628	0.467677		8	19.021
P19623	SRM	Spermidine synthase	-0.020474	0.101615		13	323.31
Q15370	TCEB2	Transcription elongation factor B polypeptide 2	-0.0199838	0.058612		7	12.223
Q969V3	NCLN	Nicalin	-0.0184965	0.0433452		7	21.394
Q9H788	SH2D4A	SH2 domain-containing protein 4A	-0.0179462	0.0573105		5	14.946
P27635	RPL10	60S ribosomal protein L10	-0.0165529	0.0680676		10	232.89
P12270	TPR	Nucleoprotein TPR	-0.0157824	0.102104		42	323.31
P78344	EIF4G2	Eukaryotic translation initiation factor 4 gamma 2	-0.0126123	0.12094		26	102.14
P12004	PCNA	Proliferating cell nuclear antigen	-0.0125823	0.108525		10	296.16
O00571	DDX3X	ATP-dependent RNA helicase DDX3X	-0.0124159	0.110179		32	239.34
P13987	CD59	CD59 glycoprotein	-0.0112033	0.0536438		5	28.861
P49755	TMED10	Transmembrane emp24 domain-containing protein 10	-0.0105963	0.0401067		6	17.66
Q9NR45	NANS	Sialic acid synthase	-0.0104957	0.0397877		11	65.612
P60866	RPS20	40S ribosomal protein S20	-0.0101466	0.0394867		4	22.578
Q8IWX8	CHERP	Calcium homeostasis endoplasmic reticulum protein	-0.009408	0.0380929		7	26.998
Q13131	PRKAA1	5-AMP-activated protein kinase catalytic subunit alpha-1	-0.00935459	0.0225672		5	24.45
Q3KQU3	MAP7D1	MAP7 domain-containing protein 1	-0.00898647	0.0869516		4	9.4273
Q08379	GOLGA2	Golgin subfamily A member 2	-0.00851488	0.0391879		14	39.964
P52732	KIF11	Kinesin-like protein KIF11	-0.00608206	0.0181697		8	20.003
Q9Y371	SH3GLB1	Endophilin-B1	-0.00521517	0.0104343		2	7.5796
Q9BTE3	MCMBP	Mini-chromosome maintenance complex-binding protein	-0.00459433	0.00986094		7	46.302
Q13123	IK	Protein Red	-0.00311089	0.0102237		9	32.461
Q92797	SYMPK	Symplekin	-0.00308037	0.0100212		10	60.052
Q02880	TOP2B	DNA topoisomerase 2-beta	-0.00276327	0.00170492		5	7.6949
O75165	DNAJC13	DnaJ homolog subfamily C member 13	-0.00199938	0.00143944		7	13.551
P78318	IGBP1	Immunoglobulin-binding protein 1	-0.00117016	0.00426418		5	20.527
P61978	HNRNPK	Heterogeneous nuclear ribonucleoprotein K	-0.00111675	0.00848503		27	323.31
P13797	PLS3	Plastin-3	-0.000958443	0.00369627		32	323.31
Q13557	CAMK2D	Calcium/calmodulin-dependent protein kinase type II subunit delta	-0.000174999	0.000353201		3	6.1728
P53999	SUB1	Activated RNA polymerase II transcriptional coactivator p15	0.000458717	0.00171579		7	29.281
Q8NHQ9	DDX55	ATP-dependent RNA helicase DDX55	0.000657558	0.000716188		3	4.7074
Q07157	TJP1	Tight junction protein ZO-1	0.00165844	0.00546617		11	27.86
Q9Y3F4	STRAP	Serine-threonine kinase receptor-associated protein	0.00195265	0.0145584		16	124.42
Q13428	TCOF1	Treacle protein	0.00277281	0.0172646		14	40.02
Q96A65	EXOC4	Exocyst complex component 4	0.00300884	0.00493171		5	12.302
P00505	GOT2	Aspartate aminotransferase, mitochondrial	0.00310278	0.0106164		20	219.48
P49915	GMPS	GMP synthase [glutamine-hydrolyzing]	0.00366592	0.025344		28	135.08
O43823	AKAP8	A-kinase anchor protein 8	0.00383854	0.00359545		5	43.373
P40616	ARL1	ADP-ribosylation factor-like protein 1	0.00407839	0.01444		1	10.964
O15145	ARPC3	Actin-related protein 2/3 complex subunit 3	0.00665569	0.0483845		7	38.408
Q9Y2L1	DIS3	Exosome complex exonuclease RRP44	0.0076232	0.0341877		9	24.54
P33240	CSTF2	Cleavage stimulation factor subunit 2	0.00762606	0.0724437		6	115.47
Q15942	ZYX	Zyxin	0.00781393	0.0373366		20	323.31
P49770	EIF2B2	Translation initiation factor eIF-2B subunit beta	0.00781631	0.0273719		6	92.71
Q9GZQ8	MAP1LC3B	Microtubule-associated proteins 1A/1B light chain 3B	0.00920153	0.0414114		2	2.5234
P61006	RAB8A	Ras-related protein Rab-8A	0.00974035	0.0253905		5	13.243
P62857	RPS28	40S ribosomal protein S28	0.0104804	0.0388786		4	66.632
Q8IVF2	AHNAK2	Protein AHNAK2	0.0120039	0.0652933		30	62.697
P49750	YLPM1	YLP motif-containing protein 1	0.0123277	0.0563231		6	13.123
P78330	PSPH	Phosphoserine phosphatase	0.0124583	0.0795119		4	3.9615
Q8N6M0	OTUD6B	OTU domain-containing protein 6B	0.0133243	0.00812832		2	5.2557
Q9GZR2	REXO4	RNA exonuclease 4	0.0135179	0.0316582		4	6.5728
P60891	PRPS1	Ribose-phosphate pyrophosphokinase 1	0.0137672	0.0611765		4	57.237
Q9GZT3	SLIRP	SRA stem-loop-interacting RNA-binding protein, mitochondrial	0.0145922	0.0282231		6	30.364
Q14444	CAPRIN1	Caprin-1	0.0146241	0.0841122		11	309.37
Q04917	YWHAH	14-3-3 protein eta	0.0148172	0.0628632		9	222.67
P31946	YWHAB	14-3-3 protein beta/alpha	0.0148287	0.105912		8	323.31
Q96K17	BTF3L4	Transcription factor BTF3 homolog 4	0.0154967	0.0538141		6	55.676
Q9BUJ2	HNRNPUL1	Heterogeneous nuclear ribonucleoprotein U-like protein 1	0.0155511	0.189789		18	80.922
Q9UNZ2	NSFL1C	NSFL1 cofactor p47	0.0158348	0.0624243		9	32.168
Q96I15	SCLY	Selenocysteine lyase	0.0158849	0.0659471		3	4.8778
Q2TAA2	IAH1	Isoamyl acetate-hydrolyzing esterase 1 homolog	0.0159907	0.0412183		3	13.813
Q8WXD5	GEMIN6	Gem-associated protein 6	0.0168653	0.0269747		3	5.158
O95747	OXSR1	Serine/threonine-protein kinase OSR1	0.0177684	0.123453		8	118.7
Q9BQ75	CMSS1	Protein CMSS1	0.017828	0.111366		2	4.9264
Q13573	SNW1	SNW domain-containing protein 1	0.0193114	0.073453		7	10.929
P36956	SREBF1	Sterol regulatory element-binding protein 1	0.0204253	0.0178245		2	3.2662
P04075	ALDOA	Fructose-bisphosphate aldolase A	0.0212898	0.15771		22	323.31
Q02241	KIF23	Kinesin-like protein KIF23	0.0215502	0.044068		4	6.8502
Q06210	GFPT1	Glutamine--fructose-6-phosphate aminotransferase [isomerizing] 1	0.0219793	0.112498		22	323.31
Q9NYF8	BCLAF1	Bcl-2-associated transcription factor 1	0.0220828	0.0603072		11	43.603
O15042	U2SURP	U2 snRNP-associated SURP motif-containing protein	0.022306	0.0812371		9	18.961
Q9H773	DCTPP1	dCTP pyrophosphatase 1	0.0223088	0.0464937		9	20.848
Q9Y2R5	MRPS17	28S ribosomal protein S17, mitochondrial	0.022912	0.0195487		2	9.4944
P69849	NOMO3	Nodal modulator 3	0.0232043	0.178824		25	82.026
Q14789	GOLGB1	Golgin subfamily B member 1	0.0236073	0.0748803		12	28.975
Q15233	NONO	Non-POU domain-containing octamer-binding protein	0.0239563	0.186546		17	323.31
P35222	CTNNB1	Catenin beta-1	0.0242767	0.143529		19	323.31
O00233	PSMD9	26S proteasome non-ATPase regulatory subunit 9	0.0243196	0.107668		6	16.923
Q04637	EIF4G1	Eukaryotic translation initiation factor 4 gamma 1	0.0254369	0.542018		33	323.31
P49189	ALDH9A1	4-trimethylaminobutyraldehyde dehydrogenase	0.0278354	0.100488		10	43.399
Q9P0V3	SH3BP4	SH3 domain-binding protein 4	0.0283227	0.0525447		4	3.2272
Q8NC51	SERBP1	Plasminogen activator inhibitor 1 RNA-binding protein	0.0292311	0.19239		19	323.31
Q15637	SF1	Splicing factor 1	0.0294042	0.220526		11	39.551
Q96PK6	RBM14	RNA-binding protein 14	0.0296288	0.438951		13	104.66
Q99880	HIST1H2BL	Histone H2B type 1-L	0.0305262	0.0333151		2	83.528
Q7KZ85	SUPT6H	Transcription elongation factor SPT6	0.030571	0.171365		19	68.222
Q8WWI1	LMO7	LIM domain only protein 7	0.0309925	0.0859082		20	61.28
P31943	HNRNPH1	Heterogeneous nuclear ribonucleoprotein H	0.0310593	0.278653		12	307.82
P53367	ARFIP1	Arfaptin-1	0.0313005	0.163759		5	15.066
Q9Y5M8	SRPRB	Signal recognition particle receptor subunit beta	0.0314865	0.0805523		11	39.047
P49903	SEPHS1	Selenide, water dikinase 1	0.0316243	0.147632		6	88.527
Q96KP4	CNDP2	Cytosolic non-specific dipeptidase	0.0318856	0.30981		17	48.34
P61221	ABCE1	ATP-binding cassette sub-family E member 1	0.0328393	0.117308		17	323.31
Q9NR56	MBNL1	Muscleblind-like protein 1	0.0331244	0.0109303		2	6.7488
Q16539	MAPK14	Mitogen-activated protein kinase 14	0.0333819	0.135882		3	8.7035
Q9H0U4	RAB1B	Ras-related protein Rab-1B	0.0348978	0.130687		5	82.99
P51648	ALDH3A2	Fatty aldehyde dehydrogenase	0.035326	0.137126		7	36.15
P49916	LIG3	DNA ligase 3	0.0354857	0.157116		2	2.4708
Q9NRX1	PNO1	RNA-binding protein PNO1	0.0355201	0.0230658		2	2.2137
Q8TED1	GPX8	Probable glutathione peroxidase 8	0.0362139	0.151347		3	8.3485
P56537	EIF6	Eukaryotic translation initiation factor 6	0.0365834	0.162483		6	323.31
Q92888	ARHGEF1	Rho guanine nucleotide exchange factor 1	0.0382071	0.187699		9	30.146
P31947	SFN	14-3-3 protein sigma	0.0385442	0.140294		12	323.31
Q93052	LPP	Lipoma-preferred partner	0.0390034	0.218466		14	82.749
P52209	PGD	6-phosphogluconate dehydrogenase, decarboxylating	0.0395517	0.318575		23	323.31
Q9NTZ6	RBM12	RNA-binding protein 12	0.0412087	0.226122		7	19.042
Q9UKS6	PACSIN3	Protein kinase C and casein kinase substrate in neurons protein 3	0.0416355	0.159611		11	32.937
O94906	PRPF6	Pre-mRNA-processing factor 6	0.0416579	0.236496		22	67.61
P33316	DUT	Deoxyuridine 5-triphosphate nucleotidohydrolase, mitochondrial	0.0417552	0.147051		10	97.777
P23246	SFPQ	Splicing factor, proline- and glutamine-rich	0.0417576	0.251474		25	323.31
Q9GZT8	NIF3L1	NIF3-like protein 1	0.0418711	0.283683		3	3.657
O75521	ECI2	Enoyl-CoA delta isomerase 2, mitochondrial	0.0424714	0.238505		7	30.713
Q9UBQ0	VPS29	Vacuolar protein sorting-associated protein 29	0.0427265	0.178793		6	22.728
O15116	LSM1	U6 snRNA-associated Sm-like protein LSm1	0.0427656	0.126133		3	9.7743
Q9NRR4	DROSHA	Ribonuclease 3	0.0427895	0.0384176		2	2.6107
Q13177	PAK2	Serine/threonine-protein kinase PAK 2	0.0456247	0.335703		16	107.21
Q8NDH3	NPEPL1	Probable aminopeptidase NPEPL1	0.046195	0.0743977		3	7.0842
Q969U7	PSMG2	Proteasome assembly chaperone 2	0.0469246	0.183804		5	6.7925
P15880	RPS2	40S ribosomal protein S2	0.0471716	0.352574		11	35.175
P63104	YWHAZ	14-3-3 protein zeta/delta	0.047348	0.922865		14	323.31
Q9UQ80	PA2G4	Proliferation-associated protein 2G4	0.0474272	0.435545		19	150.64
Q05048	CSTF1	Cleavage stimulation factor subunit 1	0.0489011	0.093037		8	44.757
Q13111	CHAF1A	Chromatin assembly factor 1 subunit A	0.0494146	0.227153		6	16.652
P29966	MARCKS	Myristoylated alanine-rich C-kinase substrate	0.0506587	0.157441		11	37.296
P29218	IMPA1	Inositol monophosphatase 1	0.050858	0.155304		5	9.703
P42166	TMPO	Lamina-associated polypeptide 2, isoform alpha	0.0509062	0.371002		13	257.03
Q15907	RAB11B	Ras-related protein Rab-11B	0.0509324	0.334064		1	190.25
P49902	NT5C2	Cytosolic purine 5-nucleotidase	0.0513358	0.176904		7	44.116
Q86XA9	HEATR5A	HEAT repeat-containing protein 5A	0.0513654	0.0574541		7	51.936
O94979	SEC31A	Protein transport protein Sec31A	0.0517716	0.596871		25	83.111
Q13443	ADAM9	Disintegrin and metalloproteinase domain-containing protein 9	0.0519018	0.0759941		3	5.5953
Q8N201	INTS1	Integrator complex subunit 1	0.0525904	0.0936952		6	15.018
P51858	HDGF	Hepatoma-derived growth factor	0.0527806	0.358888		14	125.95
P46736	BRCC3	Lys-63-specific deubiquitinase BRCC36	0.0529137	0.302716		4	156
Q9BVK6	TMED9	Transmembrane emp24 domain-containing protein 9	0.05302	0.145019		5	86.413
Q9UDW1	UQCR10	Cytochrome b-c1 complex subunit 9	0.0531831	0.0274001		2	4.9923
Q9UHB9	SRP68	Signal recognition particle subunit SRP68	0.0534496	0.298797		19	323.31
Q96SB4	SRPK1	SRSF protein kinase 1	0.053453	0.112984		8	19.477
Q9NP97	DYNLRB1	Dynein light chain roadblock-type 1	0.053659	0.404626		5	126.13
P28799	GRN	Granulins	0.0538721	0.128595		2	7.7891
Q5T7N3	KANK4	KN motif and ankyrin repeat domain-containing protein 4	0.0544186	0.127554		6	30.304
P27144	AK4	Adenylate kinase 4, mitochondrial	0.0547094	0.150213		7	22.351
Q14244	MAP7	Ensconsin	0.0548763	0.693587		11	24.251
O75717	WDHD1	WD repeat and HMG-box DNA-binding protein 1	0.0549226	0.0897991		7	16.195
P11171	EPB41	Protein 4.1	0.0563226	0.570514		3	5.5299
P07339	CTSD	Cathepsin D	0.0565023	0.233831		10	56.487
O75569	PRKRA	Interferon-inducible double-stranded RNA-dependent protein kinase activator A	0.0568171	0.137015		5	12.024
Q9BVC6	TMEM109	Transmembrane protein 109	0.0568399	0.234393		2	12.381
O00764	PDXK	Pyridoxal kinase	0.0570498	0.303736		12	98.058
P22392	NME2	Nucleoside diphosphate kinase B	0.0582361	0.245388		5	73.222
P11387	TOP1	DNA topoisomerase 1	0.0583496	0.130524		8	13.657
Q8N543	OGFOD1	Prolyl 3-hydroxylase OGFOD1	0.0583858	0.240517		8	59.617
Q14671	PUM1	Pumilio homolog 1	0.058423	0.499776		10	18.955
Q9Y4W2	LAS1L	Ribosomal biogenesis protein LAS1L	0.0589638	0.267653		6	12.21
Q9H8Y5	ANKZF1	Ankyrin repeat and zinc finger domain-containing protein 1	0.0593791	0.195388		5	5.8488
Q9H7B2	RPF2	Ribosome production factor 2 homolog	0.060101	0.149689		5	7.0762
Q9NR28	DIABLO	Diablo homolog, mitochondrial	0.0605254	0.247383		4	18.78
CON__Q28194	THBS1	Thrombospondin-1	0.0607662	0.166702		3	6.7985
Q9Y6K9	IKBKG	NF-kappa-B essential modulator	0.0607905	0.411717		5	12.633
Q9NZN4	EHD2	EH domain-containing protein 2	0.0612726	0.388189		17	89.586
P68104	EEF1A1	Elongation factor 1-alpha 1	0.0639935	0.867175		14	323.31
P31942	HNRNPH3	Heterogeneous nuclear ribonucleoprotein H3	0.0651188	0.608111		7	73.406
CON__P12763			0.0651278	0.143261		12	268.29
P11802	CDK4	Cyclin-dependent kinase 4	0.0654154	0.270374		7	24.231
Q15276	RABEP1	Rab GTPase-binding effector protein 1	0.0654449	0.157393		3	6.6719
Q92879	CELF1	CUGBP Elav-like family member 1	0.066011	0.545273		8	65.552
Q12802	AKAP13	A-kinase anchor protein 13	0.0661316	0.0423916		4	3.6522
P13489	RNH1	Ribonuclease inhibitor	0.0678043	0.279993		12	323.31
O60925	PFDN1	Prefoldin subunit 1	0.0679865	0.252962		5	36.885
O95340	PAPSS2	Bifunctional 3-phosphoadenosine 5-phosphosulfate synthase 2	0.068748	0.229638		7	16.841
Q92542	NCSTN	Nicastrin	0.0693841	0.447913		4	24.382
P06744	GPI	Glucose-6-phosphate isomerase	0.0694942	0.743707		19	323.31
O60216	RAD21	Double-strand-break repair protein rad21 homolog	0.0695176	0.147309		9	29.917
Q9UJX3	ANAPC7	Anaphase-promoting complex subunit 7	0.0701146	0.15458		11	20.55
O14646	CHD1	Chromodomain-helicase-DNA-binding protein 1	0.070446	0.209613		3	24.957
Q5JVF3	PCID2	PCI domain-containing protein 2	0.071094	0.198674		7	310.45
Q9BZE1	MRPL37	39S ribosomal protein L37, mitochondrial	0.0711555	0.26558		7	12.951
Q9Y676	MRPS18B	28S ribosomal protein S18b, mitochondrial	0.0712838	0.156183		5	10.213
P08243	ASNS	Asparagine synthetase [glutamine-hydrolyzing]	0.0719047	0.650193		14	41.168
O95486	SEC24A	Protein transport protein Sec24A	0.0722027	0.508466		11	34.911
P31150	GDI1	Rab GDP dissociation inhibitor alpha	0.0723495	0.676678		13	115.98
Q6NZ67	MZT2B	Mitotic-spindle organizing protein 2B	0.0731792	0.28202		4	14.41
Q9BZG1	RAB34	Ras-related protein Rab-34	0.0734086	0.1839		2	4.0389
P17342	NPR3	Atrial natriuretic peptide receptor 3	0.074019	0.369839		7	14.384
O94992	HEXIM1	Protein HEXIM1	0.0741453	0.199494		4	10.895
Q15369	TCEB1	Transcription elongation factor B polypeptide 1	0.0741897	0.474754		5	137.11
Q01658	DR1	Protein Dr1	0.07443	0.467729		3	30.718
Q13952	NFYC	Nuclear transcription factor Y subunit gamma	0.0745182	0.13309		2	11.44
P21964	COMT	Catechol O-methyltransferase	0.0752068	0.884646		8	48.22
Q9NUP9	LIN7C	Protein lin-7 homolog C	0.0757618	0.309328		3	16.96
P62316	SNRPD2	Small nuclear ribonucleoprotein Sm D2	0.0758224	0.352444		7	70.309
Q15435	PPP1R7	Protein phosphatase 1 regulatory subunit 7	0.0767245	0.414668		11	80.871
Q09666	AHNAK	Neuroblast differentiation-associated protein AHNAK	0.0771322	1.37917		168	323.31
Q5QJE6	DNTTIP2	Deoxynucleotidyltransferase terminal-interacting protein 2	0.077487	0.712678		5	19.657
P55795	HNRNPH2	Heterogeneous nuclear ribonucleoprotein H2	0.0775046	0.56975		4	37.906
O75792	RNASEH2A	Ribonuclease H2 subunit A	0.078258	0.180722		5	23.364
O43670	ZNF207	BUB3-interacting and GLEBS motif-containing protein ZNF207	0.078804	0.672353		7	17.332
Q9BUP3	HTATIP2	Oxidoreductase HTATIP2	0.0790372	0.669714		6	54.921
Q13492	PICALM	Phosphatidylinositol-binding clathrin assembly protein	0.0791574	0.382326		7	42.896
Q9BTV4	TMEM43	Transmembrane protein 43	0.079618	0.318477		5	9.1951
Q92890	UFD1L	Ubiquitin fusion degradation protein 1 homolog	0.0796719	0.720125		8	54.222
Q9Y3B8	REXO2	Oligoribonuclease, mitochondrial	0.0796909	0.32908		5	29.921
Q9NZ01	TECR	Very-long-chain enoyl-CoA reductase	0.080626	0.282474		7	12.894
Q66PJ3	ARL6IP4	ADP-ribosylation factor-like protein 6-interacting protein 4	0.0815458	0.0938004		2	2.607
Q92783	STAM	Signal transducing adapter molecule 1	0.0820293	0.406137		4	23.949
P49257	LMAN1	Protein ERGIC-53	0.0822353	0.524286		13	111.87
Q96EP5	DAZAP1	DAZ-associated protein 1	0.0824165	0.436629		6	13.807
P28062	PSMB8	Proteasome subunit beta type-8	0.0829425	0.233123		4	10.795
Q9Y3D0	FAM96B	Mitotic spindle-associated MMXD complex subunit MIP18	0.0833263	0.138173		2	5.9482
P30519	HMOX2	Heme oxygenase 2	0.084455	0.399014		6	26.698
Q9Y618	NCOR2	Nuclear receptor corepressor 2	0.0845766	0.049951		3	7.4685
P35241	RDX	Radixin	0.0846543	0.386704		15	91.955
Q9H270	VPS11	Vacuolar protein sorting-associated protein 11 homolog	0.0852242	0.0556225		2	6.4592
Q01130	SRSF2	Serine/arginine-rich splicing factor 2	0.0854611	0.328824		6	53.594
P61326	MAGOH	Protein mago nashi homolog	0.0855513	0.790026		7	22.094
P27694	RPA1	Replication protein A 70 kDa DNA-binding subunit	0.0857067	0.966666		20	93.714
Q9H444	CHMP4B	Charged multivesicular body protein 4b	0.0857186	0.219722		7	80.033
Q02535	ID3	DNA-binding protein inhibitor ID-3	0.0865116	0.351195		4	11.834
Q13509	TUBB3	Tubulin beta-3 chain	0.0866094	0.338051		7	27.85
Q8N335	GPD1L	Glycerol-3-phosphate dehydrogenase 1-like protein	0.086935	0.246563		4	23.812
Q8NFQ8	TOR1AIP2	Torsin-1A-interacting protein 2	0.0876064	0.0644208		3	6.1325
P54577	YARS	Tyrosine--tRNA ligase, cytoplasmic	0.0884962	1.65096		31	323.31
O60271	SPAG9	C-Jun-amino-terminal kinase-interacting protein 4	0.0887465	0.665505		9	20.785
Q9NRW7	VPS45	Vacuolar protein sorting-associated protein 45	0.0890284	0.861459		4	5.8933
P50914	RPL14	60S ribosomal protein L14	0.0904036	0.34071		5	18.177
O15091	KIAA0391	Mitochondrial ribonuclease P protein 3	0.0915871	0.0821633		2	2.5773
P78347	GTF2I	General transcription factor II-I	0.0917015	2.51784		26	323.31
CON__Q9TRI1			0.0931234	0.258545		6	7.3181
P09661	SNRPA1	U2 small nuclear ribonucleoprotein A	0.0934787	0.450317		8	177.96
O15067	PFAS	Phosphoribosylformylglycinamidine synthase	0.0937128	0.73255		37	323.31
P09651	HNRNPA1	Heterogeneous nuclear ribonucleoprotein A1	0.093791	1.64479		19	323.31
P48449	LSS	Lanosterol synthase	0.0939326	0.316237		6	10.386
P62304	SNRPE	Small nuclear ribonucleoprotein E	0.094099	0.473755		2	5.7939
Q6IBS0	TWF2	Twinfilin-2	0.0956244	1.79007		12	121.57
P26038	MSN	Moesin	0.0956755	1.68143		23	323.31
P62879	GNB2	Guanine nucleotide-binding protein G(I)/G(S)/G(T) subunit beta-2	0.0956845	0.310298		5	33.335
P12268	IMPDH2	Inosine-5-monophosphate dehydrogenase 2	0.0959053	0.849651		25	323.31
Q9BX68	HINT2	Histidine triad nucleotide-binding protein 2, mitochondrial	0.0962377	0.251013		4	96.639
Q15631	TSN	Translin	0.0970511	0.647808		9	75.115
Q96AQ6	PBXIP1	Pre-B-cell leukemia transcription factor-interacting protein 1	0.097127	0.215068		3	8.3436
Q9P287	BCCIP	BRCA2 and CDKN1A-interacting protein	0.098321	0.473603		6	20.046
P62258	YWHAE	14-3-3 protein epsilon	0.0984173	1.13297		16	269.18
Q9NTJ5	SACM1L	Phosphatidylinositide phosphatase SAC1	0.0984569	1.08621		4	6.2383
Q8IVT2	MISP	Mitotic interactor and substrate of PLK1	0.0989103	0.409436		13	88.902
P20810	CAST	Calpastatin	0.0990105	1.52184		23	323.31
CON__Q3SX28			0.099267	0.410192		4	29.938
Q7KZF4	SND1	Staphylococcal nuclease domain-containing protein 1	0.0994492	0.999003		37	323.31
P04062	GBA	Glucosylceramidase	0.0997033	0.678109		6	13.86
Q9UPQ0	LIMCH1	LIM and calponin homology domains-containing protein 1	0.0998049	1.22815		29	126.06
Q8IX12	CCAR1	Cell division cycle and apoptosis regulator protein 1	0.100441	0.54176		11	30.763
Q86XP3	DDX42	ATP-dependent RNA helicase DDX42	0.100677	0.498129		16	39.033
P62280	RPS11	40S ribosomal protein S11	0.100955	0.779923		10	19.706
P11940	PABPC1	Polyadenylate-binding protein 1	0.101119	1.36735		14	323.31
Q8IZ73	RPUSD2	RNA pseudouridylate synthase domain-containing protein 2	0.101243	0.376493		2	5.1325
Q9BTE6	AARSD1	Alanyl-tRNA editing protein Aarsd1	0.101354	0.875786		12	22.062
Q9H307	PNN	Pinin	0.101614	0.897939		13	109.3
P78406	RAE1	mRNA export factor	0.101944	0.449166		11	58.696
Q15645	TRIP13	Pachytene checkpoint protein 2 homolog	0.102296	1.09155		15	301.45
Q9NX08	COMMD8	COMM domain-containing protein 8	0.102885	0.538005		3	6.4504
Q9NTJ3	SMC4	Structural maintenance of chromosomes protein 4	0.103486	1.30117		31	141.8
Q9Y3Z3	SAMHD1	Deoxynucleoside triphosphate triphosphohydrolase SAMHD1	0.104051	0.366786		6	12.904
P48681	NES	Nestin	0.104776	0.746893		10	22.878
P01112	HRAS	GTPase HRas	0.104926	0.501174		2	12.994
P62854	RPS26	40S ribosomal protein S26	0.105484	0.252996		5	8.7741
Q8WUY3	PRUNE2	Protein prune homolog 2	0.106239	0.341041		6	22.373
Q92922	SMARCC1	SWI/SNF complex subunit SMARCC1	0.106645	0.905996		5	317.25
Q8IYB3	SRRM1	Serine/arginine repetitive matrix protein 1	0.106658	0.341043		10	63.268
Q2TAY7	SMU1	WD40 repeat-containing protein SMU1	0.107499	0.508458		8	85.252
Q13112	CHAF1B	Chromatin assembly factor 1 subunit B	0.107618	0.568178		2	4.5678
O95379	TNFAIP8	Tumor necrosis factor alpha-induced protein 8	0.107775	0.0429328		3	66.067
O75506	HSBP1	Heat shock factor-binding protein 1	0.109729	0.949373		3	132.38
Q9BWF3	RBM4	RNA-binding protein 4	0.110544	0.821118		12	44.777
Q9H0D6	XRN2	5-3 exoribonuclease 2	0.110578	0.232793		7	12.74
Q9NVS9	PNPO	Pyridoxine-5-phosphate oxidase	0.111052	0.439635		5	16.233
Q8WX93	PALLD	Palladin	0.111616	1.27405		26	176.2
Q9UHB6	LIMA1	LIM domain and actin-binding protein 1	0.111756	0.531025		7	17.601
Q8N6R0	METTL13	Methyltransferase-like protein 13	0.112145	0.600434		4	11.844
Q13610	PWP1	Periodic tryptophan protein 1 homolog	0.112146	0.573801		6	13.468
Q9NQW7	XPNPEP1	Xaa-Pro aminopeptidase 1	0.112257	1.1679		8	20.093
Q6NZI2	PTRF	Polymerase I and transcript release factor	0.113307	0.821341		8	104.83
O60256	PRPSAP2	Phosphoribosyl pyrophosphate synthase-associated protein 2	0.113489	0.404909		6	37.725
O75431	MTX2	Metaxin-2	0.113931	0.681889		7	60.759
Q9UKV3	ACIN1	Apoptotic chromatin condensation inducer in the nucleus	0.114514	1.05407		17	76.032
Q99471	PFDN5	Prefoldin subunit 5	0.114659	1.39992		5	142.21
Q9UBQ7	GRHPR	Glyoxylate reductase/hydroxypyruvate reductase	0.114679	0.468484		11	162.99
Q5R3I4	TTC38	Tetratricopeptide repeat protein 38	0.114762	0.497419		5	11.71
P67809	YBX1	Nuclease-sensitive element-binding protein 1	0.115211	0.96057		11	97.262
Q9P289	STK26	Serine/threonine-protein kinase 26	0.115463	0.486449		4	46.915
O15027	SEC16A	Protein transport protein Sec16A	0.115565	1.04766		14	29.121
O75940	SMNDC1	Survival of motor neuron-related-splicing factor 30	0.115804	0.542342		2	5.7333
Q00341	HDLBP	Vigilin	0.116435	1.15338		35	323.31
Q99962	SH3GL2	Endophilin-A1	0.117103	1.06733		6	24.486
P00966	ASS1	Argininosuccinate synthase	0.117134	0.837181		18	323.31
O43684	BUB3	Mitotic checkpoint protein BUB3	0.117463	0.380785		11	136.33
Q9UBR2	CTSZ	Cathepsin Z	0.117638	0.559112		5	20.172
P68363	TUBA1B	Tubulin alpha-1B chain	0.117854	1.0999		0	323.31
Q6Y7W6	GIGYF2	PERQ amino acid-rich with GYF domain-containing protein 2	0.118117	0.931427		10	62.709
Q9BVC4	MLST8	Target of rapamycin complex subunit LST8	0.118545	0.129606		3	5.0773
P20839	IMPDH1	Inosine-5-monophosphate dehydrogenase 1	0.118556	0.780008		8	31.127
P17844	DDX5	Probable ATP-dependent RNA helicase DDX5	0.118781	1.75302		22	323.31
Q05D32	CTDSPL2	CTD small phosphatase-like protein 2	0.118794	0.112008		3	8.0989
Q9Y383	LUC7L2	Putative RNA-binding protein Luc7-like 2	0.119271	0.698969		7	59.176
Q9UKF6	CPSF3	Cleavage and polyadenylation specificity factor subunit 3	0.11972	0.740108		3	5.842
O95071	UBR5	E3 ubiquitin-protein ligase UBR5	0.120325	0.285317		4	9.1257
Q96AE4	FUBP1	Far upstream element-binding protein 1	0.120689	1.36876		18	71.386
Q9Y605	MRFAP1	MORF4 family-associated protein 1	0.120843	0.488759		3	37.284
Q5JSH3	WDR44	WD repeat-containing protein 44	0.120905	0.510486		9	17.119
P04083	ANXA1	Annexin A1	0.12108	0.785812		20	320.22
Q92995	USP13	Ubiquitin carboxyl-terminal hydrolase 13	0.121248	0.51685		3	7.0357
P40227	CCT6A	T-complex protein 1 subunit zeta	0.121409	0.870501		18	323.31
P40938	RFC3	Replication factor C subunit 3	0.121715	0.467923		9	17.615
Q14376	GALE	UDP-glucose 4-epimerase	0.122057	0.359679		5	14.359
Q6PIU2	NCEH1	Neutral cholesterol ester hydrolase 1	0.122395	0.470759		5	27.072
O00178	GTPBP1	GTP-binding protein 1	0.123271	0.548888		4	9.1157
Q16719	KYNU	Kynureninase	0.123399	0.699871		14	84.996
O43516	WIPF1	WAS/WASL-interacting protein family member 1	0.1235	0.61214		2	10.582
P23588	EIF4B	Eukaryotic translation initiation factor 4B	0.1236	1.69063		16	323.31
Q6RFH5	WDR74	WD repeat-containing protein 74	0.124465	1.04015		8	16.103
Q7Z4Q2	HEATR3	HEAT repeat-containing protein 3	0.124586	0.593465		5	7.6086
Q16401	PSMD5	26S proteasome non-ATPase regulatory subunit 5	0.124754	0.942562		20	212.92
Q63ZY3	KANK2	KN motif and ankyrin repeat domain-containing protein 2	0.124894	0.530939		6	12.874
P15927	RPA2	Replication protein A 32 kDa subunit	0.124904	0.776706		6	70.05
Q15024	EXOSC7	Exosome complex component RRP42	0.125188	0.330791		5	9.2358
P08240	SRPR	Signal recognition particle receptor subunit alpha	0.125238	0.522349		10	14.18
Q9GZS3	WDR61	WD repeat-containing protein 61	0.126495	0.523052		7	49.616
Q9GZY8	MFF	Mitochondrial fission factor	0.126565	0.409026		3	8.7235
Q92600	RQCD1	Cell differentiation protein RCD1 homolog	0.126601	0.727927		2	2.7925
Q01581	HMGCS1	Hydroxymethylglutaryl-CoA synthase, cytoplasmic	0.126732	0.979756		7	20.773
Q7Z2W4	ZC3HAV1	Zinc finger CCCH-type antiviral protein 1	0.126978	0.795918		21	229.64
Q8WUM0	NUP133	Nuclear pore complex protein Nup133	0.127245	0.670779		19	92.631
Q9NRG0	CHRAC1	Chromatin accessibility complex protein 1	0.128061	0.0524247		2	3.6261
Q9UH65	SWAP70	Switch-associated protein 70	0.128712	0.32899		8	36.786
P82675	MRPS5	28S ribosomal protein S5, mitochondrial	0.12972	0.39972		3	1.8892
Q8N0X7	SPG20	Spartin	0.129803	0.99035		14	72.78
P16615	ATP2A2	Sarcoplasmic/endoplasmic reticulum calcium ATPase 2	0.129849	0.899393		13	62.911
Q92900	UPF1	Regulator of nonsense transcripts 1	0.130523	1.19923		24	85.941
P0DMV9	HSPA1B	Heat shock 70 kDa protein 1B	0.130997	2.13353		15	323.31
Q9NYU1	UGGT2	UDP-glucose:glycoprotein glucosyltransferase 2	0.131871	0.0897074		2	7.5167
Q99729	HNRNPAB	Heterogeneous nuclear ribonucleoprotein A/B	0.132427	0.85434		7	84.949
Q14152	EIF3A	Eukaryotic translation initiation factor 3 subunit A	0.132668	2.61168		49	187.84
O75477	ERLIN1	Erlin-1	0.132917	0.497947		7	59.348
Q86VM9	ZC3H18	Zinc finger CCCH domain-containing protein 18	0.133478	0.265889		2	3.9532
Q9Y6W5	WASF2	Wiskott-Aldrich syndrome protein family member 2	0.134387	0.0531612		3	9.3178
Q14232	EIF2B1	Translation initiation factor eIF-2B subunit alpha	0.13449	0.496216		7	32.504
Q05682	CALD1	Caldesmon	0.134921	1.44426		17	84.234
Q5RKV6	EXOSC6	Exosome complex component MTR3	0.134966	0.127625		2	86.707
O60716	CTNND1	Catenin delta-1	0.135129	1.87641		21	118.57
P38919	EIF4A3	Eukaryotic initiation factor 4A-III	0.135222	0.956982		17	98.883
Q9NVJ2	ARL8B	ADP-ribosylation factor-like protein 8B	0.135851	1.00634		3	6.1168
CON__P15636			0.1362	0.390945		12	323.31
P22102	GART	Trifunctional purine biosynthetic protein adenosine-3	0.136385	2.15595		27	297.8
P27816	MAP4	Microtubule-associated protein 4	0.136532	2.12713		29	323.31
O95602	POLR1A	DNA-directed RNA polymerase I subunit RPA1	0.136849	0.593029		10	16.103
Q99961	SH3GL1	Endophilin-A2	0.137322	1.12386		8	94.534
P28072	PSMB6	Proteasome subunit beta type-6	0.137538	0.44294		5	244.02
P33897	ABCD1	ATP-binding cassette sub-family D member 1	0.137595	0.408736		5	8.8639
P12074	COX6A1	Cytochrome c oxidase subunit 6A1, mitochondrial	0.137781	0.27932		2	8.6344
Q9H9T3	ELP3	Elongator complex protein 3	0.137984	0.474319		5	6.9154
O75794	CDC123	Cell division cycle protein 123 homolog	0.138125	0.753736		3	11.36
O75179	ANKRD17	Ankyrin repeat domain-containing protein 17	0.138301	0.687206		5	11.344
P51114	FXR1	Fragile X mental retardation syndrome-related protein 1	0.138504	1.38018		12	48.254
P38159	RBMX	RNA-binding motif protein, X chromosome	0.138628	0.557977		5	56.114
Q8WUF5	PPP1R13L	RelA-associated inhibitor	0.138911	0.776779		5	11.559
P27348	YWHAQ	14-3-3 protein theta	0.139408	1.62003		11	124.97
O43252	PAPSS1	Bifunctional 3-phosphoadenosine 5-phosphosulfate synthase 1	0.139474	1.91522		10	16.384
Q9Y263	PLAA	Phospholipase A-2-activating protein	0.139915	1.14275		17	93.603
P55735	SEC13	Protein SEC13 homolog	0.140501	1.54326		15	94.214
Q9UBB4	ATXN10	Ataxin-10	0.142696	2.60044		18	237.86
P78371	CCT2	T-complex protein 1 subunit beta	0.142829	2.17109		30	323.31
Q9UNS2	COPS3	COP9 signalosome complex subunit 3	0.14285	1.00231		11	164.47
Q9UKK9	NUDT5	ADP-sugar pyrophosphatase	0.14335	1.66403		10	128.21
Q96I24	FUBP3	Far upstream element-binding protein 3	0.145369	2.09364		15	97.965
O75494	SRSF10	Serine/arginine-rich splicing factor 10	0.146021	0.373073		5	13.211
O75822	EIF3J	Eukaryotic translation initiation factor 3 subunit J	0.146201	1.34379		11	72.123
P15531	NME1	Nucleoside diphosphate kinase A	0.146265	0.309707		5	76.312
Q13485	SMAD4	Mothers against decapentaplegic homolog 4	0.146702	0.782851		3	29.767
Q9C0C9	UBE2O	E2/E3 hybrid ubiquitin-protein ligase UBE2O	0.146796	0.81961		10	12.75
A6NDG6	PGP	Phosphoglycolate phosphatase	0.146878	0.979504		7	140.82
Q9P2B2	PTGFRN	Prostaglandin F2 receptor negative regulator	0.147142	0.470627		8	11.258
P47985	UQCRFS1	Cytochrome b-c1 complex subunit Rieske, mitochondrial	0.147442	0.541686		4	14.739
Q96F07	CYFIP2	Cytoplasmic FMR1-interacting protein 2	0.147581	1.17696		10	80.984
P51149	RAB7A	Ras-related protein Rab-7a	0.147939	1.09555		12	62.243
Q9BYT8	NLN	Neurolysin, mitochondrial	0.148836	0.962393		11	29.559
Q8N766	EMC1	ER membrane protein complex subunit 1	0.149145	0.796847		15	139.22
O00560	SDCBP	Syntenin-1	0.149378	0.785756		6	323.31
P00338	LDHA	L-lactate dehydrogenase A chain	0.149453	1.74952		20	323.31
P04406	GAPDH	Glyceraldehyde-3-phosphate dehydrogenase	0.149633	1.05344		23	323.31
Q5RI15	COX20	Cytochrome c oxidase protein 20 homolog	0.150401	0.771023		2	41.047
P07602	PSAP	Prosaposin	0.150496	0.684811		14	232.3
Q86U86	PBRM1	Protein polybromo-1	0.150622	1.29538		4	5.926
Q9Y2H1	STK38L	Serine/threonine-protein kinase 38-like	0.151124	0.123564		2	3.758
Q96B54	ZNF428	Zinc finger protein 428	0.151383	0.225096		2	7.0334
Q96C36	PYCR2	Pyrroline-5-carboxylate reductase 2	0.152181	0.248312		5	33.14
P05556	ITGB1	Integrin beta-1	0.153106	1.74857		20	244.16
Q9UJW0	DCTN4	Dynactin subunit 4	0.153376	0.492549		5	16.52
Q15019	2002-09-01	Septin-2	0.154159	1.0494		12	189.77
P42695	NCAPD3	Condensin-2 complex subunit D3	0.154249	0.451274		4	9.0426
Q5JRX3	PITRM1	Presequence protease, mitochondrial	0.155655	1.02414		14	28.625
O75915	ARL6IP5	PRA1 family protein 3	0.155968	0.781721		5	94.422
Q7Z3C6	ATG9A	Autophagy-related protein 9A	0.156125	0.609008		5	20.376
P61026	RAB10	Ras-related protein Rab-10	0.156874	0.922825		5	21.088
P54727	RAD23B	UV excision repair protein RAD23 homolog B	0.157001	2.60943		10	290.72
P43490	NAMPT	Nicotinamide phosphoribosyltransferase	0.157332	1.38837		11	316.81
O00505	KPNA3	Importin subunit alpha-4	0.157525	1.24575		7	22.047
Q9BXS5	AP1M1	AP-1 complex subunit mu-1	0.15792	0.971507		6	23.389
Q8WVC0	LEO1	RNA polymerase-associated protein LEO1	0.158408	0.712795		5	7.6184
Q06203	PPAT	Amidophosphoribosyltransferase	0.158605	1.89004		9	35.761
Q8IY67	RAVER1	Ribonucleoprotein PTB-binding 1	0.159052	1.49555		10	60.046
P30838	ALDH3A1	Aldehyde dehydrogenase, dimeric NADP-preferring	0.159368	0.829112		7	43.569
P25205	MCM3	DNA replication licensing factor MCM3	0.159562	2.0806		29	276.48
Q8N3V7	SYNPO	Synaptopodin	0.159688	0.422809		5	9.4365
O95347	SMC2	Structural maintenance of chromosomes protein 2	0.159975	0.737995		21	88.081
P54920	NAPA	Alpha-soluble NSF attachment protein	0.159991	2.79046		11	106.7
O43920	NDUFS5	NADH dehydrogenase [ubiquinone] iron-sulfur protein 5	0.160002	0.245963		5	11.23
O96008	TOMM40	Mitochondrial import receptor subunit TOM40 homolog	0.16013	1.79778		7	120.62
P21399	ACO1	Cytoplasmic aconitate hydratase	0.160139	1.68268		21	98.778
P20073	ANXA7	Annexin A7	0.160238	0.693804		4	20.108
Q9BXV9	C14orf142	Uncharacterized protein C14orf142	0.160525	1.60623		2	8.7244
P78527	PRKDC	DNA-dependent protein kinase catalytic subunit	0.161425	0.803555		151	323.31
Q96KA5	CLPTM1L	Cleft lip and palate transmembrane protein 1-like protein	0.161722	1.2096		5	13.194
O75152	ZC3H11A	Zinc finger CCCH domain-containing protein 11A	0.161855	0.578487		2	3.0693
Q99832	CCT7	T-complex protein 1 subunit eta	0.162087	2.15765		25	323.31
P46821	MAP1B	Microtubule-associated protein 1B	0.162482	1.81072		20	119.87
O00115	DNASE2	Deoxyribonuclease-2-alpha	0.162574	0.120281		3	7.0088
P51659	HSD17B4	Peroxisomal multifunctional enzyme type 2	0.162611	0.80804		21	138.57
P31483	TIA1	Nucleolysin TIA-1 isoform p40	0.162717	0.441634		4	70.188
Q96DH6	MSI2	RNA-binding protein Musashi homolog 2	0.162827	0.720135		6	105.42
Q9H6Y2	WDR55	WD repeat-containing protein 55	0.163769	0.374795		2	3.6737
Q9BUL8	PDCD10	Programmed cell death protein 10	0.164006	0.620579		5	9.3245
Q13155	AIMP2	Aminoacyl tRNA synthase complex-interacting multifunctional protein 2	0.164403	1.4263		8	274.16
P46926	GNPDA1	Glucosamine-6-phosphate isomerase 1	0.164412	0.685772		5	37.419
Q96T37	RBM15	Putative RNA-binding protein 15	0.164943	1.37381		4	5.7192
P49585	PCYT1A	Choline-phosphate cytidylyltransferase A	0.16526	0.775707		2	6.9392
Q9BXB4	OSBPL11	Oxysterol-binding protein-related protein 11	0.165431	0.25035		2	6.5018
O75400	PRPF40A	Pre-mRNA-processing factor 40 homolog A	0.165493	1.42599		8	16.202
Q9Y305	ACOT9	Acyl-coenzyme A thioesterase 9, mitochondrial	0.165803	1.14257		10	21.88
Q01628	IFITM3	Interferon-induced transmembrane protein 3	0.165946	0.865825		3	22.13
O95295	SNAPIN	SNARE-associated protein Snapin	0.166304	0.733649		2	16.422
O60287	URB1	Nucleolar pre-ribosomal-associated protein 1	0.167034	1.2779		11	36.152
Q9NPE3	NOP10	H/ACA ribonucleoprotein complex subunit 3	0.167107	0.87745		4	15.681
P52597	HNRNPF	Heterogeneous nuclear ribonucleoprotein F	0.16724	1.18687		11	323.31
P04179	SOD2	Superoxide dismutase [Mn], mitochondrial	0.167304	0.0630952		7	81.192
Q8N9T8	KRI1	Protein KRI1 homolog	0.167393	0.093506		2	2.9764
P46782	RPS5	40S ribosomal protein S5	0.168433	0.630298		13	219.89
Q9Y2S0	POLR1D	DNA-directed RNA polymerases I and III subunit RPAC2	0.16879	0.720722		5	40.471
Q96ER9	CCDC51	Coiled-coil domain-containing protein 51	0.169051	0.985705		6	12.621
O60885	BRD4	Bromodomain-containing protein 4	0.169269	0.503795		4	5.8426
Q9UKD2	MRTO4	mRNA turnover protein 4 homolog	0.170562	1.76002		8	47.483
Q9NX20	MRPL16	39S ribosomal protein L16, mitochondrial	0.170978	0.811397		2	5.126
Q9NY33	DPP3	Dipeptidyl peptidase 3	0.171143	1.06156		7	60.798
Q9H4A3	WNK1	Serine/threonine-protein kinase WNK1	0.171187	1.58343		6	12.142
P31948	STIP1	Stress-induced-phosphoprotein 1	0.17164	4.05143		27	247.89
Q53EL6	PDCD4	Programmed cell death protein 4	0.171822	2.19113		14	47.025
Q8TBC4	UBA3	NEDD8-activating enzyme E1 catalytic subunit	0.172389	1.62099		5	11.644
P13639	EEF2	Elongation factor 2	0.17266	2.24901		49	323.31
P05198	EIF2S1	Eukaryotic translation initiation factor 2 subunit 1	0.172714	3.07679		18	75.152
Q9Y3B4	SF3B6	Splicing factor 3B subunit 6	0.174545	1.40027		2	8.9241
Q8NFH3	NUP43	Nucleoporin Nup43	0.174711	1.08213		4	22.878
O15121	DEGS1	Sphingolipid delta(4)-desaturase DES1	0.175271	0.855756		3	14.351
Q13148	TARDBP	TAR DNA-binding protein 43	0.175585	0.961944		9	180.84
Q96CS3	FAF2	FAS-associated factor 2	0.176015	1.34498		8	113.25
Q9H7D7	WDR26	WD repeat-containing protein 26	0.176062	2.25163		2	3.988
Q9Y450	HBS1L	HBS1-like protein	0.176145	1.10887		12	21.331
Q969S3	ZNF622	Zinc finger protein 622	0.176516	2.86091		4	38.478
Q9BRT9	GINS4	DNA replication complex GINS protein SLD5	0.177213	1.16111		3	13.269
Q16773	CCBL1	Kynurenine--oxoglutarate transaminase 1	0.17727	0.160755		4	11.032
P43246	MSH2	DNA mismatch repair protein Msh2	0.177294	1.35105		15	51.047
Q13561	DCTN2	Dynactin subunit 2	0.177557	1.62104		15	167.06
Q16643	DBN1	Drebrin	0.17759	0.875006		11	42.528
Q15070	OXA1L	Mitochondrial inner membrane protein OXA1L	0.177819	0.76133		3	7.4903
P04843	RPN1	Dolichyl-diphosphooligosaccharide--protein glycosyltransferase subunit 1	0.177905	1.25966		24	323.31
O15143	ARPC1B	Actin-related protein 2/3 complex subunit 1B	0.177959	1.16775		10	140.25
P53701	HCCS	Cytochrome c-type heme lyase	0.178033	0.290799		8	19.823
Q07960	ARHGAP1	Rho GTPase-activating protein 1	0.178091	1.94199		11	87.268
P61106	RAB14	Ras-related protein Rab-14	0.178134	1.15933		11	63.898
Q9H6F5	CCDC86	Coiled-coil domain-containing protein 86	0.178221	1.17087		7	8.4586
P40855	PEX19	Peroxisomal biogenesis factor 19	0.17829	0.383342		5	28.561
P17174	GOT1	Aspartate aminotransferase, cytoplasmic	0.178421	1.94482		14	323.31
P53634	CTSC	Dipeptidyl peptidase 1	0.179048	0.69445		12	56.094
O60763	USO1	General vesicular transport factor p115	0.179578	1.28171		18	170.66
Q5TFE4	NT5DC1	5-nucleotidase domain-containing protein 1	0.179602	0.589461		7	59.801
P22059	OSBP	Oxysterol-binding protein 1	0.179607	2.20535		9	16.726
Q9P253	VPS18	Vacuolar protein sorting-associated protein 18 homolog	0.180053	0.691347		4	7.7255
Q9Y3D9	MRPS23	28S ribosomal protein S23, mitochondrial	0.180265	0.463454		6	10.802
Q9H4G0	EPB41L1	Band 4.1-like protein 1	0.180371	0.547382		5	9.058
Q9NYL9	TMOD3	Tropomodulin-3	0.180511	1.43552		14	219.76
P50851	LRBA	Lipopolysaccharide-responsive and beige-like anchor protein	0.180531	1.0822		10	14.734
Q9NR50	EIF2B3	Translation initiation factor eIF-2B subunit gamma	0.180612	0.604786		11	36.012
Q9NRN7	AASDHPPT	L-aminoadipate-semialdehyde dehydrogenase-phosphopantetheinyl transferase	0.181699	0.571323		3	5.1037
P57740	NUP107	Nuclear pore complex protein Nup107	0.182012	1.59269		9	37.317
O60518	RANBP6	Ran-binding protein 6	0.182387	0.711734		6	49.26
O00267	SUPT5H	Transcription elongation factor SPT5	0.182798	1.22757		10	33.246
Q9UBU8	MORF4L1	Mortality factor 4-like protein 1	0.182895	0.582279		4	8.5709
P49959	MRE11A	Double-strand break repair protein MRE11A	0.18293	1.03624		10	11.932
P02545	LMNA	Prelamin-A/C	0.182969	1.97984		49	323.31
P51571	SSR4	Translocon-associated protein subunit delta	0.183135	1.14004		6	111.41
P10909	CLU	Clusterin	0.183335	1.98489		7	59.339
P51991	HNRNPA3	Heterogeneous nuclear ribonucleoprotein A3	0.183604	1.55141		13	294.76
Q9H7N4	SCAF1	Splicing factor, arginine/serine-rich 19	0.183911	0.501606		3	4.4576
O15372	EIF3H	Eukaryotic translation initiation factor 3 subunit H	0.184096	1.18812		9	92.248
Q96EN8	MOCOS	Molybdenum cofactor sulfurase	0.184122	0.920327		7	44.037
Q01085	TIAL1	Nucleolysin TIAR	0.184136	1.33743		9	94.219
O43396	TXNL1	Thioredoxin-like protein 1	0.184456	1.88749		13	143.1
Q9HDC9	APMAP	Adipocyte plasma membrane-associated protein	0.184863	1.11818		8	17.76
O00139	KIF2A	Kinesin-like protein KIF2A	0.184977	1.21486		5	26.661
P33176	KIF5B	Kinesin-1 heavy chain	0.185858	1.24826		18	256.1
Q9UKX7	NUP50	Nuclear pore complex protein Nup50	0.185934	0.348553		8	39.951
P62910	RPL32	60S ribosomal protein L32	0.18643	1.5139		7	22.199
O00425	IGF2BP3	Insulin-like growth factor 2 mRNA-binding protein 3	0.186586	1.57693		12	85.373
P80723	BASP1	Brain acid soluble protein 1	0.186847	1.11734		15	81.699
Q15392	DHCR24	Delta(24)-sterol reductase	0.186948	0.899406		7	71.093
Q13435	SF3B2	Splicing factor 3B subunit 2	0.188226	2.15973		27	160.33
O95573	ACSL3	Long-chain-fatty-acid--CoA ligase 3	0.189359	1.48609		21	297.77
Q9H488	POFUT1	GDP-fucose protein O-fucosyltransferase 1	0.18941	1.27495		8	41.521
Q8NI27	THOC2	THO complex subunit 2	0.18957	1.16318		8	12.766
Q9UBI6	GNG12	Guanine nucleotide-binding protein G(I)/G(S)/G(O) subunit gamma-12	0.190532	1.27043		3	5.8772
Q7Z7H5	TMED4	Transmembrane emp24 domain-containing protein 4	0.190594	1.24181		5	17.8
Q9UJX2	CDC23	Cell division cycle protein 23 homolog	0.190644	0.535951		6	14.095
Q9BXJ9	NAA15	N-alpha-acetyltransferase 15, NatA auxiliary subunit	0.190718	1.33742		18	200.19
Q15836	VAMP3	Vesicle-associated membrane protein 3	0.190757	1.07004		4	38.373
Q14331	FRG1	Protein FRG1	0.191152	0.936851		3	12.535
P43686	PSMC4	26S protease regulatory subunit 6B	0.191235	1.63863		23	239.22
Q02790	FKBP4	Peptidyl-prolyl cis-trans isomerase FKBP4	0.1913	3.29378		20	232.36
P23743	DGKA	Diacylglycerol kinase alpha	0.191564	1.08417		6	9.0257
Q92597	NDRG1	Protein NDRG1	0.191876	1.35084		8	20.451
Q969X5	ERGIC1	Endoplasmic reticulum-Golgi intermediate compartment protein 1	0.191973	1.31704		11	254.56
P12277	CKB	Creatine kinase B-type	0.192031	1.47329		20	323.31
Q69YN4	KIAA1429	Protein virilizer homolog	0.192051	1.29739		6	17.917
Q6P1L8	MRPL14	39S ribosomal protein L14, mitochondrial	0.19214	1.65933		3	5.8924
P00492	HPRT1	Hypoxanthine-guanine phosphoribosyltransferase	0.19232	2.43376		11	296.11
Q9BSH4	TACO1	Translational activator of cytochrome c oxidase 1	0.192534	0.474659		3	18.254
O43237	DYNC1LI2	Cytoplasmic dynein 1 light intermediate chain 2	0.192661	1.60078		6	170.71
P13995	MTHFD2	Bifunctional methylenetetrahydrofolate dehydrogenase/cyclohydrolase, mitochondrial	0.192669	0.829807		7	87.289
O95777	LSM8	U6 snRNA-associated Sm-like protein LSm8	0.192699	0.702712		4	19.703
P25490	YY1	Transcriptional repressor protein YY1	0.193041	0.221139		3	4.1779
Q9UQE7	SMC3	Structural maintenance of chromosomes protein 3	0.193646	2.43889		24	99.792
P16435	POR	NADPH--cytochrome P450 reductase	0.193696	0.754679		9	19.188
Q9NVV4	MTPAP	Poly(A) RNA polymerase, mitochondrial	0.193775	1.23315		2	14.743
Q12792	TWF1	Twinfilin-1	0.193816	1.53549		6	48.37
O75962	TRIO	Triple functional domain protein	0.194559	1.30723		4	7.5057
Q5T1M5	FKBP15	FK506-binding protein 15	0.194823	0.804804		5	5.7727
Q9UPU5	USP24	Ubiquitin carboxyl-terminal hydrolase 24	0.194931	0.804057		6	8.5317
Q6P2E9	EDC4	Enhancer of mRNA-decapping protein 4	0.195226	1.54067		11	44.602
Q969G5	PRKCDBP	Protein kinase C delta-binding protein	0.195782	0.837048		5	17.195
O60664	PLIN3	Perilipin-3	0.196213	1.9485		15	146.69
Q9BQ67	GRWD1	Glutamate-rich WD repeat-containing protein 1	0.196317	1.04317		10	24.718
Q96G03	PGM2	Phosphoglucomutase-2	0.196324	1.75812		7	20.387
Q9NY27	PPP4R2	Serine/threonine-protein phosphatase 4 regulatory subunit 2	0.198585	0.751528		4	28.576
Q9NYB0	TERF2IP	Telomeric repeat-binding factor 2-interacting protein 1	0.199044	1.44811		4	11.162
Q15758	SLC1A5	Neutral amino acid transporter B(0)	0.199085	1.6539		5	49.899
Q8NFH5	NUP35	Nucleoporin NUP53	0.199262	2.05043		6	36.391
P29401	TKT	Transketolase	0.199313	1.9361		36	323.31
O43719	HTATSF1	HIV Tat-specific factor 1	0.199663	1.17031		7	11.471
P10155	TROVE2	60 kDa SS-A/Ro ribonucleoprotein	0.199719	1.09868		12	42.489
P11908	PRPS2	Ribose-phosphate pyrophosphokinase 2	0.200262	1.26643		2	4.8901
O43747	AP1G1	AP-1 complex subunit gamma-1	0.200345	2.11947		11	44.696
P27824	CANX	Calnexin	0.20047	2.4915		22	323.31
Q13247	SRSF6	Serine/arginine-rich splicing factor 6	0.200521	0.956694		4	23.799
Q9UBD5	ORC3	Origin recognition complex subunit 3	0.200617	1.33165		3	5.8614
P45973	CBX5	Chromobox protein homolog 5	0.20064	1.3337		7	99.462
Q9UHL4	DPP7	Dipeptidyl peptidase 2	0.201049	1.92196		13	248.52
P68133	ACTA1	Actin, alpha skeletal muscle	0.201059	2.18641		0	135.57
A5YKK6	CNOT1	CCR4-NOT transcription complex subunit 1	0.201208	1.0489		19	44.095
P14866	HNRNPL	Heterogeneous nuclear ribonucleoprotein L	0.20127	2.84058		17	323.31
O60502	MGEA5	Protein O-GlcNAcase	0.201288	0.958366		7	104.24
Q92945	KHSRP	Far upstream element-binding protein 2	0.201404	2.10021		19	116.72
Q9UBK8	MTRR	Methionine synthase reductase	0.201534	1.03088		7	25.594
O95292	VAPB	Vesicle-associated membrane protein-associated protein B/C	0.2016	1.08758		6	44.022
Q9NVH1	DNAJC11	DnaJ homolog subfamily C member 11	0.202476	1.32088		5	80.13
Q92541	RTF1	RNA polymerase-associated protein RTF1 homolog	0.202743	0.869821		6	9.4083
O76071	CIAO1	Probable cytosolic iron-sulfur protein assembly protein CIAO1	0.202932	1.09119		8	20.859
P18206	VCL	Vinculin	0.202947	2.71861		55	323.31
Q16630	CPSF6	Cleavage and polyadenylation specificity factor subunit 6	0.202975	1.93233		7	129.66
O75027	ABCB7	ATP-binding cassette sub-family B member 7, mitochondrial	0.203428	0.590836		4	5.8995
P62424	RPL7A	60S ribosomal protein L7a	0.203508	1.76408		12	147.38
P20340	RAB6A	Ras-related protein Rab-6A	0.203549	1.07888		6	16.122
P29144	TPP2	Tripeptidyl-peptidase 2	0.203662	2.42956		25	141.58
Q92621	NUP205	Nuclear pore complex protein Nup205	0.204452	0.859081		28	199.04
Q9UBQ5	EIF3K	Eukaryotic translation initiation factor 3 subunit K	0.205232	1.74376		6	33.501
P30626	SRI	Sorcin	0.205236	0.946344		12	181.27
Q04726	TLE3	Transducin-like enhancer protein 3	0.205292	1.41332		4	10.37
O60828	PQBP1	Polyglutamine-binding protein 1	0.205389	1.51643		3	23.587
O94829	IPO13	Importin-13	0.206017	0.307689		2	21.179
Q00839	HNRNPU	Heterogeneous nuclear ribonucleoprotein U	0.206269	2.66491		28	323.31
Q7LBC6	KDM3B	Lysine-specific demethylase 3B	0.206288	0.568359		3	7.5112
P14618	PKM	Pyruvate kinase PKM	0.206306	2.54944		36	323.31
Q13416	ORC2	Origin recognition complex subunit 2	0.206344	1.50781		4	6.6822
Q5VSL9	STRIP1	Striatin-interacting protein 1	0.206388	0.230045		3	1.932
Q00796	SORD	Sorbitol dehydrogenase	0.20646	1.5091		12	134.04
Q13637	RAB32	Ras-related protein Rab-32	0.207298	2.25901		3	7.0321
P11413	G6PD	Glucose-6-phosphate 1-dehydrogenase	0.207735	1.87339		33	250.4
P07437	TUBB	Tubulin beta chain	0.207892	1.46514		5	54.147
P06753	TPM3	Tropomyosin alpha-3 chain	0.208172	0.515003		4	10.539
P43121	MCAM	Cell surface glycoprotein MUC18	0.20925	2.60109		17	124.31
Q9NP74	PALMD	Palmdelphin	0.210773	1.48581		7	39.798
Q02952	AKAP12	A-kinase anchor protein 12	0.211072	1.42922		31	157.59
Q15274	QPRT	Nicotinate-nucleotide pyrophosphorylase [carboxylating]	0.211948	0.749598		4	47.418
Q9HAB8	PPCS	Phosphopantothenate--cysteine ligase	0.212065	1.79065		5	13.569
Q12765	SCRN1	Secernin-1	0.212415	2.49534		4	7.2598
Q96GK7	FAHD2A	Fumarylacetoacetate hydrolase domain-containing protein 2A	0.212731	0.177456		2	7.0929
Q9Y2W1	THRAP3	Thyroid hormone receptor-associated protein 3	0.212843	1.24494		13	120.31
Q99536	VAT1	Synaptic vesicle membrane protein VAT-1 homolog	0.212851	2.09167		8	61.783
P31949	S100A11	Protein S100-A11	0.213375	1.04325		7	182.25
P84090	ERH	Enhancer of rudimentary homolog	0.213534	0.705216		4	179.36
Q6PKG0	LARP1	La-related protein 1	0.213838	1.66663		19	234.97
O60341	KDM1A	Lysine-specific histone demethylase 1A	0.2142	0.328313		5	7.6017
P82970	HMGN5	High mobility group nucleosome-binding domain-containing protein 5	0.214627	2.03266		2	4.763
P26368	U2AF2	Splicing factor U2AF 65 kDa subunit	0.215098	1.80362		9	134.69
O14776	TCERG1	Transcription elongation regulator 1	0.215564	1.7263		16	43.304
Q14008	CKAP5	Cytoskeleton-associated protein 5	0.215588	1.90927		17	34.772
P07355	ANXA2	Annexin A2	0.216035	2.05547		30	323.31
Q8IWZ3	ANKHD1	Ankyrin repeat and KH domain-containing protein 1	0.216197	1.42263		7	42.417
O60701	UGDH	UDP-glucose 6-dehydrogenase	0.216718	1.76103		19	193.91
P33991	MCM4	DNA replication licensing factor MCM4	0.217167	2.8132		24	251.29
P28347	TEAD1	Transcriptional enhancer factor TEF-1	0.217469	0.76674		3	5.686
P82933	MRPS9	28S ribosomal protein S9, mitochondrial	0.217539	1.49409		5	11.887
Q6YHK3	CD109	CD109 antigen	0.218081	0.959735		5	13.448
Q96CX2	KCTD12	BTB/POZ domain-containing protein KCTD12	0.218278	1.74277		10	61.085
Q15813	TBCE	Tubulin-specific chaperone E	0.218551	1.2904		8	31.168
Q9NRZ9	HELLS	Lymphoid-specific helicase	0.218884	1.69132		4	5.7721
P17612	PRKACA	cAMP-dependent protein kinase catalytic subunit alpha	0.219266	2.37498		3	27.538
Q9H0U3	MAGT1	Magnesium transporter protein 1	0.219878	1.05861		4	15.484
Q14498	RBM39	RNA-binding protein 39	0.220483	0.876069		13	156.47
Q7L2H7	EIF3M	Eukaryotic translation initiation factor 3 subunit M	0.221345	1.83407		14	323.31
O43399	TPD52L2	Tumor protein D54	0.22173	1.9974		11	248.56
P48637	GSS	Glutathione synthetase	0.221939	1.64022		5	26.285
O60749	SNX2	Sorting nexin-2	0.222269	0.853015		9	26.534
P14635	CCNB1	G2/mitotic-specific cyclin-B1	0.222676	0.748956		3	5.4228
CON__P00761			0.223619	2.32789		5	323.31
P39019	RPS19	40S ribosomal protein S19	0.223637	1.2664		7	14.567
P39023	RPL3	60S ribosomal protein L3	0.223674	1.49535		16	323.31
P28066	PSMA5	Proteasome subunit alpha type-5	0.223746	4.06948		9	323.31
Q12904	AIMP1	Aminoacyl tRNA synthase complex-interacting multifunctional protein 1	0.223943	2.23625		15	142.67
Q9BXP5	SRRT	Serrate RNA effector molecule homolog	0.224226	1.78081		15	51.5
Q9H3U1	UNC45A	Protein unc-45 homolog A	0.224444	1.94634		20	205.43
Q15717	ELAVL1	ELAV-like protein 1	0.224626	2.47521		12	214.15
P62701	RPS4X	40S ribosomal protein S4, X isoform	0.225237	2.70857		17	83.249
P06748	NPM1	Nucleophosmin	0.226359	1.22145		12	323.31
Q8TDP1	RNASEH2C	Ribonuclease H2 subunit C	0.226847	0.974554		2	7.4511
A6NHR9	SMCHD1	Structural maintenance of chromosomes flexible hinge domain-containing protein 1	0.226959	1.22655		9	86.586
P21912	SDHB	Succinate dehydrogenase [ubiquinone] iron-sulfur subunit, mitochondrial	0.227051	1.6985		6	10.322
Q9H9P8	L2HGDH	L-2-hydroxyglutarate dehydrogenase, mitochondrial	0.227086	1.32044		3	5.3114
Q96C86	DCPS	m7GpppX diphosphatase	0.227092	0.672314		6	16.127
Q9UNE7	STUB1	E3 ubiquitin-protein ligase CHIP	0.227353	1.90333		7	10.323
P55809	OXCT1	Succinyl-CoA:3-ketoacid coenzyme A transferase 1, mitochondrial	0.227511	2.00384		16	323.31
Q92734	TFG	Protein TFG	0.22773	1.38194		8	260.38
Q14690	PDCD11	Protein RRP5 homolog	0.227877	1.06181		15	29.59
Q9H2G2	SLK	STE20-like serine/threonine-protein kinase	0.227949	1.41127		5	22.339
P32754	HPD	4-hydroxyphenylpyruvate dioxygenase	0.228142	1.11056		7	14.908
P22314	UBA1	Ubiquitin-like modifier-activating enzyme 1	0.228191	2.19491		48	323.31
Q92499	DDX1	ATP-dependent RNA helicase DDX1	0.228215	2.31652		29	323.31
P52735	VAV2	Guanine nucleotide exchange factor VAV2	0.228279	0.35778		4	16.04
Q9Y5L0	TNPO3	Transportin-3	0.228995	1.21881		16	39.015
O94826	TOMM70A	Mitochondrial import receptor subunit TOM70	0.229208	2.29266		15	79.596
Q6PJG6	BRAT1	BRCA1-associated ATM activator 1	0.229248	1.87571		9	42.815
P52948	NUP98	Nuclear pore complex protein Nup98-Nup96	0.229631	2.27892		20	46.494
Q14161	GIT2	ARF GTPase-activating protein GIT2	0.22976	0.843102		3	14.953
P34896	SHMT1	Serine hydroxymethyltransferase, cytosolic	0.23015	1.26224		8	47.703
P55145	MANF	Mesencephalic astrocyte-derived neurotrophic factor	0.230244	1.37457		8	74.136
P06132	UROD	Uroporphyrinogen decarboxylase	0.230494	2.51365		13	75.971
P04040	CAT	Catalase	0.230951	1.29171		21	167.57
P50502	ST13	Hsc70-interacting protein	0.231043	2.09036		12	116.73
P31939	ATIC	Bifunctional purine biosynthesis protein PURH	0.231229	1.80183		35	323.31
O75534	CSDE1	Cold shock domain-containing protein E1	0.231479	2.83879		23	151.12
Q13162	PRDX4	Peroxiredoxin-4	0.231528	0.460504		9	48.323
Q9UHX1	PUF60	Poly(U)-binding-splicing factor PUF60	0.231585	1.74499		10	57.16
P62495	ETF1	Eukaryotic peptide chain release factor subunit 1	0.231936	2.26245		13	285.32
Q9NTX5	ECHDC1	Ethylmalonyl-CoA decarboxylase	0.232057	0.985129		5	41.24
P32320	CDA	Cytidine deaminase	0.232829	1.99754		5	91.915
P60604	UBE2G2	Ubiquitin-conjugating enzyme E2 G2	0.232947	0.473651		3	5.1274
Q9UBT2	UBA2	SUMO-activating enzyme subunit 2	0.233034	2.59709		18	243.58
P57678	GEMIN4	Gem-associated protein 4	0.233118	1.3686		13	43.7
P19338	NCL	Nucleolin	0.233221	2.43046		23	323.31
Q8N3U4	STAG2	Cohesin subunit SA-2	0.233301	1.73198		14	33.094
P41227	NAA10	N-alpha-acetyltransferase 10	0.233412	1.01026		10	52.41
Q86V48	LUZP1	Leucine zipper protein 1	0.233481	1.38668		4	5.614
Q7Z4W1	DCXR	L-xylulose reductase	0.233519	0.768553		5	36.194
P23381	WARS	Tryptophan--tRNA ligase, cytoplasmic	0.233577	2.26441		20	232.94
P47755	CAPZA2	F-actin-capping protein subunit alpha-2	0.234059	2.16841		7	122.21
Q9Y3T9	NOC2L	Nucleolar complex protein 2 homolog	0.234179	1.6807		5	6.7518
P0DN76	U2AF1	Splicing factor U2AF 35 kDa subunit	0.234257	2.16027		8	73.089
P46063	RECQL	ATP-dependent DNA helicase Q1	0.234452	3.31424		15	70.822
P37108	SRP14	Signal recognition particle 14 kDa protein	0.234727	2.13378		8	34.401
Q9HC35	EML4	Echinoderm microtubule-associated protein-like 4	0.234805	1.16126		4	8.6906
Q13547	HDAC1	Histone deacetylase 1	0.235187	1.0658		3	38.616
Q92804	TAF15	TATA-binding protein-associated factor 2N	0.235637	1.1042		2	32.66
Q08257	CRYZ	Quinone oxidoreductase	0.235751	1.27306		7	11.97
Q9H078	CLPB	Caseinolytic peptidase B protein homolog	0.235866	1.21739		7	28.445
Q16576	RBBP7	Histone-binding protein RBBP7	0.236618	1.29219		14	220.06
Q12768	KIAA0196	WASH complex subunit strumpellin	0.236642	0.95882		9	28.741
P50336	PPOX	Protoporphyrinogen oxidase	0.236708	0.560326		3	6.9248
P41252	IARS	Isoleucine--tRNA ligase, cytoplasmic	0.236975	4.34005		43	323.31
P42765	ACAA2	3-ketoacyl-CoA thiolase, mitochondrial	0.237236	1.79301		14	215.87
Q9BUF5	TUBB6	Tubulin beta-6 chain	0.237267	0.944432		12	323.31
P05455	SSB	Lupus La protein	0.237379	2.58583		17	112.02
Q9NP79	VTA1	Vacuolar protein sorting-associated protein VTA1 homolog	0.237691	1.54046		8	116.03
Q9H074	PAIP1	Polyadenylate-binding protein-interacting protein 1	0.237884	2.00237		8	90.711
P39656	DDOST	Dolichyl-diphosphooligosaccharide--protein glycosyltransferase 48 kDa subunit	0.237988	1.2849		7	103.69
O60437	PPL	Periplakin	0.238142	1.78267		7	16.515
Q68EM7	ARHGAP17	Rho GTPase-activating protein 17	0.23828	2.7732		16	60.661
Q13418	ILK	Integrin-linked protein kinase	0.238329	2.8226		15	28.385
Q14738	PPP2R5D	Serine/threonine-protein phosphatase 2A 56 kDa regulatory subunit delta isoform	0.23857	1.44628		6	90.484
O43290	SART1	U4/U6.U5 tri-snRNP-associated protein 1	0.239532	1.85951		10	22.125
Q9NWX6	THG1L	Probable tRNA(His) guanylyltransferase	0.23998	0.165548		2	7.9036
P67870	CSNK2B	Casein kinase II subunit beta	0.240188	2.14026		5	116.29
O43143	DHX15	Pre-mRNA-splicing factor ATP-dependent RNA helicase DHX15	0.240884	2.21411		28	178.97
Q16881	TXNRD1	Thioredoxin reductase 1, cytoplasmic	0.240953	2.26097		18	323.31
Q10713	PMPCA	Mitochondrial-processing peptidase subunit alpha	0.241402	1.67858		13	93.707
Q99627	COPS8	COP9 signalosome complex subunit 8	0.241686	0.371468		4	85.07
P11717	IGF2R	Cation-independent mannose-6-phosphate receptor	0.241815	2.65275		34	68.523
P48444	ARCN1	Coatomer subunit delta	0.242292	2.77401		17	67.369
O60888	CUTA	Protein CutA	0.242458	0.673307		3	25.499
Q03405	PLAUR	Urokinase plasminogen activator surface receptor	0.242505	0.763761		2	5.9218
Q8TCD5	NT5C	5(3)-deoxyribonucleotidase, cytosolic type	0.24255	0.149638		2	5.2566
P05091	ALDH2	Aldehyde dehydrogenase, mitochondrial	0.242602	1.4026		12	71.113
P55265	ADAR	Double-stranded RNA-specific adenosine deaminase	0.243388	1.61198		18	171.59
Q9ULX3	NOB1	RNA-binding protein NOB1	0.243651	1.02399		2	7.2318
Q5H9R7	PPP6R3	Serine/threonine-protein phosphatase 6 regulatory subunit 3	0.244055	1.75369		11	81.671
P43243	MATR3	Matrin-3	0.244318	2.95165		28	323.31
Q8TAT6	NPLOC4	Nuclear protein localization protein 4 homolog	0.244394	2.17026		17	59.894
P09874	PARP1	Poly [ADP-ribose] polymerase 1	0.244493	1.3301		31	323.31
Q9Y3I0	RTCB	tRNA-splicing ligase RtcB homolog	0.245189	1.57995		19	209.92
Q53HC9	TSSC1	Protein TSSC1	0.245701	0.305046		2	2.349
P07195	LDHB	L-lactate dehydrogenase B chain	0.245714	2.52149		15	323.31
Q96F86	EDC3	Enhancer of mRNA-decapping protein 3	0.24572	1.38196		5	20.446
O14744	PRMT5	Protein arginine N-methyltransferase 5	0.246055	5.42032		22	242.58
Q13505	MTX1	Metaxin-1	0.246399	1.75525		4	29.539
P07910	HNRNPC	Heterogeneous nuclear ribonucleoproteins C1/C2	0.246407	1.98904		13	45.424
Q6PD62	CTR9	RNA polymerase-associated protein CTR9 homolog	0.246488	1.27235		6	9.0349
Q9UI10	EIF2B4	Translation initiation factor eIF-2B subunit delta	0.246533	1.98767		5	10.316
O94855	SEC24D	Protein transport protein Sec24D	0.246569	1.401		9	47.028
Q99933	BAG1	BAG family molecular chaperone regulator 1	0.246979	1.36086		5	32.515
Q14558	PRPSAP1	Phosphoribosyl pyrophosphate synthase-associated protein 1	0.247324	2.13825		6	34.847
O43175	PHGDH	D-3-phosphoglycerate dehydrogenase	0.247435	1.65743		22	323.31
Q13501	SQSTM1	Sequestosome-1	0.247577	2.03856		19	323.31
Q9UH62	ARMCX3	Armadillo repeat-containing X-linked protein 3	0.248264	0.980871		4	78.493
Q8WU90	ZC3H15	Zinc finger CCCH domain-containing protein 15	0.248445	1.56641		8	43.973
Q9C0B1	FTO	Alpha-ketoglutarate-dependent dioxygenase FTO	0.248926	1.59703		12	46.439
Q9Y2T2	AP3M1	AP-3 complex subunit mu-1	0.249123	1.20502		4	5.3894
Q13185	CBX3	Chromobox protein homolog 3	0.249143	2.4507		5	32.145
O00487	PSMD14	26S proteasome non-ATPase regulatory subunit 14	0.249672	2.76176		11	185.28
O95881	TXNDC12	Thioredoxin domain-containing protein 12	0.249833	1.29434		3	12.178
P62140	PPP1CB	Serine/threonine-protein phosphatase PP1-beta catalytic subunit	0.249973	1.14426		4	323.31
P09104	ENO2	Gamma-enolase	0.249982	1.37068		8	121.39
P36954	POLR2I	DNA-directed RNA polymerase II subunit RPB9	0.250233	0.826621		5	14.866
Q13596	SNX1	Sorting nexin-1	0.250501	2.97304		11	48.956
P46777	RPL5	60S ribosomal protein L5	0.250651	2.5094		14	84.142
P08133	ANXA6	Annexin A6	0.250795	2.51825		28	115.88
P14923	JUP	Junction plakoglobin	0.251126	1.85093		21	114.5
Q9BTT0	ANP32E	Acidic leucine-rich nuclear phosphoprotein 32 family member E	0.251245	0.802159		3	77.774
Q99575	POP1	Ribonucleases P/MRP protein subunit POP1	0.251334	1.41015		8	29.094
P08621	SNRNP70	U1 small nuclear ribonucleoprotein 70 kDa	0.251365	2.04617		13	78.991
Q9UBW8	COPS7A	COP9 signalosome complex subunit 7a	0.251574	0.857431		6	16.206
Q9Y2Z4	YARS2	Tyrosine--tRNA ligase, mitochondrial	0.251813	0.924312		5	15.689
Q13510	ASAH1	Acid ceramidase	0.251923	0.986429		7	25.53
Q9UMX0	UBQLN1	Ubiquilin-1	0.254183	1.52268		6	323.31
Q9NZ09	UBAP1	Ubiquitin-associated protein 1	0.254507	1.21729		6	10.883
Q3ZCQ8	TIMM50	Mitochondrial import inner membrane translocase subunit TIM50	0.255086	1.57394		6	53.97
Q16851	UGP2	UTP--glucose-1-phosphate uridylyltransferase	0.255269	1.76472		10	79.836
P45974	USP5	Ubiquitin carboxyl-terminal hydrolase 5	0.255461	2.29565		29	323.31
Q9BVJ6	UTP14A	U3 small nucleolar RNA-associated protein 14 homolog A	0.255511	1.07114		7	12.368
Q86V81	ALYREF	THO complex subunit 4	0.255806	1.78535		7	68.837
P17987	TCP1	T-complex protein 1 subunit alpha	0.255978	3.10999		33	323.31
P51532	SMARCA4	Transcription activator BRG1	0.256175	1.61482		7	25.065
A1X283	SH3PXD2B	SH3 and PX domain-containing protein 2B	0.256376	1.13894		7	22.535
P07384	CAPN1	Calpain-1 catalytic subunit	0.257012	1.7851		20	93.315
P52701	MSH6	DNA mismatch repair protein Msh6	0.257181	1.39584		13	27.883
P61201	COPS2	COP9 signalosome complex subunit 2	0.257324	2.35595		13	59.423
Q9P0K7	RAI14	Ankycorbin	0.258376	1.52909		12	34.487
P55209	NAP1L1	Nucleosome assembly protein 1-like 1	0.258505	1.99858		9	323.31
Q9UG63	ABCF2	ATP-binding cassette sub-family F member 2	0.258574	3.3831		14	34.334
Q99747	NAPG	Gamma-soluble NSF attachment protein	0.258639	1.19748		8	37.111
Q9Y333	LSM2	U6 snRNA-associated Sm-like protein LSm2	0.258687	0.674998		4	113.06
Q99436	PSMB7	Proteasome subunit beta type-7	0.258943	1.32961		6	66.081
Q9HB07	C12orf10	UPF0160 protein MYG1, mitochondrial	0.259024	2.22453		11	57.658
Q9NV06	DCAF13	DDB1- and CUL4-associated factor 13	0.259266	1.15187		4	7.6848
O14818	PSMA7	Proteasome subunit alpha type-7	0.259959	1.7697		12	261.62
O75150	RNF40	E3 ubiquitin-protein ligase BRE1B	0.260194	1.42733		9	18.492
O43707	ACTN4	Alpha-actinin-4	0.260205	2.94202		38	323.31
Q15428	SF3A2	Splicing factor 3A subunit 2	0.26049	0.996951		8	36.144
Q9Y265	RUVBL1	RuvB-like 1	0.260522	2.53437		16	323.31
O15258	RER1	Protein RER1	0.260642	0.6101		3	10.392
P60900	PSMA6	Proteasome subunit alpha type-6	0.260701	3.3803		11	60.225
P51116	FXR2	Fragile X mental retardation syndrome-related protein 2	0.261103	0.968027		8	13.421
Q13813	SPTAN1	Spectrin alpha chain, non-erythrocytic 1	0.261291	3.30998		114	323.31
Q04446	GBE1	1,4-alpha-glucan-branching enzyme	0.261467	2.09905		19	120.74
Q12907	LMAN2	Vesicular integral-membrane protein VIP36	0.261624	1.90261		9	131.65
O15397	IPO8	Importin-8	0.261762	1.40875		11	28.872
P17812	CTPS1	CTP synthase 1	0.262114	1.94177		20	218.53
P68371	TUBB4B	Tubulin beta-4B chain	0.262171	2.87377		1	323.31
O94776	MTA2	Metastasis-associated protein MTA2	0.262707	2.51641		12	42.206
P05388	RPLP0	60S acidic ribosomal protein P0	0.262834	3.12855		15	219.76
P43307	SSR1	Translocon-associated protein subunit alpha	0.262891	1.22854		3	28.25
P39687	ANP32A	Acidic leucine-rich nuclear phosphoprotein 32 family member A	0.263284	2.31405		7	323.31
Q9HA77	CARS2	Probable cysteine--tRNA ligase, mitochondrial	0.263357	0.816686		4	21.016
Q96QU8	XPO6	Exportin-6	0.263737	1.77592		4	6.8834
Q14974	KPNB1	Importin subunit beta-1	0.263844	2.5108		40	323.31
Q8TEM1	NUP210	Nuclear pore membrane glycoprotein 210	0.263993	1.17929		8	17.981
Q9Y679	AUP1	Ancient ubiquitous protein 1	0.264685	0.747675		4	4.8124
Q12830	BPTF	Nucleosome-remodeling factor subunit BPTF	0.264724	1.16375		3	2.5435
Q9UFC0	LRWD1	Leucine-rich repeat and WD repeat-containing protein 1	0.264875	0.62992		2	4.3311
Q86TG7	PEG10	Retrotransposon-derived protein PEG10	0.265029	1.63932		12	37.082
Q8TEQ6	GEMIN5	Gem-associated protein 5	0.265326	2.00167		21	35.749
Q13347	EIF3I	Eukaryotic translation initiation factor 3 subunit I	0.265477	3.88703		15	90.726
Q7Z5K2	WAPAL	Wings apart-like protein homolog	0.265862	0.212604		3	6.264
Q05086	UBE3A	Ubiquitin-protein ligase E3A	0.265947	1.3605		2	24.238
Q08J23	NSUN2	tRNA (cytosine(34)-C(5))-methyltransferase	0.266123	2.96309		38	317.86
P22626	HNRNPA2B1	Heterogeneous nuclear ribonucleoproteins A2/B1	0.266619	2.78583		21	323.31
P13807	GYS1	Glycogen [starch] synthase, muscle	0.266772	1.45509		5	29.167
Q92598	HSPH1	Heat shock protein 105 kDa	0.266875	3.33211		32	323.31
Q9Y5Q9	GTF3C3	General transcription factor 3C polypeptide 3	0.266939	0.829364		4	24.417
P41091	EIF2S3	Eukaryotic translation initiation factor 2 subunit 3	0.267115	2.488		15	269.92
Q9NZJ7	MTCH1	Mitochondrial carrier homolog 1	0.267213	0.72909		4	12.216
P52907	CAPZA1	F-actin-capping protein subunit alpha-1	0.26749	2.56864		10	112.25
Q92878	RAD50	DNA repair protein RAD50	0.267638	2.17482		19	36.843
P60953	CDC42	Cell division control protein 42 homolog	0.267652	3.08526		8	61.11
Q9UHV9	PFDN2	Prefoldin subunit 2	0.267744	0.884612		2	132.85
Q9UN86	G3BP2	Ras GTPase-activating protein-binding protein 2	0.267982	1.88859		9	54.457
O60832	DKC1	H/ACA ribonucleoprotein complex subunit 4	0.268007	2.4615		11	279.44
Q8NFW8	CMAS	N-acylneuraminate cytidylyltransferase	0.268079	0.281336		1	2.5173
P47897	QARS	Glutamine--tRNA ligase	0.268194	3.77472		37	231.69
Q6P996	PDXDC1	Pyridoxal-dependent decarboxylase domain-containing protein 1	0.268309	2.35675		17	138
P08865	RPSA	40S ribosomal protein SA	0.268432	2.45159		14	323.31
Q96QK1	VPS35	Vacuolar protein sorting-associated protein 35	0.268691	2.49304		20	107.16
Q10471	GALNT2	Polypeptide N-acetylgalactosaminyltransferase 2	0.26872	2.13203		23	179.59
Q9H6Z4	RANBP3	Ran-binding protein 3	0.268812	0.876939		5	13.272
O94875	SORBS2	Sorbin and SH3 domain-containing protein 2	0.269262	1.67448		10	29.417
Q13724	MOGS	Mannosyl-oligosaccharide glucosidase	0.269737	1.34782		12	22.62
Q9UJY1	HSPB8	Heat shock protein beta-8	0.270373	0.701652		3	74.808
Q7RTV0	PHF5A	PHD finger-like domain-containing protein 5A	0.270395	2.04667		7	31.215
P21127	CDK11B	Cyclin-dependent kinase 11B	0.270603	1.05615		7	16.203
Q6UXN9	WDR82	WD repeat-containing protein 82	0.270805	0.864506		5	13.729
Q99685	MGLL	Monoglyceride lipase	0.270911	1.08632		3	10.697
P62847	RPS24	40S ribosomal protein S24	0.270962	2.57021		4	11.644
O75643	SNRNP200	U5 small nuclear ribonucleoprotein 200 kDa helicase	0.271675	2.8642		64	323.31
P14324	FDPS	Farnesyl pyrophosphate synthase	0.271745	2.90803		7	162.24
Q7L014	DDX46	Probable ATP-dependent RNA helicase DDX46	0.271833	1.82752		19	74.421
P62277	RPS13	40S ribosomal protein S13	0.271855	1.98651		7	17.741
Q12906	ILF3	Interleukin enhancer-binding factor 3	0.272189	1.66302		23	207.21
P00387	CYB5R3	NADH-cytochrome b5 reductase 3	0.272964	1.97644		11	223.58
P49756	RBM25	RNA-binding protein 25	0.273351	2.40677		10	45.875
Q9UHG3	PCYOX1	Prenylcysteine oxidase 1	0.273648	2.01825		10	50.473
Q86Y56	DNAAF5	Dynein assembly factor 5, axonemal	0.273781	2.9407		12	49.815
Q9BZX2	UCK2	Uridine-cytidine kinase 2	0.273916	0.939293		6	16.92
O15173	PGRMC2	Membrane-associated progesterone receptor component 2	0.273998	1.08803		7	153.72
P25786	PSMA1	Proteasome subunit alpha type-1	0.274754	1.39032		12	323.31
Q9NQG5	RPRD1B	Regulation of nuclear pre-mRNA domain-containing protein 1B	0.274888	1.45452		6	50.446
O95352	ATG7	Ubiquitin-like modifier-activating enzyme ATG7	0.27533	2.4301		4	4.0326
P35221	CTNNA1	Catenin alpha-1	0.276174	3.20581		22	323.31
P62873	GNB1	Guanine nucleotide-binding protein G(I)/G(S)/G(T) subunit beta-1	0.27619	1.33368		6	177.51
Q9UI12	ATP6V1H	V-type proton ATPase subunit H	0.276228	1.68632		7	17.058
Q13405	MRPL49	39S ribosomal protein L49, mitochondrial	0.276553	1.19485		4	63.953
P11172	UMPS	Uridine 5-monophosphate synthase	0.276555	1.28582		11	80.527
Q13630	TSTA3	GDP-L-fucose synthase	0.276575	2.16996		8	30.382
P55786	NPEPPS	Puromycin-sensitive aminopeptidase	0.276684	4.80208		34	156.56
Q99805	TM9SF2	Transmembrane 9 superfamily member 2	0.276984	2.04151		6	24.005
Q07065	CKAP4	Cytoskeleton-associated protein 4	0.277455	1.80318		24	165.93
Q14203	DCTN1	Dynactin subunit 1	0.277471	4.23367		27	82.212
O75844	ZMPSTE24	CAAX prenyl protease 1 homolog	0.277807	1.44788		10	50.024
P30050	RPL12	60S ribosomal protein L12	0.27784	3.32227		7	91.929
O43660	PLRG1	Pleiotropic regulator 1	0.278312	2.04543		12	33.589
Q9NSD9	FARSB	Phenylalanine--tRNA ligase beta subunit	0.278383	1.61711		24	237.87
P36578	RPL4	60S ribosomal protein L4	0.278621	3.5017		26	105.07
P33993	MCM7	DNA replication licensing factor MCM7	0.278936	2.84795		23	101.34
Q8WZ82	OVCA2	Ovarian cancer-associated gene 2 protein	0.279141	0.117192		2	7.3104
O60506	SYNCRIP	Heterogeneous nuclear ribonucleoprotein Q	0.279275	2.51422		19	323.31
P15104	GLUL	Glutamine synthetase	0.28044	4.10865		11	53.101
Q9UHI6	DDX20	Probable ATP-dependent RNA helicase DDX20	0.280456	2.07157		8	36.353
Q9UPN9	TRIM33	E3 ubiquitin-protein ligase TRIM33	0.280902	0.996402		6	14.243
P54578	USP14	Ubiquitin carboxyl-terminal hydrolase 14	0.281159	3.05722		14	217.88
P84243	H3F3A	Histone H3.3	0.281246	0.598503		1	136.21
Q96CW1	AP2M1	AP-2 complex subunit mu	0.281277	2.55531		10	45.155
Q9H8Y8	GORASP2	Golgi reassembly-stacking protein 2	0.281326	1.20891		5	16.614
P07919	UQCRH	Cytochrome b-c1 complex subunit 6, mitochondrial	0.282065	1.38806		3	323.31
Q9NYY8	FASTKD2	FAST kinase domain-containing protein 2	0.282084	0.476099		5	6.9956
Q13895	BYSL	Bystin	0.282321	3.17502		10	23.169
P46060	RANGAP1	Ran GTPase-activating protein 1	0.282423	2.93466		24	226.87
CON__P15497			0.282552	0.727427		13	118.7
Q9UDY2	TJP2	Tight junction protein ZO-2	0.282724	0.54324		8	8.3985
Q6PL18	ATAD2	ATPase family AAA domain-containing protein 2	0.28301	0.272908		5	8.6177
Q9Y653	GPR56	G-protein coupled receptor 56	0.284079	1.10567		3	15.61
P0DN79	CBS	Cystathionine beta-synthase	0.284223	2.07819		9	29.197
P42285	SKIV2L2	Superkiller viralicidic activity 2-like 2	0.284579	4.22255		24	109.58
Q99733	NAP1L4	Nucleosome assembly protein 1-like 4	0.284796	1.75519		12	175.56
P21283	ATP6V1C1	V-type proton ATPase subunit C 1	0.284813	1.05157		6	14.684
P26447	S100A4	Protein S100-A4	0.285488	2.78034		2	7.8775
P35269	GTF2F1	General transcription factor IIF subunit 1	0.286184	2.71618		7	10.999
O43776	NARS	Asparagine--tRNA ligase, cytoplasmic	0.286529	3.01955		16	84.384
P55084	HADHB	Trifunctional enzyme subunit beta, mitochondrial	0.286543	1.38274		16	62.27
P31040	SDHA	Succinate dehydrogenase [ubiquinone] flavoprotein subunit, mitochondrial	0.28706	2.13929		24	258.48
P15924	DSP	Desmoplakin	0.287175	2.48779		35	89.561
Q9Y2T3	GDA	Guanine deaminase	0.287243	1.08745		6	14.616
Q8NF37	LPCAT1	Lysophosphatidylcholine acyltransferase 1	0.287252	1.60907		6	31.653
O75694	NUP155	Nuclear pore complex protein Nup155	0.287528	2.53131		34	323.31
P12955	PEPD	Xaa-Pro dipeptidase	0.287795	2.44801		11	141.37
P48556	PSMD8	26S proteasome non-ATPase regulatory subunit 8	0.287991	1.30772		6	39.095
Q9H3P7	ACBD3	Golgi resident protein GCP60	0.288177	1.70793		8	49.898
Q9BV20	MRI1	Methylthioribose-1-phosphate isomerase	0.288479	2.46913		8	32.04
Q9NQ48	LZTFL1	Leucine zipper transcription factor-like protein 1	0.28863	2.5873		7	40.232
Q86UE4	MTDH	Protein LYRIC	0.289451	1.29424		8	16.385
P26885	FKBP2	Peptidyl-prolyl cis-trans isomerase FKBP2	0.290252	1.60763		4	13.799
Q9P2R7	SUCLA2	Succinyl-CoA ligase [ADP-forming] subunit beta, mitochondrial	0.290536	2.29797		6	19.743
Q9Y490	TLN1	Talin-1	0.290618	4.20593		96	323.31
P30520	ADSS	Adenylosuccinate synthetase isozyme 2	0.291022	2.46628		12	99.542
Q8NE71	ABCF1	ATP-binding cassette sub-family F member 1	0.291133	1.54192		12	36.59
O75955	FLOT1	Flotillin-1	0.291813	1.79174		10	35.217
Q7Z6K5	ARPIN	Arpin	0.292035	0.521098		3	3.2013
O15355	PPM1G	Protein phosphatase 1G	0.292365	3.84176		12	92.988
P20042	EIF2S2	Eukaryotic translation initiation factor 2 subunit 2	0.29292	2.40057		17	92.018
P49368	CCT3	T-complex protein 1 subunit gamma	0.29299	2.98353		28	323.31
Q5T653	MRPL2	39S ribosomal protein L2, mitochondrial	0.293334	0.775484		4	43.505
Q06587	RING1	E3 ubiquitin-protein ligase RING1	0.293389	1.11468		2	7.9005
P11388	TOP2A	DNA topoisomerase 2-alpha	0.29348	1.71016		17	137.19
Q9UHA4	LAMTOR3	Ragulator complex protein LAMTOR3	0.293536	0.56		2	7.801
Q99613	EIF3C	Eukaryotic translation initiation factor 3 subunit C	0.293756	4.24535		24	323.31
Q8N806	UBR7	Putative E3 ubiquitin-protein ligase UBR7	0.293802	1.74033		6	22.367
Q99460	PSMD1	26S proteasome non-ATPase regulatory subunit 1	0.293828	3.5823		27	323.31
O60488	ACSL4	Long-chain-fatty-acid--CoA ligase 4	0.293989	2.40228		8	15.256
Q5SRE5	NUP188	Nucleoporin NUP188 homolog	0.294359	1.37433		13	24.515
Q8WUM4	PDCD6IP	Programmed cell death 6-interacting protein	0.294592	2.43619		28	208.88
P43353	ALDH3B1	Aldehyde dehydrogenase family 3 member B1	0.294746	0.606018		4	4.092
O14974	PPP1R12A	Protein phosphatase 1 regulatory subunit 12A	0.295037	2.63933		14	129.97
CON__P08727	KRT19	Keratin, type I cytoskeletal 19	0.295139	3.41972		11	156.71
Q9Y6G9	DYNC1LI1	Cytoplasmic dynein 1 light intermediate chain 1	0.295291	2.31216		6	16.549
Q9BRX2	PELO	Protein pelota homolog	0.295377	1.65774		5	11.332
P63220	RPS21	40S ribosomal protein S21	0.295596	5.10559		7	97.516
P08758	ANXA5	Annexin A5	0.295834	2.78442		17	287.76
P53985	SLC16A1	Monocarboxylate transporter 1	0.296364	2.0147		6	15.569
P07814	EPRS	Bifunctional glutamate/proline--tRNA ligase	0.296573	3.73999		63	323.31
O95816	BAG2	BAG family molecular chaperone regulator 2	0.296733	2.19255		9	266.78
Q9BR76	CORO1B	Coronin-1B	0.296741	2.62563		10	34.289
Q93050	ATP6V0A1	V-type proton ATPase 116 kDa subunit a isoform 1	0.296758	1.06359		8	27.059
P24752	ACAT1	Acetyl-CoA acetyltransferase, mitochondrial	0.296945	3.03458		12	73.212
Q96SY0	VWA9	von Willebrand factor A domain-containing protein 9	0.29699	1.63141		3	5.096
P06396	GSN	Gelsolin	0.297016	2.0171		13	231.6
Q9BVA1	TUBB2B	Tubulin beta-2B chain	0.297124	2.39146		3	27.811
P53396	ACLY	ATP-citrate synthase	0.29745	4.01595		56	323.31
Q96TA1	FAM129B	Niban-like protein 1	0.297605	3.08479		23	220.87
P30260	CDC27	Cell division cycle protein 27 homolog	0.297749	1.94799		6	20.646
Q9UMS4	PRPF19	Pre-mRNA-processing factor 19	0.297985	2.50544		17	115.26
P49588	AARS	Alanine--tRNA ligase, cytoplasmic	0.298604	4.0058		31	323.31
Q9P260	KIAA1468	LisH domain and HEAT repeat-containing protein KIAA1468	0.298795	1.0684		2	5.6843
Q14692	BMS1	Ribosome biogenesis protein BMS1 homolog	0.299339	2.03936		4	10.493
Q14258	TRIM25	E3 ubiquitin/ISG15 ligase TRIM25	0.299636	1.74958		11	119.72
Q5JTZ9	AARS2	Alanine--tRNA ligase, mitochondrial	0.299738	1.70308		4	7.1101
Q9BVP2	GNL3	Guanine nucleotide-binding protein-like 3	0.299901	3.68105		13	284.49
Q8IVD9	NUDCD3	NudC domain-containing protein 3	0.300039	0.656146		2	11.17
Q14195	DPYSL3	Dihydropyrimidinase-related protein 3	0.300195	3.11291		18	137
Q01518	CAP1	Adenylyl cyclase-associated protein 1	0.300273	4.34782		19	323.31
O75352	MPDU1	Mannose-P-dolichol utilization defect 1 protein	0.300334	2.14865		3	9.2274
P23634	ATP2B4	Plasma membrane calcium-transporting ATPase 4	0.300415	1.40993		3	13.802
Q9NS69	TOMM22	Mitochondrial import receptor subunit TOM22 homolog	0.300601	2.81003		4	108.14
Q14151	SAFB2	Scaffold attachment factor B2	0.300656	2.12626		7	20.747
O60264	SMARCA5	SWI/SNF-related matrix-associated actin-dependent regulator of chromatin subfamily A member 5	0.300786	2.22099		21	54.797
Q9UGV2	NDRG3	Protein NDRG3	0.300845	1.66277		5	34.066
Q9Y3B2	EXOSC1	Exosome complex component CSL4	0.300972	2.35049		5	52.687
O95155	UBE4B	Ubiquitin conjugation factor E4 B	0.301471	2.64667		11	23.62
Q9Y3B9	RRP15	RRP15-like protein	0.301605	0.263232		3	3.0453
Q8NBN3	TMEM87A	Transmembrane protein 87A	0.301843	1.3025		3	4.0499
P18615	NELFE	Negative elongation factor E	0.302419	1.93305		7	17.318
Q9ULV4	CORO1C	Coronin-1C	0.302527	2.22773		10	140.62
P41250	GARS	Glycine--tRNA ligase	0.30309	5.23871		24	323.31
Q96SU4	OSBPL9	Oxysterol-binding protein-related protein 9	0.30332	1.04097		7	25.181
P31350	RRM2	Ribonucleoside-diphosphate reductase subunit M2	0.303716	1.99628		6	23.609
O14657	TOR1B	Torsin-1B	0.303736	0.922768		2	9.3204
P63261	ACTG1	Actin, cytoplasmic 2	0.304294	2.98338		2	323.31
O15294	OGT	UDP-N-acetylglucosamine--peptide N-acetylglucosaminyltransferase 110 kDa subunit	0.304583	1.7323		17	63.521
O00203	AP3B1	AP-3 complex subunit beta-1	0.304836	1.20026		10	49.513
P05387	RPLP2	60S acidic ribosomal protein P2	0.305255	1.53529		6	139.09
O75462	CRLF1	Cytokine receptor-like factor 1	0.305279	1.3985		5	10.332
P49591	SARS	Serine--tRNA ligase, cytoplasmic	0.305639	3.51559		14	97.973
P54709	ATP1B3	Sodium/potassium-transporting ATPase subunit beta-3	0.306196	2.0425		8	36.348
Q9UPN3	MACF1	Microtubule-actin cross-linking factor 1, isoforms 1/2/3/5	0.306288	2.50403		16	47.191
Q9Y6M7	SLC4A7	Sodium bicarbonate cotransporter 3	0.306448	1.74071		5	23.707
Q13283	G3BP1	Ras GTPase-activating protein-binding protein 1	0.306664	3.72224		16	79.366
P14868	DARS	Aspartate--tRNA ligase, cytoplasmic	0.307005	3.46947		26	76.316
P23526	AHCY	Adenosylhomocysteinase	0.307045	2.94657		20	75.914
Q92747	ARPC1A	Actin-related protein 2/3 complex subunit 1A	0.307449	1.81593		7	14.226
P19525	EIF2AK2	Interferon-induced, double-stranded RNA-activated protein kinase	0.307623	1.80791		7	17.379
Q71UI9	H2AFV	Histone H2A.V	0.308012	1.08403		4	104.09
P62263	RPS14	40S ribosomal protein S14	0.308207	2.81591		9	299.81
O60232	SSSCA1	Sjoegren syndrome/scleroderma autoantigen 1	0.308247	0.47095		3	17.2
Q9Y262	EIF3L	Eukaryotic translation initiation factor 3 subunit L	0.308363	2.98502		21	196.81
Q6P587	FAHD1	Acylpyruvase FAHD1, mitochondrial	0.308707	3.07971		5	36.212
Q8TD19	NEK9	Serine/threonine-protein kinase Nek9	0.30878	2.34688		3	3.2437
P08237	PFKM	ATP-dependent 6-phosphofructokinase, muscle type	0.309298	2.47808		17	119.95
Q9NX40	OCIAD1	OCIA domain-containing protein 1	0.309364	2.18177		9	26.645
Q9UNF0	PACSIN2	Protein kinase C and casein kinase substrate in neurons protein 2	0.30946	1.50591		8	28.459
Q05193	DNM1	Dynamin-1	0.309522	1.77268		4	8.7609
Q9NZT2	OGFR	Opioid growth factor receptor	0.309599	2.03691		6	9.7934
Q9Y3B7	MRPL11	39S ribosomal protein L11, mitochondrial	0.309699	1.51248		2	8.6437
P52306	RAP1GDS1	Rap1 GTPase-GDP dissociation stimulator 1	0.310396	2.55823		14	92.488
O95361	TRIM16	Tripartite motif-containing protein 16	0.310511	3.35989		16	133.67
Q6NUK1	SLC25A24	Calcium-binding mitochondrial carrier protein SCaMC-1	0.311007	1.16012		9	85.01
P61619	SEC61A1	Protein transport protein Sec61 subunit alpha isoform 1	0.311159	0.932665		8	24.244
Q9NP81	SARS2	Serine--tRNA ligase, mitochondrial	0.311804	1.60126		6	6.6793
P31689	DNAJA1	DnaJ homolog subfamily A member 1	0.312151	2.95074		17	323.31
P33992	MCM5	DNA replication licensing factor MCM5	0.312451	2.37003		20	50.226
Q14684	RRP1B	Ribosomal RNA processing protein 1 homolog B	0.31297	1.51085		7	14.972
Q9Y678	COPG1	Coatomer subunit gamma-1	0.313251	3.96834		32	323.31
P35052	GPC1	Glypican-1	0.313293	2.16183		8	21.421
Q9NT62	ATG3	Ubiquitin-like-conjugating enzyme ATG3	0.313796	1.07785		3	7.8572
Q14978	NOLC1	Nucleolar and coiled-body phosphoprotein 1	0.313839	2.21694		10	93.122
P09884	POLA1	DNA polymerase alpha catalytic subunit	0.31398	1.10203		10	27.286
P62191	PSMC1	26S protease regulatory subunit 4	0.314155	1.81852		15	238.86
Q9UK59	DBR1	Lariat debranching enzyme	0.314297	0.722617		3	3.3249
P07099	EPHX1	Epoxide hydrolase 1	0.314334	2.8004		19	286.88
Q8IY81	FTSJ3	pre-rRNA processing protein FTSJ3	0.314523	3.3648		9	19.487
P40429	RPL13A	60S ribosomal protein L13a	0.314574	2.15817		9	26.551
O43432	EIF4G3	Eukaryotic translation initiation factor 4 gamma 3	0.315369	1.42232		9	14.801
Q08380	LGALS3BP	Galectin-3-binding protein	0.315412	0.859274		6	83.994
P13073	COX4I1	Cytochrome c oxidase subunit 4 isoform 1, mitochondrial	0.315485	3.00907		7	18.765
P20645	M6PR	Cation-dependent mannose-6-phosphate receptor	0.315555	1.91333		5	20.96
Q9UNM6	PSMD13	26S proteasome non-ATPase regulatory subunit 13	0.315608	2.13753		16	110.23
Q13867	BLMH	Bleomycin hydrolase	0.316397	2.34598		9	38.672
Q13620	CUL4B	Cullin-4B	0.316455	2.47232		11	278.9
Q9BS26	ERP44	Endoplasmic reticulum resident protein 44	0.316798	2.19613		14	152.12
Q13765	NACA	Nascent polypeptide-associated complex subunit alpha	0.31707	3.47362		5	53.106
P19404	NDUFV2	NADH dehydrogenase [ubiquinone] flavoprotein 2, mitochondrial	0.317237	1.86012		6	13.138
P62333	PSMC6	26S protease regulatory subunit 10B	0.317237	1.65637		17	148.73
Q8TBQ9	TMEM167A	Protein kish-A	0.317346	2.12432		2	2.234
P04792	HSPB1	Heat shock protein beta-1	0.317503	2.05764		14	323.31
P36551	CPOX	Oxygen-dependent coproporphyrinogen-III oxidase, mitochondrial	0.317751	1.20217		6	11.359
O00186	STXBP3	Syntaxin-binding protein 3	0.317807	1.64987		3	2.5778
Q8WX92	NELFB	Negative elongation factor B	0.317868	1.94342		8	80.101
Q9UHD8	2009-09-01	Septin-9	0.318051	3.23535		19	124
P55327	TPD52	Tumor protein D52	0.318347	3.70847		8	65.198
P0DP25			0.318396	2.30911		7	323.31
Q9BPX3	NCAPG	Condensin complex subunit 3	0.31926	2.25255		12	76.903
O95757	HSPA4L	Heat shock 70 kDa protein 4L	0.319361	4.37444		20	234.68
P15170	GSPT1	Eukaryotic peptide chain release factor GTP-binding subunit ERF3A	0.31988	2.70825		6	50.402
P10809	HSPD1	60 kDa heat shock protein, mitochondrial	0.319946	4.20133		47	323.31
Q14CX7	NAA25	N-alpha-acetyltransferase 25, NatB auxiliary subunit	0.319949	2.23905		8	16.232
P46778	RPL21	60S ribosomal protein L21	0.320175	2.79686		4	50.185
Q12894	IFRD2	Interferon-related developmental regulator 2	0.320475	1.32142		2	4.8383
P12814	ACTN1	Alpha-actinin-1	0.320534	2.89353		28	323.31
Q99447	PCYT2	Ethanolamine-phosphate cytidylyltransferase	0.320673	1.54184		3	4.7508
P12429	ANXA3	Annexin A3	0.320886	2.17627		13	190.93
P08754	GNAI3	Guanine nucleotide-binding protein G(k) subunit alpha	0.320959	1.42689		5	46.073
Q8WUK0	PTPMT1	Phosphatidylglycerophosphatase and protein-tyrosine phosphatase 1	0.32107	1.58355		2	10.661
P50897	PPT1	Palmitoyl-protein thioesterase 1	0.3212	1.65618		9	91.961
O75153	CLUH	Clustered mitochondria protein homolog	0.321249	2.25624		19	105.53
P25789	PSMA4	Proteasome subunit alpha type-4	0.321273	3.02471		11	323.31
Q16891	IMMT	MICOS complex subunit MIC60	0.32167	2.19679		25	74.639
Q9UIG0	BAZ1B	Tyrosine-protein kinase BAZ1B	0.321806	1.26233		8	15.611
Q9P035	HACD3	Very-long-chain (3R)-3-hydroxyacyl-CoA dehydratase 3	0.322042	1.75594		5	7.3945
Q7Z6Z7	HUWE1	E3 ubiquitin-protein ligase HUWE1	0.322365	3.067		59	323.31
O15230	LAMA5	Laminin subunit alpha-5	0.32252	1.76464		4	17.511
Q6UWE0	LRSAM1	E3 ubiquitin-protein ligase LRSAM1	0.323071	1.85882		6	23.769
Q13085	ACACA	Acetyl-CoA carboxylase 1	0.323138	4.86479		51	323.31
P11586	MTHFD1	C-1-tetrahydrofolate synthase, cytoplasmic	0.323291	2.45512		40	323.31
Q92667	AKAP1	A-kinase anchor protein 1, mitochondrial	0.323528	1.0151		2	4.9628
P62241	RPS8	40S ribosomal protein S8	0.323566	2.94323		12	98.126
O00231	PSMD11	26S proteasome non-ATPase regulatory subunit 11	0.323578	2.09985		17	51.122
P25788	PSMA3	Proteasome subunit alpha type-3	0.323743	1.46374		7	16.992
P26599	PTBP1	Polypyrimidine tract-binding protein 1	0.32394	2.2703		15	323.31
Q3MHD2	LSM12	Protein LSM12 homolog	0.324053	0.231387		2	3.6106
P04844	RPN2	Dolichyl-diphosphooligosaccharide--protein glycosyltransferase subunit 2	0.324286	1.89003		17	323.31
P30153	PPP2R1A	Serine/threonine-protein phosphatase 2A 65 kDa regulatory subunit A alpha isoform	0.324769	3.69569		18	309.85
P08579	SNRPB2	U2 small nuclear ribonucleoprotein B	0.324774	1.55308		3	6.3892
Q9BY77	POLDIP3	Polymerase delta-interacting protein 3	0.324919	1.18374		9	21.43
P00367	GLUD1	Glutamate dehydrogenase 1, mitochondrial	0.325502	2.37371		19	143.85
Q9NZI8	IGF2BP1	Insulin-like growth factor 2 mRNA-binding protein 1	0.325559	2.24236		12	29.139
P21926	CD9	CD9 antigen	0.325694	3.73955		3	157.34
P38606	ATP6V1A	V-type proton ATPase catalytic subunit A	0.325703	2.59223		19	323.31
Q9H4A4	RNPEP	Aminopeptidase B	0.326209	2.8196		18	78.086
P19971	TYMP	Thymidine phosphorylase	0.326214	2.58127		4	8.4784
P30566	ADSL	Adenylosuccinate lyase	0.326528	2.66665		18	228.68
Q9NVI1	FANCI	Fanconi anemia group I protein	0.326826	1.73962		14	42.868
P06730	EIF4E	Eukaryotic translation initiation factor 4E	0.327229	2.19997		6	17.722
O60313	OPA1	Dynamin-like 120 kDa protein, mitochondrial	0.328051	3.59516		14	113.7
O15260	SURF4	Surfeit locus protein 4	0.328156	2.03355		5	109.66
P51692	STAT5B	Signal transducer and activator of transcription 5B	0.328166	1.79512		9	34.187
P04350	TUBB4A	Tubulin beta-4A chain	0.328279	1.08554		0	35.122
P08195	SLC3A2	4F2 cell-surface antigen heavy chain	0.32845	3.74219		27	323.31
P30419	NMT1	Glycylpeptide N-tetradecanoyltransferase 1	0.328835	1.92195		10	28.388
P54136	RARS	Arginine--tRNA ligase, cytoplasmic	0.3298	3.89496		33	255.57
P52294	KPNA1	Importin subunit alpha-5	0.33016	2.33446		4	32.481
P20700	LMNB1	Lamin-B1	0.330363	3.90255		29	178.89
Q969Z0	TBRG4	Protein TBRG4	0.33051	3.65576		12	37.893
P40939	HADHA	Trifunctional enzyme subunit alpha, mitochondrial	0.330541	3.38136		25	323.31
CON__Q04695	KRT17	Keratin, type I cytoskeletal 17	0.330827	3.08745		23	323.31
Q16698	DECR1	2,4-dienoyl-CoA reductase, mitochondrial	0.331084	1.8548		4	19.979
P68400	CSNK2A1	Casein kinase II subunit alpha	0.331662	2.5551		8	21.198
Q9BUK6	MSTO1	Protein misato homolog 1	0.331708	2.23077		4	6.5498
Q8WUA4	GTF3C2	General transcription factor 3C polypeptide 2	0.331802	1.82988		7	23.883
P18621	RPL17	60S ribosomal protein L17	0.331895	1.73635		6	76.89
Q9BWD1	ACAT2	Acetyl-CoA acetyltransferase, cytosolic	0.332099	3.84798		11	259.62
Q15436	SEC23A	Protein transport protein Sec23A	0.332215	2.72177		18	138.46
Q03252	LMNB2	Lamin-B2	0.332302	1.95919		17	60.99
P50452	SERPINB8	Serpin B8	0.33256	0.96975		2	1.6426
O14579	COPE	Coatomer subunit epsilon	0.332769	3.76261		12	290.76
Q9H0B6	KLC2	Kinesin light chain 2	0.33309	1.41278		2	5.8279
P30042	C21orf33	ES1 protein homolog, mitochondrial	0.333232	3.24159		8	140.44
Q16864	ATP6V1F	V-type proton ATPase subunit F	0.333606	0.792271		4	10.69
Q9NPD3	EXOSC4	Exosome complex component RRP41	0.333752	1.3949		5	52.521
O00401	WASL	Neural Wiskott-Aldrich syndrome protein	0.334447	0.297055		3	4.0328
P35573	AGL	Glycogen debranching enzyme	0.334637	2.39991		24	83.95
P28331	NDUFS1	NADH-ubiquinone oxidoreductase 75 kDa subunit, mitochondrial	0.334737	2.30379		19	132.94
Q9H857	NT5DC2	5-nucleotidase domain-containing protein 2	0.334821	0.137961		3	8.5144
Q9Y223	GNE	Bifunctional UDP-N-acetylglucosamine 2-epimerase/N-acetylmannosamine kinase	0.334883	2.46064		12	49.934
P36543	ATP6V1E1	V-type proton ATPase subunit E 1	0.335017	0.868903		4	182.43
O95864	FADS2	Fatty acid desaturase 2	0.335062	1.46247		5	15.62
P61011	SRP54	Signal recognition particle 54 kDa protein	0.335073	2.42992		9	115.03
Q8TEX9	IPO4	Importin-4	0.335567	3.07061		26	208.52
Q9NX24	NHP2	H/ACA ribonucleoprotein complex subunit 2	0.335666	1.44647		6	14.161
P40222	TXLNA	Alpha-taxilin	0.335758	2.34989		6	141.54
Q9Y6C9	MTCH2	Mitochondrial carrier homolog 2	0.335783	1.75062		8	132.34
Q8N1F7	NUP93	Nuclear pore complex protein Nup93	0.335831	4.08338		25	323.31
P49720	PSMB3	Proteasome subunit beta type-3	0.335892	2.22873		10	50.022
P35579	MYH9	Myosin-9	0.335935	4.22269		88	323.31
Q01970	PLCB3	1-phosphatidylinositol 4,5-bisphosphate phosphodiesterase beta-3	0.336238	2.80217		7	33.561
Q9Y3A6	TMED5	Transmembrane emp24 domain-containing protein 5	0.336333	1.28707		4	8.1877
P48163	ME1	NADP-dependent malic enzyme	0.336524	3.18646		17	301.91
Q14669	TRIP12	E3 ubiquitin-protein ligase TRIP12	0.336734	1.63749		4	12.526
Q9H2U2	PPA2	Inorganic pyrophosphatase 2, mitochondrial	0.336942	3.53988		11	71.592
P61964	WDR5	WD repeat-containing protein 5	0.337122	3.21136		5	18.732
Q14694	USP10	Ubiquitin carboxyl-terminal hydrolase 10	0.337348	2.40765		11	26.686
P40763	STAT3	Signal transducer and activator of transcription 3	0.337356	3.64531		20	262.36
O95453	PARN	Poly(A)-specific ribonuclease PARN	0.338001	2.089		5	15.077
Q16181	2007-09-01	Septin-7	0.338823	2.98834		14	141.01
Q5M775	SPECC1	Cytospin-B	0.339075	3.04694		4	6.6502
P35998	PSMC2	26S protease regulatory subunit 7	0.339335	5.78833		19	114.63
P00491	PNP	Purine nucleoside phosphorylase	0.339339	2.78147		17	180.19
O95232	LUC7L3	Luc7-like protein 3	0.339581	2.48452		6	67.141
P61224	RAP1B	Ras-related protein Rap-1b	0.339694	2.00337		2	20.976
P22087	FBL	rRNA 2-O-methyltransferase fibrillarin	0.340222	2.50093		7	23.798
O15371	EIF3D	Eukaryotic translation initiation factor 3 subunit D	0.34054	3.17171		17	190.39
Q15042	RAB3GAP1	Rab3 GTPase-activating protein catalytic subunit	0.340695	1.28016		4	8.9926
CON__Q3SZ57			0.340805	0.792003		10	34.486
Q99614	TTC1	Tetratricopeptide repeat protein 1	0.341067	2.93632		7	14.897
CON__Q29443			0.341134	0.641468		22	160.42
Q9BRP1	PDCD2L	Programmed cell death protein 2-like	0.341712	0.707477		3	5.3543
Q9Y5K5	UCHL5	Ubiquitin carboxyl-terminal hydrolase isozyme L5	0.342144	3.36701		12	42.64
P32322	PYCR1	Pyrroline-5-carboxylate reductase 1, mitochondrial	0.342226	2.38128		8	27.944
[truncated: 1,074 more rows]

## Sheet: Table S2C
Supplementary Table S2C. List of the 129 proteins that were downregulated in Table S2A and also quantified in Table S2B in order to evaluate the proteasome-dependence of LLO-induced protein downregulations. In both experiments, for protein identification the FDR was set at 1% on the PSM, peptide and protein level. Columns from left to right correspond to the Uniprot accession number of the MaxQua…
			no proteasome inhibitors					+ proteasome inhibitors
Majority protein accession	Gene name	Protein name	log2 (LLO/control)	-log (P-value)	Significant changes in protein level (LLO vs CTRL)	# unique peptides	protein score	log2 (LLO/control)	-log (P-value)	Significant changes in protein level (LLO vs CTRL)	# unique peptides	protein score
Q9UII2	ATPIF1	ATPase inhibitor, mitochondrial	-5.10731	2.03968	+	6	9.1945	-6.79928	4.34122	+	6	8.8538
P61956	SUMO2	Small ubiquitin-related modifier 2	-4.38876	3.03176	+	2	4.0894	-4.40583	5.53395	+	2	5.4122
P50238	CRIP1	Cysteine-rich protein 1	-4.08512	2.53741	+	4	14.738	-5.9702	3.55842	+	3	8.0213
O75964	ATP5L	ATP synthase subunit g, mitochondrial	-3.92196	3.69379	+	2	3.906	-2.36961	1.26291	+	2	6.8554
Q9H3K6	BOLA2	BolA-like protein 2	-3.67113	1.33548	+	5	33.208	-2.0644	2.82325	+	5	21.557
P35754	GLRX	Glutaredoxin-1	-3.59311	5.02373	+	4	120.35	-4.82761	3.60134	+	4	18.396
P61081	UBE2M	NEDD8-conjugating enzyme Ubc12	-3.48868	3.62267	+	5	48.443	-1.65611	2.01595	+	6	19.374
O75368	SH3BGRL	SH3 domain-binding glutamic acid-rich-like protein	-3.13612	2.90998	+	5	9.5357	-3.5218	3.89642	+	5	15.132
Q9UNN8	PROCR	Endothelial protein C receptor	-3.05893	4.35426	+	3	6.028	-2.22243	3.48957	+	3	8.2849
P06454	PTMA	Prothymosin alpha	-3.05505	1.80447	+	5	18.381	-5.09786	3.82837	+	5	38.288
Q969Q0	RPL36AL	60S ribosomal protein L36a-like	-2.83063	1.72508	+	5	6.1825	-2.42337	3.43201	+	2	2.599
Q9Y281	CFL2	Cofilin-2	-2.79105	0.904199	+	5	7.3542	-1.53092	2.45245	+	4	22.742
Q9P1F3	ABRACL	Costars family protein ABRACL	-2.64829	3.96879	+	3	6.757	-3.31279	4.56486	+	3	9.0982
P62942	FKBP1A	Peptidyl-prolyl cis-trans isomerase FKBP1A	-2.5679	5.92497	+	5	47.681	-4.96996	2.98875	+	4	74.065
P07108	DBI	Acyl-CoA-binding protein	-2.49204	4.75458	+	2	241.87	-2.99842	4.89679	+	3	210.79
O60869	EDF1	Endothelial differentiation-related factor 1	-2.47805	2.90814	+	3	8.6774	-3.82904	5.81334	+	4	11.018
P61313	RPL15	60S ribosomal protein L15	-2.47291	1.98698	+	12	20.445	-1.07085	2.5379	+	14	30.113
Q15843	NEDD8	NEDD8	-2.42933	4.03667	+	1	8.1253	-2.81475	4.1673	+	1	5.7332
Q9H299	SH3BGRL3	SH3 domain-binding glutamic acid-rich-like protein 3	-2.42777	1.58274	+	4	92.229	-4.08334	4.22507	+	3	118.4
Q15125	EBP	3-beta-hydroxysteroid-Delta(8),Delta(7)-isomerase	-2.41923	4.14854	+	2	13.64	-1.77812	2.18499	+	2	9.9471
P05161	ISG15	Ubiquitin-like protein ISG15	-2.41658	2.38454	+	5	43.506	-2.73326	3.75987	+	4	40.041
P46779	RPL28	60S ribosomal protein L28	-2.24113	2.15189	+	4	7.5601	-3.75999	3.9799	+	4	7.0542
Q969H8	MYDGF	Myeloid-derived growth factor	-2.23735	1.10236	+	3	3.2194	-2.01778	1.08644	+	3	4.0114
P04080	CSTB	Cystatin-B	-2.15825	6.9348	+	7	89.301	-3.63543	6.37917	+	7	65.037
Q8WXI7	MUC16	Mucin-16	-2.14361	3.53946	+	19	55.744	-1.53879	2.52374	+	15	30.702
P62837	UBE2D2	Ubiquitin-conjugating enzyme E2 D2	-2.11844	1.45835	+	3	127.91	-1.76094	3.55214	+	3	114.65
Q8WVJ2	NUDCD2	NudC domain-containing protein 2	-2.10052	3.52968	+	3	15.452	-2.00217	2.24225	+	3	20.54
Q13636	RAB31	Ras-related protein Rab-31	-2.08738	1.39117	+	5	25.909	-2.07106	2.117	+	5	13.491
P52434	POLR2H	DNA-directed RNA polymerases I, II, and III subunit RPABC3	-2.02494	1.88497	+	2	3.95	-1.04595	3.40969	+	3	4.9492
P60983	GMFB	Glia maturation factor beta	-1.99068	1.78293	+	2	33.424	-1.91793	1.90678	+	3	9.0864
Q9BRA2	TXNDC17	Thioredoxin domain-containing protein 17	-1.95778	3.74241	+	5	14.924	-3.16207	3.45763	+	3	16.275
Q969E4	TCEAL3	Transcription elongation factor A protein-like 3	-1.9334	2.55913	+	3	3.5312	-2.67028	2.35597	+	3	2.5419
Q01469	FABP5	Fatty acid-binding protein, epidermal	-1.92718	3.47575	+	7	40.728	-3.83058	6.70356	+	7	56.227
P51397	DAP	Death-associated protein 1	-1.91875	1.01898	+	2	5.1388	-2.60405	2.43141	+	2	13.909
Q9Y316	MEMO1	Protein MEMO1	-1.91303	1.92419	+	3	2.3647	-2.42841	6.18713	+	2	4.9128
P62330	ARF6	ADP-ribosylation factor 6	-1.90056	2.39597	+	3	4.9761	-1.26582	3.21048	+	3	6.6984
Q9BV57	ADI1	1,2-dihydroxy-3-keto-5-methylthiopentene dioxygenase	-1.86458	1.55785	+	4	4.6215	-2.39667	3.03228	+	5	4.932
P62851	RPS25	40S ribosomal protein S25	-1.86241	2.12227	+	4	8.4442	-1.66064	1.46002	+	4	6.4657
Q969G6	RFK	Riboflavin kinase	-1.85712	1.57582	+	5	38.244	-1.82076	1.88325	+	4	117.94
Q14847	LASP1	LIM and SH3 domain protein 1	-1.82627	9.54759	+	8	58.793	-1.77463	5.44831	+	7	83.292
Q96DG6	CMBL	Carboxymethylenebutenolidase homolog	-1.82029	3.49074	+	6	58.967	-1.93738	5.61688	+	8	25.259
P36405	ARL3	ADP-ribosylation factor-like protein 3	-1.80706	3.75916	+	8	210.83	-3.14696	4.54434	+	8	137.87
Q9Y237	PIN4	Peptidyl-prolyl cis-trans isomerase NIMA-interacting 4	-1.78091	2.27437	+	4	8.3654	-2.21258	5.81775	+	3	6.1756
O60493	SNX3	Sorting nexin-3	-1.77838	4.45388	+	4	5.74	-2.26231	4.9912	+	6	7.5938
Q9NRX4	PHPT1	14 kDa phosphohistidine phosphatase	-1.77341	5.2807	+	2	88.373	-2.92057	5.22396	+	3	37.103
P61073	CXCR4	C-X-C chemokine receptor type 4	-1.75337	2.89772	+	2	5.1469	-2.26765	2.97717	+	2	2.9827
Q9Y3C8	UFC1	Ubiquitin-fold modifier-conjugating enzyme 1	-1.73334	4.14153	+	3	7.9864	-2.29433	2.70273	+	3	15.071
P24666	ACP1	Low molecular weight phosphotyrosine protein phosphatase	-1.66677	5.25187	+	8	65.615	-2.29315	4.9304	+	8	57.583
Q93096	PTP4A1	Protein tyrosine phosphatase type IVA 1	-1.62454	1.32081	+	4	40.503	-1.1657	3.99955	+	5	59.728
Q01995	TAGLN	Transgelin	-1.61599	4.3224	+	13	46.124	-2.0763	6.02519	+	11	103.5
P61960	UFM1	Ubiquitin-fold modifier 1	-1.61051	3.96009	+	2	23.741	-3.77552	2.44175	+	3	19.128
O43709	WBSCR22	Probable 18S rRNA (guanine-N(7))-methyltransferase	-1.60338	2.03839	+	3	16.008	-0.997344	1.9148	+	4	7.3974
Q9NWV4	C1orf123	UPF0587 protein C1orf123	-1.59969	3.64074	+	2	4.439	-1.13629	3.24033	+	3	5.3813
P47914	RPL29	60S ribosomal protein L29	-1.566	1.81343	+	2	5.2831	-2.98179	4.60134	+	2	6.6701
Q9UMY4	SNX12	Sorting nexin-12	-1.54957	6.157	+	5	14.634	-1.67227	2.79629	+	3	4.7377
P56211	ARPP19	cAMP-regulated phosphoprotein 19	-1.53362	2.77511	+	2	7.5915	-1.53066	2.29865	+	1	6.9484
Q9NPD8	UBE2T	Ubiquitin-conjugating enzyme E2 T	-1.51932	1.8686	+	4	22.698	-1.52246	1.6028	+	3	15.893
P07311	ACYP1	Acylphosphatase-1	-1.51328	2.03595	+	4	2.2938	-1.7613	2.51023	+	2	3.8859
O14907	TAX1BP3	Tax1-binding protein 3	-1.51096	1.68981	+	2	13.756	-1.57394	5.45095	+	2	17.735
P10599	TXN	Thioredoxin	-1.50709	4.15684	+	6	82.87	-2.1664	5.95036	+	7	101.04
P00918	CA2	Carbonic anhydrase 2	-1.50161	4.22192	+	7	16.6	-2.58008	2.02008	+	7	15.762
O75347	TBCA	Tubulin-specific chaperone A	-1.49699	3.20563	+	10	13.776	-2.68244	5.18381	+	9	14.295
Q86WR0	CCDC25	Coiled-coil domain-containing protein 25	-1.49421	1.82466	+	3	5.2625	-1.56206	1.59683	+	3	9.2411
P68036	UBE2L3	Ubiquitin-conjugating enzyme E2 L3	-1.48755	4.72874	+	5	77.103	-2.61359	3.92842	+	6	181.53
Q9NRL3	STRN4	Striatin-4	-1.4563	1.92973	+	2	7.6022	-1.65258	1.27039	+	4	8.2592
P30086	PEBP1	Phosphatidylethanolamine-binding protein 1	-1.42913	4.81506	+	12	145.01	-2.18706	4.36455	+	10	254.3
P09496	CLTA	Clathrin light chain A	-1.42338	1.85658	+	4	3.3999	-3.622	4.41302	+	4	9.0055
O43414	ERI3	ERI1 exoribonuclease 3	-1.41948	1.1242	+	2	10.699	-1.78846	2.0106	+	3	13.766
P30043	BLVRB	Flavin reductase (NADPH)	-1.41891	3.22243	+	6	31.693	-2.0199	4.96679	+	7	26.84
Q13404	UBE2V1	Ubiquitin-conjugating enzyme E2 variant 1	-1.41672	4.35565	+	2	6.2016	-1.46344	2.75767	+	2	8.4864
P50583	NUDT2	Bis(5-nucleosyl)-tetraphosphatase [asymmetrical]	-1.41413	3.91794	+	8	19.91	-2.25151	5.89036	+	6	20.479
Q96C19	EFHD2	EF-hand domain-containing protein D2	-1.4135	4.46742	+	9	13.03	-1.89264	4.75285	+	7	12.534
Q14118	DAG1	Dystroglycan	-1.39704	4.85962	+	9	22.729	-2.06352	4.0685	+	7	17.905
Q9UIW2	PLXNA1	Plexin-A1	-1.38674	1.98866	+	2	2.0834	-1.28219	3.50874	+	2	2.2247
P62937	PPIA	Peptidyl-prolyl cis-trans isomerase A	-1.38053	4.96869	+	9	323.31	-2.31086	5.65837	+	10	323.31
Q9NQ88	TIGAR	Fructose-2,6-bisphosphatase TIGAR	-1.38014	5.11153	+	5	14.329	-1.78922	2.20179	+	7	16.008
O95372	LYPLA2	Acyl-protein thioesterase 2	-1.33868	5.18155	+	8	78.353	-1.84013	3.30255	+	7	119.16
Q9UBG0	MRC2	C-type mannose receptor 2	-1.30545	2.75738	+	5	28.378	-1.36842	4.78999	+	4	42.363
Q8WUW1	BRK1	Protein BRICK1	-1.29853	2.301	+	4	34.728	-1.37515	2.92856	+	3	37.852
O75531	BANF1	Barrier-to-autointegration factor	-1.27716	3.91289	+	7	21.657	-1.30272	4.24099	+	7	33.514
Q13158	FADD	FAS-associated death domain protein	-1.26159	4.77755	+	3	101.23	-2.22666	1.74051	+	4	64.895
O43447	PPIH	Peptidyl-prolyl cis-trans isomerase H	-1.25067	3.20219	+	5	4.0087	-2.26871	3.97754	+	4	4.6429
P52943	CRIP2	Cysteine-rich protein 2	-1.20904	3.54752	+	10	59.585	-1.73974	5.00014	+	11	17.976
Q9H8S9	MOB1A	MOB kinase activator 1A	-1.20897	4.44298	+	4	8.7914	-1.88771	6.83661	+	4	16.867
P21291	CSRP1	Cysteine and glycine-rich protein 1	-1.1762	5.65631	+	7	74.248	-1.57051	5.73643	+	7	142.59
Q9Y3A5	SBDS	Ribosome maturation protein SBDS	-1.16527	4.78029	+	8	21.675	-2.02264	1.62577	+	9	60.487
Q8WZA0	LZIC	Protein LZIC	-1.16218	2.07531	+	5	6.0248	-1.46055	1.85343	+	5	8.8101
P16455	MGMT	Methylated-DNA--protein-cysteine methyltransferase	-1.16199	1.6621	+	2	7.4503	-1.0427	2.11264	+	3	11.386
P00568	AK1	Adenylate kinase isoenzyme 1	-1.1551	5.06714	+	9	234.93	-1.73752	4.7114	+	11	115.61
Q15126	PMVK	Phosphomevalonate kinase	-1.14356	3.53358	+	7	27.249	-1.70998	4.93541	+	7	23.849
P41567	EIF1	Eukaryotic translation initiation factor 1	-1.14238	5.43453	+	3	88.849	-1.67613	3.75996	+	3	51.872
P62993	GRB2	Growth factor receptor-bound protein 2	-1.14171	2.64847	+	7	27.955	-1.63216	4.84394	+	9	41.018
Q9H910	HN1L	Hematological and neurological expressed 1-like protein	-1.13103	3.63064	+	7	24.009	-1.65789	3.60322	+	7	19.156
Q14019	COTL1	Coactosin-like protein	-1.10909	2.05592	+	7	49.555	-3.36463	2.94158	+	7	14.043
P18085	ARF4	ADP-ribosylation factor 4	-1.10507	4.63172	+	8	197.88	-1.4702	4.22545	+	8	116.54
Q9P2X0	DPM3	Dolichol-phosphate mannosyltransferase subunit 3	-1.08846	2.00318	+	2	6.3722	-2.00292	3.04762	+	2	7.4441
Q99700	ATXN2	Ataxin-2	-1.07991	2.28838	+	5	9.9517	-1.13126	2.28046	+	5	7.2689
P33552	CKS2	Cyclin-dependent kinases regulatory subunit 2	-1.06393	3.29636	+	3	7.3561	-1.3822	3.15516	+	4	8.3573
P51965	UBE2E1	Ubiquitin-conjugating enzyme E2 E1	-0.972724	2.62021	+	2	5.0858	-1.47806	2.67213	+	2	2.7185
Q9BV86	NTMT1	N-terminal Xaa-Pro-Lys N-methyltransferase 1	-0.969235	3.42273	+	5	20.003	-1.37863	3.92223	+	7	24.878
P58546	MTPN	Myotrophin	-0.965585	5.51	+	6	311.81	-1.21229	4.65001	+	6	299.6
O43768	ENSA	Alpha-endosulfine	-0.957549	3.08997	+	4	16.535	-2.22737	2.65014	+	4	16.454
P61024	CKS1B	Cyclin-dependent kinases regulatory subunit 1	-0.946515	3.75487	+	4	11.871	-1.65797	3.55205	+	4	13.125
P37802	TAGLN2	Transgelin-2	-0.923632	4.0814	+	18	323.31	-1.56235	4.44836	+	18	323.31
P48739	PITPNB	Phosphatidylinositol transfer protein beta isoform	-0.92036	4.71237	+	9	24.746	-0.857255	3.32682	+	9	63.607
P16152	CBR1	Carbonyl reductase [NADPH] 1	-0.908278	3.97805	+	12	177.63	-1.31299	3.79008	+	12	177.06
P17931	LGALS3	Galectin-3	-0.906263	5.15149	+	8	53.974	-1.6312	4.4686	+	8	32.518
Q8WZ82	OVCA2	Ovarian cancer-associated gene 2 protein	-3.25043	5.50383	+	5	10.085	0.279141	0.117192		2	7.3104
Q16850	CYP51A1	Lanosterol 14-alpha demethylase	-2.0455	1.44882	+	4	5.9831	0.366038	1.32747		6	16.433
Q6EMK4	VASN	Vasorin	-1.98489	2.42867	+	5	19.659	-0.151635	0.148434		4	8.3903
Q9H479	FN3K	Fructosamine-3-kinase	-1.87839	1.86629	+	4	92.129	-0.408274	0.157505		4	34.285
O95834	EML2	Echinoderm microtubule-associated protein-like 2	-1.74236	2.1597	+	4	13.328	-0.542966	1.13478		5	9.1724
P42167	TMPO	Lamina-associated polypeptide 2, isoforms beta/gamma	-1.70373	3.85652	+	6	24.583	-0.637763	2.04937		4	12.715
P00374	DHFR	Dihydrofolate reductase	-1.5765	1.07742	+	5	29.064	-0.648083	2.44598		4	22.714
Q9UKX5	ITGA11	Integrin alpha-11	-1.5523	1.12379	+	5	14.953	-0.191582	0.168134		7	19.582
Q16527	CSRP2	Cysteine and glycine-rich protein 2	-1.54203	2.7894	+	4	6.4733	-0.744337	1.75717		3	5.0999
Q8TE02	ELP5	Elongator complex protein 5	-1.52386	1.44616	+	2	28.197	-0.22837	0.44984		2	19.677
Q9NYJ1	COA4	Cytochrome c oxidase assembly factor 4 homolog, mitochondrial	-1.47728	1.29351	+	2	6.5766	-0.38057	0.103739		3	13.302
Q8TC12	RDH11	Retinol dehydrogenase 11	-1.45968	2.08442	+	2	3.5583	-0.311803	0.42099		5	7.8973
P17813	ENG	Endoglin	-1.35912	1.48439	+	5	34.504	-0.265895	0.493207		6	31.405
O00442	RTCA	RNA 3-terminal phosphate cyclase	-1.35174	1.84542	+	3	7.6977	-0.53628	2.29979		4	11.663
Q8N584	TTC39C	Tetratricopeptide repeat protein 39C	-1.34184	1.28932	+	3	16.104	-0.8346	0.942663		2	14.715
P10316	HLA-A	HLA class I histocompatibility antigen, A-69 alpha chain	-1.27039	1.97661	+	0	2.0721	-0.689716	0.736499		0	3.2126
Q9HC35	EML4	Echinoderm microtubule-associated protein-like 4	-1.25967	2.14294	+	6	7.9266	0.234805	1.16126		4	8.6906
O15498	YKT6	Synaptobrevin homolog YKT6	-1.23967	2.06645	+	4	11.987	-0.989559	1.07208		3	5.9308
Q92536	SLC7A6	Y+L amino acid transporter 2	-1.22371	1.83324	+	3	4.7943	0.476683	1.57718		3	5.1417
Q02241	KIF23	Kinesin-like protein KIF23	-1.20687	1.73742	+	4	6.5431	0.0215502	0.044068		4	6.8502
Q8TD19	NEK9	Serine/threonine-protein kinase Nek9	-1.20684	1.79634	+	4	5.0662	0.30878	2.34688		3	3.2437
Q10589	BST2	Bone marrow stromal antigen 2	-1.13452	1.95962	+	2	3.6438	0.486298	0.998918		2	2.6077
